# Supplementary material for: Harnessing Machine Learning To Unravel Protein Degradation in Escherichia coli
Source: mSystems. 2021 Feb 2;6(1):e01296-20. doi: 10.1128/mSystems.01296-20 (PMC7857536; doi:10.1128/mSystems.01296-20)
Supplement: DATA SET S1 [file mSystems.01296-20-sd001.xlsx]

## Sheet: S1A
Protein IDs	Majority protein IDs	Protein names	Gene names	Fasta headers	Peptides	Razor + unique peptides	Unique peptides	Ratio M/L T0	Ratio M/L T2	Ratio M/L T4	Ratio M/L T6	Ratio M/L T7	Ratio M/L T8	Ratio H/L T0	Ratio H/L T2	Ratio H/L T4	Ratio H/L T6	Ratio H/L T7	Ratio H/L T8	Ratio H/M T0	Ratio H/M T2	Ratio H/M T4	Ratio H/M T6	Ratio H/M T7	Ratio H/M T8	Potential contaminant	GOBP name	GOMF name	GOCC name	KEGG name	Pfam	Keywords	Corum	Sequence coverage [%]	Unique + razor sequence coverage [%]	Unique sequence coverage [%]	Mol. weight [kDa]	Q-value	Score	Intensity	Intensity L	Intensity M	Intensity H	Intensity T0	Intensity L T0	Intensity M T0	Intensity H T0	Intensity T2	Intensity L T2
P0A9Q7	P0A9Q7	Aldehyde-alcohol dehydrogenase;Alcohol dehydrogenase;Acetaldehyde dehydrogenase [acetylating];Pyruvate-formate-lyase deactivase	adhE	sp|P0A9Q7|ADHE_ECOLI Aldehyde-alcohol dehydrogenase OS=Escherichia coli (strain K12) OX=83333 GN=adhE PE=1 SV=2	36	36	36	0.95797	0.95633	0.67718	0.31352	0.2368	0.14792	0.041214	0.12976	0.43537	0.74787	0.80306	0.92987	0.040561	0.13329	0.63932	2.313	3.6629	6.4959		alcohol biosynthetic process;alcohol metabolic process;biosynthetic process;carbon utilization;ethanol biosynthetic process;ethanol metabolic process;metabolic process;primary alcohol biosynthetic process;primary alcohol metabolic process;small molecule biosynthetic process;small molecule metabolic process	acetaldehyde dehydrogenase (acetylating) activity;alcohol dehydrogenase (NAD) activity;binding;catalytic activity;cation binding;identical protein binding;ion binding;metal ion binding;oxidoreductase activity;oxidoreductase activity, acting on CH-OH group of donors;oxidoreductase activity, acting on the aldehyde or oxo group of donors;oxidoreductase activity, acting on the aldehyde or oxo group o…	cell part;cytoplasmic part;cytosol;intracellular part;membrane	Benzoate degradation;Butanoate metabolism;Chloroalkane and chloroalkene degradation;Dioxin degradation;Fatty acid metabolism;Glycolysis / Gluconeogenesis;Naphthalene degradation;Pyruvate metabolism;Tyrosine metabolism;Xylene degradation	Aldedh;Fe-ADH	Acetylation;Completeproteome;Directproteinsequencing;Iron;Multifunctionalenzyme;NAD;Oxidoreductase;Referenceproteome		65.5	65.5	65.5	96.126	0	323.31	159010000000	75550000000	41799000000	41658000000	18360000000	9355100000	8723800000	281130000	28623000000	13286000000
P00968	P00968	Carbamoyl-phosphate synthase large chain	carB	sp|P00968|CARB_ECOLI Carbamoyl-phosphate synthase large chain OS=Escherichia coli (strain K12) OX=83333 GN=carB PE=1 SV=2	34	34	34	1.0387	0.4977	0.4083	0.29442	0.20804	0.18201	0.018516	0.23887	0.50795	0.66869	0.71703	0.79727	0.017682	0.47595	1.2685	2.2756	3.4763	4.4309		amine biosynthetic process;amine metabolic process;arginine biosynthetic process;arginine metabolic process;biofilm formation;biosynthetic process;carboxylic acid biosynthetic process;carboxylic acid metabolic process;cellular amine metabolic process;cellular amino acid biosynthetic process;cellular amino acid metabolic process;cellular aromatic compound metabolic process;cellular biosynthetic pr…	adenyl nucleotide binding;adenyl ribonucleotide binding;amine binding;amino acid binding;ATP binding;binding;carbamoyl-phosphate synthase (ammonia) activity;carbamoyl-phosphate synthase (glutamine-hydrolyzing) activity;carbon-nitrogen ligase activity, with glutamine as amido-N-donor;carboxylic acid binding;catalytic activity;cation binding;ion binding;ligase activity;ligase activity, forming carb…	carbamoyl-phosphate synthase complex;cell part;cytoplasmic part;intracellular part;macromolecular complex;protein complex	Alanine, aspartate and glutamate metabolism;Pyrimidine metabolism	CPSase_L_chain;CPSase_L_D2;CPSase_L_D3;MGS	3D-structure;Amino-acidbiosynthesis;Argininebiosynthesis;ATP-binding;Completeproteome;Directproteinsequencing;Ligase;Manganese;Metal-binding;Nucleotide-binding;Pyrimidinebiosynthesis;Referenceproteome;Repeat		45	45	45	117.84	0	323.31	76314000000	40005000000	19766000000	16543000000	18136000000	8753700000	9200700000	181750000	13916000000	8361200000
P0A6Y8	P0A6Y8	Chaperone protein DnaK	dnaK	sp|P0A6Y8|DNAK_ECOLI Chaperone protein DnaK OS=Escherichia coli (strain K12) OX=83333 GN=dnaK PE=1 SV=2	34	34	34	1.0864	0.70248	0.44208	0.27765	0.14595	0.094179	0.05175	0.055365	0.47303	0.6919	0.8096	0.89747	0.040725	0.078878	1.0842	2.5281	5.5313	9.6372		biosynthetic process;cellular biosynthetic process;cellular component assembly;cellular component disassembly;cellular component organization;cellular component organization or biogenesis;cellular macromolecule biosynthetic process;cellular macromolecule metabolic process;cellular metabolic process;cellular nitrogen compound metabolic process;cellular process;cellular protein metabolic process;ce…	adenyl nucleotide binding;adenyl ribonucleotide binding;ADP binding;ATP binding;binding;cation binding;ion binding;metal ion binding;nucleotide binding;protein binding;protein binding involved in protein folding;purine nucleotide binding;purine ribonucleoside triphosphate binding;purine ribonucleotide binding;ribonucleotide binding;transition metal ion binding;unfolded protein binding;zinc ion bi…	cell part;cytoplasm;intracellular part;membrane;plasma membrane	ko05152;RNA degradation	HSP70	3D-structure;Acetylation;ATP-binding;Cellinnermembrane;Cellmembrane;Chaperone;Completeproteome;Cytoplasm;Directproteinsequencing;DNAreplication;Membrane;Nucleotide-binding;Phosphoprotein;Referenceproteome;Stressresponse		65.2	65.2	65.2	69.114	0	323.31	107800000000	55286000000	21954000000	30557000000	14178000000	6656200000	7337100000	184980000	13625000000	7662400000
P0A8T7	P0A8T7	DNA-directed RNA polymerase subunit beta	rpoC	sp|P0A8T7|RPOC_ECOLI DNA-directed RNA polymerase subunit beta OS=Escherichia coli (strain K12) OX=83333 GN=rpoC PE=1 SV=1	33	33	33	1.0072	0.55443	0.38934	0.2257	0.15929	0.099722	0.049231	0.15033	0.50848	0.72139	0.80469	0.8742	0.049307	0.26516	1.2852	3.2714	5.7843	8.9477		biosynthetic process;cellular biosynthetic process;cellular macromolecule biosynthetic process;cellular macromolecule metabolic process;cellular metabolic process;cellular nitrogen compound metabolic process;cellular process;macromolecule biosynthetic process;macromolecule metabolic process;metabolic process;nitrogen compound metabolic process;nucleic acid metabolic process;nucleobase-containing …	binding;catalytic activity;DNA binding;DNA-directed RNA polymerase activity;nucleic acid binding;nucleotidyltransferase activity;protein binding;RNA polymerase activity;transferase activity;transferase activity, transferring phosphorus-containing groups	cell part;cytoplasm;DNA-directed RNA polymerase complex;intracellular part;macromolecular complex;membrane;protein complex;RNA polymerase complex	Purine metabolism;Pyrimidine metabolism;RNA polymerase	RNA_pol_Rpb1_1;RNA_pol_Rpb1_2;RNA_pol_Rpb1_3;RNA_pol_Rpb1_4;RNA_pol_Rpb1_5	3D-structure;Acetylation;Completeproteome;Directproteinsequencing;DNA-directedRNApolymerase;Nucleotidyltransferase;Referenceproteome;Transcription;Transferase		33.5	33.5	33.5	155.16	0	323.31	37227000000	19022000000	8735600000	9470000000	7279800000	3441400000	3616300000	222130000	6265000000	3473300000
P06959	P06959	Dihydrolipoyllysine-residue acetyltransferase component of pyruvate dehydrogenase complex	aceF	sp|P06959|ODP2_ECOLI Dihydrolipoyllysine-residue acetyltransferase component of pyruvate dehydrogenase complex OS=Escherichia coli (strain K12) OX=83333 GN=aceF PE=1 SV=3	31	31	31	0.96935	0.58056	0.44572	0.22253	0.12286	0.095425	0.02812	0.16428	0.4444	0.77886	0.79066	0.84026	0.051056	0.28697	1.0323	3.4574	6.3985	8.7915		acetyl-CoA biosynthetic process;acetyl-CoA biosynthetic process from pyruvate;acetyl-CoA metabolic process;alcohol catabolic process;alcohol metabolic process;biosynthetic process;carbohydrate catabolic process;carbohydrate metabolic process;carboxylic acid metabolic process;catabolic process;cellular biosynthetic process;cellular carbohydrate catabolic process;cellular carbohydrate metabolic pro…	acetyltransferase activity;binding;carboxylic acid binding;catalytic activity;coenzyme binding;cofactor binding;dihydrolipoamide S-acyltransferase activity;dihydrolipoyllysine-residue acetyltransferase activity;lipoic acid binding;protein binding;S-acetyltransferase activity;S-acyltransferase activity;transferase activity;transferase activity, transferring acyl groups;transferase activity, transf…	cell part;cytoplasm;cytoplasmic part;intracellular part;macromolecular complex;protein complex;pyruvate dehydrogenase complex	Citrate cycle (TCA cycle);Glycolysis / Gluconeogenesis;Pyruvate metabolism	2-oxoacid_dh;Biotin_lipoyl;E3_binding	3D-structure;Acetylation;Acyltransferase;Completeproteome;Directproteinsequencing;Glycolysis;Lipoyl;Referenceproteome;Repeat;Transferase		70.5	70.5	70.5	66.095	0	323.31	88612000000	45741000000	17348000000	25523000000	16975000000	9149500000	7145900000	679890000	10447000000	5681900000
P0A6F5	P0A6F5	60 kDa chaperonin	groL	sp|P0A6F5|CH60_ECOLI 60 kDa chaperonin OS=Escherichia coli (strain K12) OX=83333 GN=groL PE=1 SV=2	31	31	31	1.0443	0.68161	0.45257	0.29128	0.16774	0.10904	0.027895	0.054586	0.43725	0.65841	0.76569	0.86488	0.02763	0.080291	0.9718	2.2836	4.6522	7.7832		ATP catabolic process;ATP metabolic process;catabolic process;cell cycle;cell division;cellular catabolic process;cellular component assembly;cellular component assembly at cellular level;cellular component organization;cellular component organization at cellular level;cellular component organization or biogenesis;cellular component organization or biogenesis at cellular level;cellular macromolec…	adenyl nucleotide binding;adenyl ribonucleotide binding;ATP binding;ATPase activity;binding;catalytic activity;hydrolase activity;hydrolase activity, acting on acid anhydrides;hydrolase activity, acting on acid anhydrides, in phosphorus-containing anhydrides;identical protein binding;nucleoside-triphosphatase activity;nucleotide binding;protein binding;purine nucleotide binding;purine ribonucleos…	cell part;cytoplasmic part;cytosol;intracellular part;membrane	ko05152;RNA degradation;Type I diabetes mellitus	Cpn60_TCP1	3D-structure;Acetylation;ATP-binding;Cellcycle;Celldivision;Chaperone;Completeproteome;Cytoplasm;Directproteinsequencing;Nucleotide-binding;Phosphoprotein;Referenceproteome		73	73	73	57.328	0	323.31	204500000000	103190000000	49692000000	51623000000	37304000000	17695000000	19144000000	465550000	30448000000	16676000000
P05793	P05793	Ketol-acid reductoisomerase	ilvC	sp|P05793|ILVC_ECOLI Ketol-acid reductoisomerase (NADP(+)) OS=Escherichia coli (strain K12) OX=83333 GN=ilvC PE=1 SV=4	30	30	30	1.0915	0.66399	0.45762	0.28321	0.14825	0.11566	0.071331	0.080913	0.54377	0.71697	0.74189	0.78951	0.062193	0.12558	1.176	2.5375	5.1074	6.881		amine biosynthetic process;amine metabolic process;biosynthetic process;branched chain family amino acid biosynthetic process;branched chain family amino acid metabolic process;carboxylic acid biosynthetic process;carboxylic acid metabolic process;cellular amine metabolic process;cellular amino acid biosynthetic process;cellular amino acid metabolic process;cellular biosynthetic process;cellular …	binding;catalytic activity;cation binding;coenzyme binding;cofactor binding;ion binding;ketol-acid reductoisomerase activity;magnesium ion binding;metal ion binding;NADP binding;nucleotide binding;oxidoreductase activity;oxidoreductase activity, acting on CH-OH group of donors;oxidoreductase activity, acting on the CH-OH group of donors, NAD or NADP as acceptor	cell part;cytoplasmic part;cytosol;intracellular part	Pantothenate and CoA biosynthesis;Valine, leucine and isoleucine biosynthesis	IlvC;IlvN	3D-structure;Amino-acidbiosynthesis;Branched-chainaminoacidbiosynthesis;Completeproteome;Directproteinsequencing;NADP;Oxidoreductase;Referenceproteome		79.6	79.6	79.6	54.068	0	323.31	233700000000	117010000000	59964000000	56724000000	47870000000	22241000000	24774000000	854420000	31496000000	17394000000
P0A8V2	P0A8V2	DNA-directed RNA polymerase subunit beta	rpoB	sp|P0A8V2|RPOB_ECOLI DNA-directed RNA polymerase subunit beta OS=Escherichia coli (strain K12) OX=83333 GN=rpoB PE=1 SV=1	30	30	30	0.99722	0.57252	0.40522	0.24141	0.13589	0.11993	0.031223	0.15577	0.50755	0.71843	0.78816	0.90818	0.032524	0.27618	1.256	3.033	6.0027	8.055		biosynthetic process;cellular biosynthetic process;cellular macromolecule biosynthetic process;cellular macromolecule metabolic process;cellular metabolic process;cellular nitrogen compound metabolic process;cellular process;macromolecule biosynthetic process;macromolecule metabolic process;metabolic process;nitrogen compound metabolic process;nucleic acid metabolic process;nucleobase-containing …	binding;catalytic activity;DNA binding;DNA-directed RNA polymerase activity;nucleic acid binding;nucleoside binding;nucleotidyltransferase activity;protein binding;ribonucleoside binding;RNA polymerase activity;transferase activity;transferase activity, transferring phosphorus-containing groups	cell part;cytoplasm;intracellular part;membrane	Purine metabolism;Pyrimidine metabolism;RNA polymerase	RNA_pol_Rpb2_1;RNA_pol_Rpb2_2;RNA_pol_Rpb2_3;RNA_pol_Rpb2_45;RNA_pol_Rpb2_6;RNA_pol_Rpb2_7	3D-structure;Acetylation;Completeproteome;Directproteinsequencing;DNA-directedRNApolymerase;Nucleotidyltransferase;Referenceproteome;Transcription;Transferase		29.6	29.6	29.6	150.63	0	323.31	35128000000	17550000000	7264300000	10314000000	6094900000	2903300000	2908700000	282840000	5129600000	2741400000
P0A705	P0A705	Translation initiation factor IF-2	infB	sp|P0A705|IF2_ECOLI Translation initiation factor IF-2 OS=Escherichia coli (strain K12) OX=83333 GN=infB PE=1 SV=1	29	29	29	0.98975	0.58742	0.42704	0.26073	0.16269	0.12632	0.019028	0.14004	0.47532	0.68541	0.75227	0.85053	0.019265	0.24175	1.0978	2.625	4.7061	6.6711		catabolic process;cellular catabolic process;cellular metabolic process;cellular nitrogen compound catabolic process;cellular nitrogen compound metabolic process;cellular process;GTP catabolic process;GTP metabolic process;heterocycle catabolic process;heterocycle metabolic process;metabolic process;nitrogen compound metabolic process;nucleobase-containing compound catabolic process;nucleobase-co…	binding;catalytic activity;GTP binding;GTPase activity;guanyl nucleotide binding;guanyl ribonucleotide binding;hydrolase activity;hydrolase activity, acting on acid anhydrides;hydrolase activity, acting on acid anhydrides, in phosphorus-containing anhydrides;nucleic acid binding;nucleoside-triphosphatase activity;nucleotide binding;protein binding;purine nucleotide binding;purine ribonucleoside t…	cell part;cytoplasm;intracellular part;membrane		GTP_EFTU;GTP_EFTU_D2;IF-2;IF2_assoc;IF2_N	3D-structure;Acetylation;Alternativeinitiation;Completeproteome;Cytoplasm;Directproteinsequencing;GTP-binding;Initiationfactor;Nucleotide-binding;Proteinbiosynthesis;Referenceproteome		40.9	40.9	40.9	97.349	0	323.31	24841000000	12427000000	6765200000	5648700000	5213300000	2568000000	2539200000	106040000	3883300000	2095100000
P07813	P07813	Leucine--tRNA ligase	leuS	sp|P07813|SYL_ECOLI Leucine--tRNA ligase OS=Escherichia coli (strain K12) OX=83333 GN=leuS PE=1 SV=2	28	28	28	1.0259	0.60324	0.45089	0.26075	0.15238	0.12648	0.037868	0.15159	0.48244	0.69434	0.76184	0.8673	0.037868	0.25755	1.0753	2.6784	4.9076	7.0623		amine metabolic process;amino acid activation;carboxylic acid metabolic process;cellular amine metabolic process;cellular amino acid metabolic process;cellular ketone metabolic process;cellular macromolecule metabolic process;cellular metabolic process;cellular nitrogen compound metabolic process;cellular process;leucyl-tRNA aminoacylation;macromolecule metabolic process;metabolic process;ncRNA m…	adenyl nucleotide binding;adenyl ribonucleotide binding;aminoacyl-tRNA editing activity;aminoacyl-tRNA ligase activity;ATP binding;binding;carboxylic ester hydrolase activity;catalytic activity;hydrolase activity;hydrolase activity, acting on ester bonds;leucine-tRNA ligase activity;ligase activity;ligase activity, forming aminoacyl-tRNA and related compounds;ligase activity, forming carbon-oxyge…	cell part;cytoplasm;intracellular part	Aminoacyl-tRNA biosynthesis;Valine, leucine and isoleucine biosynthesis	Anticodon_1;tRNA-synt_1;tRNA-synt_1_2	3D-structure;Aminoacyl-tRNAsynthetase;ATP-binding;Completeproteome;Cytoplasm;Ligase;Nucleotide-binding;Proteinbiosynthesis;Referenceproteome		41.4	41.4	41.4	97.233	0	323.31	21698000000	10671000000	5090800000	5936500000	4087700000	1947500000	2019500000	120690000	2816600000	1499500000
P09373	P09373	Formate acetyltransferase 1	pflB	sp|P09373|PFLB_ECOLI Formate acetyltransferase 1 OS=Escherichia coli (strain K12) OX=83333 GN=pflB PE=1 SV=2	28	28	26	0.99164	1.0627	0.54883	0.16082	0.084387	0.061909	0.033759	0.19217	0.60688	0.94982	0.94404	1.0234	0.032391	0.17883	1.1079	6.014	11.109	16.359		alcohol metabolic process;anaerobic respiration;carbohydrate metabolic process;cellular carbohydrate metabolic process;cellular metabolic process;cellular process;cellular respiration;energy derivation by oxidation of organic compounds;generation of precursor metabolites and energy;glucose metabolic process;hexose metabolic process;metabolic process;monosaccharide metabolic process;oxidation-redu…	acetyltransferase activity;binding;C-acetyltransferase activity;C-acyltransferase activity;catalytic activity;formate C-acetyltransferase activity;protein binding;transferase activity;transferase activity, transferring acyl groups;transferase activity, transferring acyl groups other than amino-acyl groups	cell part;cytoplasm;intracellular part;membrane	Butanoate metabolism;Propanoate metabolism;Pyruvate metabolism	Gly_radical;PFL	3D-structure;Acetylation;Acyltransferase;Carbohydratemetabolism;Completeproteome;Cytoplasm;Directproteinsequencing;Glucosemetabolism;Organicradical;Referenceproteome;Transferase		48	48	46.3	85.356	0	323.31	54881000000	24830000000	12668000000	17384000000	8478800000	4003100000	4100100000	375630000	7326200000	3116300000
P0A6M8	P0A6M8	Elongation factor G	fusA	sp|P0A6M8|EFG_ECOLI Elongation factor G OS=Escherichia coli (strain K12) OX=83333 GN=fusA PE=1 SV=2	26	26	26	1.0112	0.60021	0.43404	0.26673	0.19976	0.15062	0.040346	0.13043	0.45636	0.64265	0.71888	0.80417	0.039305	0.22098	1.0546	2.4168	3.7283	5.3572			binding;catalytic activity;GTP binding;GTPase activity;guanyl nucleotide binding;guanyl ribonucleotide binding;hydrolase activity;hydrolase activity, acting on acid anhydrides;hydrolase activity, acting on acid anhydrides, in phosphorus-containing anhydrides;nucleic acid binding;nucleoside-triphosphatase activity;nucleotide binding;purine nucleotide binding;purine ribonucleoside triphosphate bind…	cell part;cytoplasm;intracellular part		EFG_C;EFG_II;EFG_IV;GTP_EFTU;GTP_EFTU_D2	3D-structure;Acetylation;Completeproteome;Cytoplasm;Directproteinsequencing;Elongationfactor;GTP-binding;Nucleotide-binding;Proteinbiosynthesis;Referenceproteome		57.1	57.1	57.1	77.58	0	323.31	118650000000	61816000000	30199000000	26638000000	20719000000	9623600000	10615000000	480670000	22044000000	12839000000
P0A6P9	P0A6P9	Enolase	eno	sp|P0A6P9|ENO_ECOLI Enolase OS=Escherichia coli (strain K12) OX=83333 GN=eno PE=1 SV=2	26	26	26	1.4702	0.67614	0.4802	0.26563	0.16955	0.11662	0.080208	0.17473	0.50179	0.73244	0.77539	0.90081	0.074831	0.25102	1.0456	2.7245	4.808	7.857		alcohol catabolic process;alcohol metabolic process;carbohydrate catabolic process;carbohydrate metabolic process;catabolic process;cellular carbohydrate catabolic process;cellular carbohydrate metabolic process;cellular metabolic process;cellular process;generation of precursor metabolites and energy;glucose catabolic process;glucose metabolic process;glycolysis;hexose catabolic process;hexose m…	binding;carbon-oxygen lyase activity;catalytic activity;cation binding;hydro-lyase activity;identical protein binding;ion binding;lyase activity;magnesium ion binding;metal ion binding;phosphopyruvate hydratase activity;protein binding	cell part;cell surface;cytoplasmic part;cytoskeleton;cytosol;cytosolic part;extracellular region;intracellular non-membrane-bounded organelle;intracellular organelle;intracellular part;macromolecular complex;membrane;non-membrane-bounded organelle;organelle;phosphopyruvate hydratase complex;protein complex	Glycolysis / Gluconeogenesis;Methane metabolism;RNA degradation	Enolase_C;Enolase_N	3D-structure;Acetylation;Completeproteome;Cytoplasm;Cytoskeleton;Directproteinsequencing;Glycolysis;Lyase;Magnesium;Metal-binding;Referenceproteome;Secreted		77.5	77.5	77.5	45.654	0	323.31	130060000000	69562000000	24316000000	36185000000	14294000000	7080500000	6974700000	238790000	20217000000	11553000000
P0AFG8	P0AFG8	Pyruvate dehydrogenase E1 component	aceE	sp|P0AFG8|ODP1_ECOLI Pyruvate dehydrogenase E1 component OS=Escherichia coli (strain K12) OX=83333 GN=aceE PE=1 SV=2	25	25	25	0.96945	0.54924	0.40279	0.2115	0.12142	0.091483	0.029745	0.1659	0.44099	0.76783	0.79374	0.84175	0.029767	0.3002	1.0572	3.5881	6.3578	8.9133		alcohol catabolic process;alcohol metabolic process;carbohydrate catabolic process;carbohydrate metabolic process;catabolic process;cellular carbohydrate catabolic process;cellular carbohydrate metabolic process;cellular metabolic process;cellular process;generation of precursor metabolites and energy;glucose catabolic process;glucose metabolic process;glycolysis;hexose catabolic process;hexose m…	binding;catalytic activity;cation binding;identical protein binding;ion binding;metal ion binding;oxidoreductase activity;oxidoreductase activity, acting on the aldehyde or oxo group of donors;oxidoreductase activity, acting on the aldehyde or oxo group of donors, disulfide as acceptor;protein binding;pyruvate dehydrogenase (acetyl-transferring) activity;pyruvate dehydrogenase activity	cell part;cytoplasmic part;cytosol;intracellular part;membrane	Butanoate metabolism;Citrate cycle (TCA cycle);Glycolysis / Gluconeogenesis;Pyruvate metabolism;Valine, leucine and isoleucine biosynthesis	Transketolase_N	3D-structure;Acetylation;Completeproteome;Directproteinsequencing;Glycolysis;Magnesium;Metal-binding;Oxidoreductase;Pyruvate;Referenceproteome;Thiaminepyrophosphate		35.7	35.7	35.7	99.667	0	323.31	48104000000	23718000000	10300000000	14086000000	9832900000	4662800000	4647600000	522450000	6887500000	3582800000
P18956	P18956	Gamma-glutamyltranspeptidase;Gamma-glutamyltranspeptidase large chain;Gamma-glutamyltranspeptidase small chain	ggt	sp|P18956|GGT_ECOLI Glutathione hydrolase proenzyme OS=Escherichia coli (strain K12) OX=83333 GN=ggt PE=1 SV=1	25	25	25	0.78687	0.40569	0.3049	0.17373	0.11817	0.10888	0.046929	0.23463	0.52135	0.72889	0.75891	0.83368	0.063915	0.57178	1.6661	4.1077	6.4648	7.5666		amine biosynthetic process;amine metabolic process;biosynthetic process;carboxylic acid biosynthetic process;carboxylic acid metabolic process;cellular amine metabolic process;cellular amino acid biosynthetic process;cellular amino acid metabolic process;cellular biosynthetic process;cellular ketone metabolic process;cellular metabolic process;cellular modified amino acid biosynthetic process;cel…	catalytic activity;gamma-glutamyltransferase activity;transferase activity;transferase activity, transferring acyl groups;transferase activity, transferring amino-acyl groups	cell part;periplasmic space	Arachidonic acid metabolism;Cyanoamino acid metabolism;Glutathione metabolism;Taurine and hypotaurine metabolism	G_glu_transpept	3D-structure;Acyltransferase;Completeproteome;Directproteinsequencing;Glutathionebiosynthesis;Hydrolase;Periplasm;Protease;Referenceproteome;Signal;Transferase;Zymogen		53.8	53.8	53.8	61.767	0	294.37	10049000000	6013100000	1586300000	2449400000	1411800000	858820000	513140000	39847000	1225800000	775250000
P00956	P00956	Isoleucine--tRNA ligase	ileS	sp|P00956|SYI_ECOLI Isoleucine--tRNA ligase OS=Escherichia coli (strain K12) OX=83333 GN=ileS PE=1 SV=5	24	24	24	1.3	0.64318	0.46363	0.27207	0.15024	0.11425	0.049508	0.11987	0.47697	0.73801	0.75843	0.85666	0.046281	0.19743	1.0109	2.7437	5.1083	7.3791		amine metabolic process;amino acid activation;carboxylic acid metabolic process;cellular amine metabolic process;cellular amino acid metabolic process;cellular ketone metabolic process;cellular macromolecule metabolic process;cellular metabolic process;cellular nitrogen compound metabolic process;cellular process;isoleucyl-tRNA aminoacylation;macromolecule metabolic process;metabolic process;ncRN…	adenyl nucleotide binding;adenyl ribonucleotide binding;aminoacyl-tRNA editing activity;aminoacyl-tRNA ligase activity;ATP binding;binding;carboxylic ester hydrolase activity;catalytic activity;cation binding;hydrolase activity;hydrolase activity, acting on ester bonds;ion binding;isoleucine-tRNA ligase activity;ligase activity;ligase activity, forming aminoacyl-tRNA and related compounds;ligase …	cell part;cytoplasm;intracellular part	Aminoacyl-tRNA biosynthesis;Valine, leucine and isoleucine biosynthesis	Anticodon_1;tRNA-synt_1;zf-FPG_IleRS	Acetylation;Aminoacyl-tRNAsynthetase;Antibioticresistance;ATP-binding;Completeproteome;Cytoplasm;Directproteinsequencing;Ligase;Metal-binding;Nucleotide-binding;Proteinbiosynthesis;Referenceproteome;Zinc		36.1	36.1	36.1	104.3	0	323.31	17359000000	8705700000	4213300000	4439900000	3742300000	1778300000	1890800000	73203000	1980700000	1068600000
P00957	P00957	Alanine--tRNA ligase	alaS	sp|P00957|SYA_ECOLI Alanine--tRNA ligase OS=Escherichia coli (strain K12) OX=83333 GN=alaS PE=1 SV=2	24	24	24	1.0029	0.60169	0.44052	0.26278	0.16013	0.11859	0.02572	0.11449	0.43808	0.69258	0.76322	0.84794	0.025137	0.19537	1.007	2.6053	4.7799	7.3922		alanyl-tRNA aminoacylation;amine metabolic process;amino acid activation;biological regulation;carboxylic acid metabolic process;cellular amine metabolic process;cellular amino acid metabolic process;cellular ketone metabolic process;cellular macromolecule metabolic process;cellular metabolic process;cellular nitrogen compound metabolic process;cellular process;macromolecule metabolic process;met…	adenyl nucleotide binding;adenyl ribonucleotide binding;alanine-tRNA ligase activity;aminoacyl-tRNA editing activity;aminoacyl-tRNA ligase activity;ATP binding;bacterial-type RNA polymerase core promoter proximal region sequence-specific DNA binding transcription factor activity;bacterial-type RNA polymerase core promoter proximal region sequence-specific DNA binding transcription factor activity…	cell part;cytoplasmic part;cytosol;intracellular part;membrane	Aminoacyl-tRNA biosynthesis	DHHA1;tRNA_SAD;tRNA-synt_2c	3D-structure;Acetylation;Aminoacyl-tRNAsynthetase;ATP-binding;Completeproteome;Cytoplasm;Directproteinsequencing;Ligase;Metal-binding;Nucleotide-binding;Proteinbiosynthesis;Referenceproteome;RNA-binding;tRNA-binding;Zinc		36.6	36.6	36.6	96.031	0	323.31	18559000000	9648700000	4247400000	4662800000	3829600000	1886300000	1865100000	78195000	2494300000	1475600000
P08839	P08839	Phosphoenolpyruvate-protein phosphotransferase	ptsI	sp|P08839|PT1_ECOLI Phosphoenolpyruvate-protein phosphotransferase OS=Escherichia coli (strain K12) OX=83333 GN=ptsI PE=1 SV=1	24	24	24	0.94729	0.62641	0.4537	0.2876	0.20543	0.14896	0.01955	0.093598	0.38679	0.62549	0.69165	0.81353	0.020747	0.14857	0.81446	2.1513	3.7904	5.5902		carbohydrate transport;establishment of localization;organic substance transport;phosphoenolpyruvate-dependent sugar phosphotransferase system;transport	binding;catalytic activity;cation binding;ion binding;kinase activity;magnesium ion binding;metal ion binding;phosphoenolpyruvate-protein phosphotransferase activity;phosphotransferase activity, nitrogenous group as acceptor;protein binding;transferase activity;transferase activity, transferring phosphorus-containing groups	cell part;cytoplasmic part;cytosol;intracellular part;macromolecular complex;phosphoenolpyruvate-dependent sugar phosphotransferase complex;protein complex	Phosphotransferase system (PTS)	PEP-utilisers_N;PEP-utilizers;PEP-utilizers_C	3D-structure;Completeproteome;Cytoplasm;Directproteinsequencing;Kinase;Magnesium;Metal-binding;Phosphotransferasesystem;Referenceproteome;Sugartransport;Transferase;Transport		53.7	53.7	53.7	63.561	0	323.31	86875000000	46630000000	20201000000	20044000000	16046000000	8067100000	7742200000	236360000	10473000000	6214500000
P0A799	P0A799	Phosphoglycerate kinase	pgk	sp|P0A799|PGK_ECOLI Phosphoglycerate kinase OS=Escherichia coli (strain K12) OX=83333 GN=pgk PE=1 SV=2	24	24	24	1.0448	0.67625	0.48128	0.26947	0.16448	0.12911	0.037172	0.1297	0.45972	0.71171	0.7516	0.87755	0.0346	0.19216	0.96083	2.5936	4.4812	7.0848		alcohol catabolic process;alcohol metabolic process;carbohydrate catabolic process;carbohydrate metabolic process;catabolic process;cellular carbohydrate catabolic process;cellular carbohydrate metabolic process;cellular metabolic process;cellular process;generation of precursor metabolites and energy;glucose catabolic process;glucose metabolic process;glycolysis;hexose catabolic process;hexose m…	adenyl nucleotide binding;adenyl ribonucleotide binding;ATP binding;binding;catalytic activity;kinase activity;nucleotide binding;phosphoglycerate kinase activity;phosphotransferase activity, carboxyl group as acceptor;purine nucleotide binding;purine ribonucleoside triphosphate binding;purine ribonucleotide binding;ribonucleotide binding;transferase activity;transferase activity, transferring ph…	cell part;cytoplasm;intracellular part	Carbon fixation in photosynthetic organisms;Glycolysis / Gluconeogenesis	PGK	3D-structure;Acetylation;ATP-binding;Completeproteome;Cytoplasm;Directproteinsequencing;Glycolysis;Kinase;Nucleotide-binding;Referenceproteome;Transferase		83.7	83.7	83.7	41.118	0	323.31	154340000000	77289000000	34659000000	42396000000	24754000000	11369000000	13069000000	315580000	16672000000	9417100000
P0A9B2	P0A9B2	Glyceraldehyde-3-phosphate dehydrogenase A	gapA	sp|P0A9B2|G3P1_ECOLI Glyceraldehyde-3-phosphate dehydrogenase A OS=Escherichia coli (strain K12) OX=83333 GN=gapA PE=1 SV=2	24	24	24	0.98268	0.67356	0.45043	0.27661	0.18764	0.13398	0.027959	0.11672	0.42635	0.65383	0.73184	0.85349	0.02722	0.17264	0.93469	2.3178	4.0866	6.3886		alcohol catabolic process;alcohol metabolic process;carbohydrate catabolic process;carbohydrate metabolic process;catabolic process;cellular carbohydrate catabolic process;cellular carbohydrate metabolic process;cellular metabolic process;cellular process;generation of precursor metabolites and energy;glucose catabolic process;glucose metabolic process;glycolysis;hexose catabolic process;hexose m…	binding;catalytic activity;coenzyme binding;cofactor binding;glyceraldehyde-3-phosphate dehydrogenase (NAD+) (phosphorylating) activity;NAD binding;NADP binding;nucleotide binding;oxidoreductase activity;oxidoreductase activity, acting on the aldehyde or oxo group of donors;oxidoreductase activity, acting on the aldehyde or oxo group of donors, NAD or NADP as acceptor	cell part;cytoplasmic part;cytosol;intracellular part;membrane	Alzheimer's disease;Glycolysis / Gluconeogenesis	Gp_dh_C;Gp_dh_N	3D-structure;Acetylation;Completeproteome;Cytoplasm;Directproteinsequencing;Glycolysis;NAD;Oxidoreductase;Referenceproteome		81	81	81	35.532	0	323.31	159640000000	78753000000	43437000000	37445000000	32790000000	15546000000	17035000000	209430000	23272000000	12135000000
P0AG67	P0AG67	30S ribosomal protein S1	rpsA	sp|P0AG67|RS1_ECOLI 30S ribosomal protein S1 OS=Escherichia coli (strain K12) OX=83333 GN=rpsA PE=1 SV=1	24	24	24	1.0187	0.5769	0.41118	0.26818	0.17913	0.13805	0.045017	0.156	0.50716	0.69957	0.76773	0.83095	0.04006	0.27848	1.2415	2.5841	4.4351	6.0602		biological regulation;biosynthetic process;cellular biosynthetic process;cellular macromolecule biosynthetic process;cellular macromolecule metabolic process;cellular metabolic process;cellular process;cellular protein metabolic process;macromolecule biosynthetic process;macromolecule metabolic process;metabolic process;negative regulation of biological process;negative regulation of biosynthetic…	binding;mRNA binding;nucleic acid binding;RNA binding;structural constituent of ribosome;structural molecule activity	cell part;cytoplasm;cytosolic small ribosomal subunit;intracellular organelle part;intracellular part;macromolecular complex;membrane;organelle part;ribonucleoprotein complex;small ribosomal subunit	Ribosome	S1	3D-structure;Acetylation;Completeproteome;Directproteinsequencing;Phosphoprotein;Referenceproteome;Repeat;Ribonucleoprotein;Ribosomalprotein;RNA-binding		44.9	44.9	44.9	61.157	0	323.31	129270000000	65316000000	34668000000	29288000000	27270000000	13052000000	13822000000	395310000	23540000000	13293000000
P23843	P23843	Periplasmic oligopeptide-binding protein	oppA	sp|P23843|OPPA_ECOLI Periplasmic oligopeptide-binding protein OS=Escherichia coli (strain K12) OX=83333 GN=oppA PE=1 SV=2	24	24	24	0.99752	0.61632	0.50307	0.25437	0.17868	0.13219	0.022891	0.37921	0.63476	0.86802	0.90883	0.95458	0.023105	0.59791	1.2115	3.4315	4.8575	6.9535		establishment of localization;establishment of protein localization;oligopeptide transport;peptide transport;protein transport;response to abiotic stimulus;response to heat;response to stimulus;response to stress;response to temperature stimulus;transport	transporter activity	cell part;periplasmic space	ABC transporters	SBP_bac_5	3D-structure;Completeproteome;Directproteinsequencing;Disulfidebond;Peptidetransport;Periplasm;Proteintransport;Referenceproteome;Signal;Transport		49.4	49.4	49.4	60.898	0	323.31	157760000000	72354000000	37068000000	48341000000	18756000000	8846500000	9734400000	175310000	35178000000	16260000000
P23847	P23847	Periplasmic dipeptide transport protein	dppA	sp|P23847|DPPA_ECOLI Periplasmic dipeptide transport protein OS=Escherichia coli (strain K12) OX=83333 GN=dppA PE=1 SV=1	24	24	24	1.0132	0.62142	0.45781	0.24126	0.14475	0.10863	0.01309	0.14412	0.46522	0.75042	0.78566	0.85519	0.014611	0.23327	1.0763	3.1277	5.4143	7.9292		chemotaxis;dipeptide transport;establishment of localization;establishment of protein localization;locomotion;oligopeptide transport;peptide transport;protein transport;response to chemical stimulus;response to external stimulus;response to stimulus;taxis;transport	binding;dipeptide transporter activity;oligopeptide transporter activity;peptide binding;peptide transporter activity;substrate-specific transporter activity;transporter activity	ATP-binding cassette (ABC) transporter complex;cell part;external encapsulating structure part;macromolecular complex;membrane part;outer membrane-bounded periplasmic space;periplasmic space;protein complex	ABC transporters;Bacterial chemotaxis	SBP_bac_5	3D-structure;Chemotaxis;Completeproteome;Directproteinsequencing;Disulfidebond;Peptidetransport;Periplasm;Proteintransport;Referenceproteome;Signal;Transport		57.2	57.2	57.2	60.293	0	323.31	71823000000	34792000000	15648000000	21382000000	12816000000	6170300000	6510600000	134790000	9677800000	5148000000
P36683	P36683	Aconitate hydratase B	acnB	sp|P36683|ACNB_ECOLI Aconitate hydratase B OS=Escherichia coli (strain K12) OX=83333 GN=acnB PE=1 SV=3	24	24	24	1.1603	0.49856	0.32758	0.18791	0.11157	0.075503	0.046996	0.32831	0.64193	0.80037	0.83571	0.91341	0.041086	0.66965	1.9594	4.3663	7.8307	12.039		acetyl-CoA catabolic process;acetyl-CoA metabolic process;biological regulation;carbohydrate metabolic process;carboxylic acid catabolic process;carboxylic acid metabolic process;catabolic process;cellular aldehyde metabolic process;cellular carbohydrate metabolic process;cellular catabolic process;cellular ketone metabolic process;cellular metabolic process;cellular process;coenzyme catabolic pr…	2-methylisocitrate dehydratase activity;4 iron, 4 sulfur cluster binding;aconitate hydratase activity;binding;carbon-oxygen lyase activity;catalytic activity;cation binding;hydro-lyase activity;ion binding;iron-sulfur cluster binding;lyase activity;metal cluster binding;metal ion binding;mRNA 3'-UTR binding;mRNA binding;nucleic acid binding;protein binding;RNA binding	cell part;cytoplasmic part;cytosol;intracellular part	Carbon fixation pathways in prokaryotes;Citrate cycle (TCA cycle);Glyoxylate and dicarboxylate metabolism	Aconitase;Aconitase_2_N;Aconitase_B_N	3D-structure;4Fe-4S;Completeproteome;Directproteinsequencing;Iron;Iron-sulfur;Lyase;Metal-binding;Referenceproteome;Tricarboxylicacidcycle		39.7	39.7	39.7	93.497	0	323.31	27217000000	13795000000	5865600000	7556100000	5169400000	2316000000	2726100000	127320000	4892500000	2723800000
P77804	P77804	Protein YdgA	ydgA	sp|P77804|YDGA_ECOLI Protein YdgA OS=Escherichia coli (strain K12) OX=83333 GN=ydgA PE=1 SV=1	24	24	24	0.93809	0.5248	0.36138	0.20279	0.12404	0.098308	0.035287	0.17792	0.5325	0.77757	0.8339	0.93385	0.036179	0.34448	1.4239	4	6.8385	9.0481		cellular component movement;cellular process	binding;identical protein binding;protein binding	cell part;membrane;plasma membrane		DUF945	Cellinnermembrane;Cellmembrane;Completeproteome;Membrane;Referenceproteome;Signal		69.1	69.1	69.1	54.688	0	323.31	16862000000	8897500000	2844300000	5120400000	2210300000	1127100000	1034400000	48861000	2021900000	1234400000
P0A6T1	P0A6T1	Glucose-6-phosphate isomerase	pgi	sp|P0A6T1|G6PI_ECOLI Glucose-6-phosphate isomerase OS=Escherichia coli (strain K12) OX=83333 GN=pgi PE=1 SV=1	23	23	23	1.0499	0.65997	0.46531	0.24562	0.1406	0.10579	0.026651	0.14178	0.51245	0.76601	0.80735	0.88045	0.026055	0.21091	1.0942	3.0811	5.6649	8.2961		alcohol biosynthetic process;alcohol catabolic process;alcohol metabolic process;biosynthetic process;carbohydrate biosynthetic process;carbohydrate catabolic process;carbohydrate metabolic process;catabolic process;cellular biosynthetic process;cellular carbohydrate biosynthetic process;cellular carbohydrate catabolic process;cellular carbohydrate metabolic process;cellular metabolic process;cel…	binding;catalytic activity;glucose-6-phosphate isomerase activity;identical protein binding;intramolecular oxidoreductase activity;intramolecular oxidoreductase activity, interconverting aldoses and ketoses;isomerase activity;protein binding	cell part;cytoplasmic part;cytosol;intracellular part	Amino sugar and nucleotide sugar metabolism;Glycolysis / Gluconeogenesis;Pentose phosphate pathway;Starch and sucrose metabolism	PGI	3D-structure;Acetylation;Completeproteome;Cytoplasm;Gluconeogenesis;Glycolysis;Isomerase;Referenceproteome		53.6	53.6	53.6	61.529	0	323.31	36384000000	16238000000	7909300000	12237000000	6932900000	3185400000	3314300000	433240000	4662400000	2176800000
P0A6Z3	P0A6Z3	Chaperone protein HtpG	htpG	sp|P0A6Z3|HTPG_ECOLI Chaperone protein HtpG OS=Escherichia coli (strain K12) OX=83333 GN=htpG PE=1 SV=1	23	23	23	1.0203	0.6785	0.4416	0.29107	0.15671	0.1168	0.020672	0.048231	0.45076	0.66356	0.76822	0.865	0.020472	0.071605	1.0197	2.3093	4.804	7.857		ATP catabolic process;ATP metabolic process;catabolic process;cellular catabolic process;cellular macromolecule metabolic process;cellular metabolic process;cellular nitrogen compound catabolic process;cellular nitrogen compound metabolic process;cellular process;cellular protein metabolic process;cellular response to stimulus;cellular response to stress;heterocycle catabolic process;heterocycle …	adenyl nucleotide binding;adenyl ribonucleotide binding;ATP binding;ATPase activity;ATPase activity, coupled;binding;catalytic activity;hydrolase activity;hydrolase activity, acting on acid anhydrides;hydrolase activity, acting on acid anhydrides, in phosphorus-containing anhydrides;identical protein binding;nucleoside-triphosphatase activity;nucleotide binding;protein binding;purine nucleotide b…	cell part;cytoplasmic part;cytosol;intracellular part;membrane;plasma membrane	Antigen processing and presentation;NOD-like receptor signaling pathway;Pathways in cancer;Plant-pathogen interaction;Progesterone-mediated oocyte maturation;Prostate cancer;Protein processing in endoplasmic reticulum	HATPase_c;HSP90	3D-structure;ATP-binding;Cellinnermembrane;Cellmembrane;Chaperone;Completeproteome;Cytoplasm;Directproteinsequencing;Membrane;Nucleotide-binding;Phosphoprotein;Referenceproteome;Stressresponse		44.9	44.9	44.9	71.422	0	323.31	14524000000	7373400000	3669900000	3480800000	3404800000	1624800000	1621600000	158420000	2090100000	1172400000
P0A825	P0A825	Serine hydroxymethyltransferase	glyA	sp|P0A825|GLYA_ECOLI Serine hydroxymethyltransferase OS=Escherichia coli (strain K12) OX=83333 GN=glyA PE=1 SV=1	23	23	23	1.0928	0.60033	0.44188	0.26248	0.1624	0.11721	0.087758	0.14642	0.45537	0.66507	0.74276	0.84021	0.077384	0.24415	1.0083	2.3	4.4584	7.2851		amine biosynthetic process;amine catabolic process;amine metabolic process;biosynthetic process;carboxylic acid biosynthetic process;carboxylic acid catabolic process;carboxylic acid metabolic process;catabolic process;cellular amine metabolic process;cellular amino acid biosynthetic process;cellular amino acid catabolic process;cellular amino acid metabolic process;cellular aromatic compound met…	binding;catalytic activity;cation binding;cofactor binding;glycine hydroxymethyltransferase activity;hydroxymethyl-, formyl- and related transferase activity;identical protein binding;ion binding;metal ion binding;protein binding;pyridoxal phosphate binding;transferase activity;transferase activity, transferring one-carbon groups;transition metal ion binding;vitamin B6 binding;vitamin binding;zin…	cell part;cytoplasmic part;cytosol;intracellular part;membrane	Cyanoamino acid metabolism;Glycine, serine and threonine metabolism;Methane metabolism;One carbon pool by folate	SHMT	3D-structure;Acetylation;Amino-acidbiosynthesis;Completeproteome;Cytoplasm;Directproteinsequencing;One-carbonmetabolism;Pyridoxalphosphate;Referenceproteome;Transferase		65.7	65.7	65.7	45.316	0	323.31	132720000000	66503000000	35090000000	31125000000	25423000000	11833000000	13255000000	334750000	21573000000	12027000000
P0AD61	P0AD61	Pyruvate kinase I	pykF	sp|P0AD61|KPYK1_ECOLI Pyruvate kinase I OS=Escherichia coli (strain K12) OX=83333 GN=pykF PE=1 SV=1	23	23	23	0.99192	0.58919	0.43677	0.25802	0.15606	0.11944	0.010792	0.15392	0.47034	0.71294	0.80002	0.92349	0.011077	0.26143	1.0908	2.7792	5.1137	7.8663		alcohol catabolic process;alcohol metabolic process;carbohydrate catabolic process;carbohydrate metabolic process;catabolic process;cellular carbohydrate catabolic process;cellular carbohydrate metabolic process;cellular metabolic process;cellular process;generation of precursor metabolites and energy;glucose catabolic process;glucose metabolic process;glycolysis;hexose catabolic process;hexose m…	adenyl nucleotide binding;adenyl ribonucleotide binding;alkali metal ion binding;ATP binding;binding;catalytic activity;cation binding;ion binding;kinase activity;magnesium ion binding;metal ion binding;nucleotide binding;phosphotransferase activity, alcohol group as acceptor;potassium ion binding;purine nucleotide binding;purine ribonucleoside triphosphate binding;purine ribonucleotide binding;p…	cell part;cytoplasmic part;cytosol;intracellular part;membrane	Carbon fixation in photosynthetic organisms;Glycolysis / Gluconeogenesis;Purine metabolism;Pyruvate metabolism;Type II diabetes mellitus	PK;PK_C	3D-structure;Acetylation;Allostericenzyme;ATP-binding;Completeproteome;Directproteinsequencing;Glycolysis;Kinase;Magnesium;Metal-binding;Nucleotide-binding;Potassium;Pyruvate;Referenceproteome;Transferase		56.6	56.6	56.6	50.729	0	323.31	63969000000	31907000000	14477000000	17585000000	12861000000	6435000000	6094300000	331750000	8614000000	4767700000
P33363	P33363	Periplasmic beta-glucosidase	bglX	sp|P33363|BGLX_ECOLI Periplasmic beta-glucosidase OS=Escherichia coli (strain K12) OX=83333 GN=bglX PE=3 SV=2	23	23	23	1.0128	0.63368	0.44485	0.25662	0.14394	0.11681	0.095344	0.14	0.51163	0.75931	0.8122	0.87499	0.08242	0.21937	1.1537	3.1362	5.5179	7.7355		carbohydrate metabolic process;metabolic process;primary metabolic process	beta-glucosidase activity;catalytic activity;glucosidase activity;hydrolase activity;hydrolase activity, acting on glycosyl bonds;hydrolase activity, hydrolyzing O-glycosyl compounds	cell part;external encapsulating structure part;outer membrane-bounded periplasmic space;periplasmic space	Cyanoamino acid metabolism;Phenylpropanoid biosynthesis;Starch and sucrose metabolism	Fn3-like;Glyco_hydro_3;Glyco_hydro_3_C	Completeproteome;Glycosidase;Hydrolase;Periplasm;Referenceproteome;Signal		38.7	38.7	38.7	83.459	0	125.13	3644500000	1758500000	853040000	1032900000	631420000	307220000	303350000	20845000	497140000	266490000
P0A6P1	P0A6P1	Elongation factor Ts	tsf	sp|P0A6P1|EFTS_ECOLI Elongation factor Ts OS=Escherichia coli (strain K12) OX=83333 GN=tsf PE=1 SV=2	22	22	22	4.508	0.56336	0.41381	0.25329	0.16815	0.13339	0.03745	0.15487	0.50017	0.68882	0.74753	0.84552	0.037519	0.27025	1.1901	2.6982	4.4355	6.3109		biological regulation;positive regulation of catalytic activity;positive regulation of GTPase activity;positive regulation of hydrolase activity;positive regulation of molecular function;regulation of biological process;regulation of catabolic process;regulation of catalytic activity;regulation of cellular catabolic process;regulation of cellular metabolic process;regulation of cellular process;r…	binding;cation binding;enzyme regulator activity;GTPase regulator activity;guanyl-nucleotide exchange factor activity;ion binding;metal ion binding;nucleic acid binding;nucleoside-triphosphatase regulator activity;protein binding;RNA binding;transition metal ion binding;translation elongation factor activity;translation factor activity, nucleic acid binding;zinc ion binding	cell part;cytoplasm;intracellular part;membrane		EF_TS;UBA	3D-structure;Completeproteome;Cytoplasm;Directproteinsequencing;Elongationfactor;Proteinbiosynthesis;Referenceproteome		76.3	76.3	76.3	30.423	0	323.31	144450000000	72598000000	37831000000	34019000000	33560000000	15886000000	17268000000	405630000	26148000000	14269000000
P00452	P00452	Ribonucleoside-diphosphate reductase 1 subunit alpha	nrdA	sp|P00452|RIR1_ECOLI Ribonucleoside-diphosphate reductase 1 subunit alpha OS=Escherichia coli (strain K12) OX=83333 GN=nrdA PE=1 SV=2	21	21	21	0.99143	0.58448	0.42577	0.23579	0.15051	0.12773	0.074947	0.17121	0.50317	0.69793	0.7523	0.83574	0.07772	0.29627	1.1733	2.712	4.3423	6.8633		biosynthetic process;cellular biosynthetic process;cellular macromolecule biosynthetic process;cellular macromolecule metabolic process;cellular metabolic process;cellular nitrogen compound biosynthetic process;cellular nitrogen compound metabolic process;cellular process;deoxyribonucleotide biosynthetic process;deoxyribonucleotide metabolic process;DNA metabolic process;DNA replication;macromole…	adenyl nucleotide binding;adenyl ribonucleotide binding;ATP binding;binding;catalytic activity;nucleotide binding;oxidoreductase activity;oxidoreductase activity, acting on CH or CH2 groups;oxidoreductase activity, acting on CH or CH2 groups, disulfide as acceptor;purine nucleotide binding;purine ribonucleoside triphosphate binding;purine ribonucleotide binding;ribonucleoside-diphosphate reductas…	cell part;cytoplasmic part;intracellular part;macromolecular complex;protein complex;ribonucleoside-diphosphate reductase complex	Purine metabolism;Pyrimidine metabolism	ATP-cone;Ribonuc_red_lgC;Ribonuc_red_lgN	3D-structure;Acetylation;Allostericenzyme;Alternativeinitiation;ATP-binding;Completeproteome;Directproteinsequencing;Disulfidebond;DNAreplication;Nucleotide-binding;Oxidoreductase;Referenceproteome		37.2	37.2	37.2	85.774	0	207.69	6862500000	3489800000	1718300000	1654400000	1538000000	762290000	707750000	67963000	1206900000	659580000
P00864	P00864	Phosphoenolpyruvate carboxylase	ppc	sp|P00864|CAPP_ECOLI Phosphoenolpyruvate carboxylase OS=Escherichia coli (strain K12) OX=83333 GN=ppc PE=1 SV=1	21	21	21	1.0379	0.62785	0.44867	0.26738	0.16924	0.13382	0.046864	0.13176	0.4293	0.65941	0.72712	0.83541	0.046995	0.21366	0.95472	2.4654	4.3341	6.2033		acetyl-CoA catabolic process;acetyl-CoA metabolic process;carbon fixation;carboxylic acid metabolic process;catabolic process;cellular catabolic process;cellular ketone metabolic process;cellular metabolic process;cellular process;coenzyme catabolic process;coenzyme metabolic process;cofactor catabolic process;cofactor metabolic process;dicarboxylic acid metabolic process;metabolic process;organi…	binding;carbon-carbon lyase activity;carboxy-lyase activity;catalytic activity;cation binding;ion binding;lyase activity;magnesium ion binding;metal ion binding;phosphoenolpyruvate carboxykinase activity;phosphoenolpyruvate carboxylase activity	cell part;cytoplasmic part;cytosol;intracellular part	Carbon fixation in photosynthetic organisms;Carbon fixation pathways in prokaryotes;Methane metabolism;Pyruvate metabolism	PEPcase	3D-structure;Allostericenzyme;Carbondioxidefixation;Completeproteome;Lyase;Magnesium;Referenceproteome		28.7	28.7	28.7	99.061	0	323.31	21948000000	11165000000	6108200000	4674700000	5647500000	2691500000	2853200000	102860000	4124800000	2347200000
P00961	P00961	Glycine--tRNA ligase beta subunit	glyS	sp|P00961|SYGB_ECOLI Glycine--tRNA ligase beta subunit OS=Escherichia coli (strain K12) OX=83333 GN=glyS PE=1 SV=4	21	21	21	0.99749	0.63017	0.44984	0.25369	0.15108	0.11342	0.053431	0.11071	0.44969	0.70472	0.75673	0.84386	0.0544	0.17415	1.0032	2.7092	5.1224	7.1597		amine metabolic process;amino acid activation;arginyl-tRNA aminoacylation;carboxylic acid metabolic process;cellular amine metabolic process;cellular amino acid metabolic process;cellular ketone metabolic process;cellular macromolecule metabolic process;cellular metabolic process;cellular nitrogen compound metabolic process;cellular process;glycyl-tRNA aminoacylation;macromolecule metabolic proce…	adenyl nucleotide binding;adenyl ribonucleotide binding;aminoacyl-tRNA ligase activity;arginine-tRNA ligase activity;ATP binding;binding;catalytic activity;glycine-tRNA ligase activity;ligase activity;ligase activity, forming aminoacyl-tRNA and related compounds;ligase activity, forming carbon-oxygen bonds;nucleotide binding;protein binding;purine nucleotide binding;purine ribonucleoside triphosp…	cell part;cytoplasmic part;cytosol;intracellular part	Aminoacyl-tRNA biosynthesis	DALR_1;tRNA_synt_2f	Aminoacyl-tRNAsynthetase;ATP-binding;Completeproteome;Cytoplasm;Directproteinsequencing;Ligase;Nucleotide-binding;Proteinbiosynthesis;Referenceproteome		38.8	38.8	38.8	76.812	0	323.31	17340000000	8263000000	4238500000	4838300000	3525100000	1573400000	1661800000	289990000	2495400000	1306600000
P06971	P06971	Ferrichrome-iron receptor	fhuA	sp|P06971|FHUA_ECOLI Ferrichrome outer membrane transporter/phage receptor OS=Escherichia coli (strain K12) OX=83333 GN=fhuA PE=1 SV=2	21	21	21	1.0195	0.71238	0.50423	0.30074	0.18296	0.13225	0.066882	0.050959	0.42086	0.67301	0.74281	0.85574	0.065155	0.071723	0.84597	2.2696	4.2452	6.4032			binding;cation binding;cation transmembrane transporter activity;cofactor binding;inorganic cation transmembrane transporter activity;ion binding;ion transmembrane transporter activity;iron ion binding;iron ion transmembrane transporter activity;metal ion binding;metal ion transmembrane transporter activity;receptor activity;siderophore transmembrane transporter activity;siderophore transporter a…	cell outer membrane;cell part;external encapsulating structure part;integral to membrane;intrinsic to membrane;membrane;membrane part;outer membrane		Plug;TonB_dep_Rec	3D-structure;Celloutermembrane;Completeproteome;Directproteinsequencing;Disulfidebond;Iontransport;Iron;Irontransport;Membrane;Receptor;Referenceproteome;Signal;TonBbox;Transmembrane;Transmembranebetastrand;Transport		41.2	41.2	41.2	82.181	0	321.79	8271900000	4148900000	2112500000	2010500000	1795500000	870170000	870650000	54724000	1034200000	570210000
P09831	P09831	Glutamate synthase [NADPH] large chain	gltB	sp|P09831|GLTB_ECOLI Glutamate synthase [NADPH] large chain OS=Escherichia coli (strain K12) OX=83333 GN=gltB PE=1 SV=3	21	21	21	1.1119	0.563	0.39613	0.25299	0.17669	0.15282	0.019996	0.17763	0.47295	0.64716	0.67042	0.76863	0.01778	0.32154	1.2123	2.5454	3.9175	5.2086		amine biosynthetic process;amine metabolic process;biosynthetic process;carboxylic acid biosynthetic process;carboxylic acid metabolic process;cellular amine metabolic process;cellular amino acid biosynthetic process;cellular amino acid metabolic process;cellular biosynthetic process;cellular ketone metabolic process;cellular metabolic process;cellular nitrogen compound biosynthetic process;cellu…	3 iron, 4 sulfur cluster binding;binding;catalytic activity;cation binding;glutamate synthase (NADPH) activity;glutamate synthase activity;glutamate synthase activity, NADH or NADPH as acceptor;ion binding;iron-sulfur cluster binding;metal cluster binding;metal ion binding;oxidoreductase activity;oxidoreductase activity, acting on the CH-NH2 group of donors;oxidoreductase activity, acting on the …		Alanine, aspartate and glutamate metabolism;Nitrogen metabolism	GATase_2;Glu_syn_central;Glu_synthase;GXGXG	3Fe-4S;Amino-acidbiosynthesis;Completeproteome;Directproteinsequencing;FAD;Flavoprotein;FMN;Glutamatebiosynthesis;Glutamineamidotransferase;Iron;Iron-sulfur;Metal-binding;NADP;Oxidoreductase;Referenceproteome;Zymogen		20.1	20.1	20.1	163.3	0	272.66	20883000000	10748000000	5388100000	4746000000	4940300000	2335400000	2553100000	51794000	3353500000	1898300000
P0A940	P0A940	Outer membrane protein assembly factor BamA	bamA	sp|P0A940|BAMA_ECOLI Outer membrane protein assembly factor BamA OS=Escherichia coli (strain K12) OX=83333 GN=bamA PE=1 SV=1	21	21	21	1.0169	0.6291	0.44645	0.2697	0.17313	0.12919	0.078622	0.12885	0.46207	0.69474	0.7627	0.84507	0.07336	0.2123	1.061	2.6094	4.5627	6.6127		cellular component assembly;cellular component assembly at cellular level;cellular component organization;cellular component organization at cellular level;cellular component organization or biogenesis;cellular component organization or biogenesis at cellular level;cellular localization;cellular macromolecule localization;cellular membrane organization;cellular process;cellular protein localizati…	binding;protein binding	cell outer membrane;cell part;external encapsulating structure part;integral to membrane;intrinsic to membrane;membrane;membrane part;outer membrane		Bac_surface_Ag;Surf_Ag_VNR	3D-structure;Celloutermembrane;Completeproteome;Directproteinsequencing;Membrane;Referenceproteome;Signal;Transmembrane;Transmembranebetastrand		40.5	40.5	40.5	90.552	0	323.31	19571000000	9466000000	5532000000	4573200000	4261300000	1971200000	2184300000	105830000	2983200000	1562000000
P0A9M0	P0A9M0	Lon protease	lon	sp|P0A9M0|LON_ECOLI Lon protease OS=Escherichia coli (strain K12) OX=83333 GN=lon PE=1 SV=1	21	21	21	0.9946	0.63274	0.41887	0.25836	0.13891	0.11209	0.043691	0.10594	0.46554	0.71218	0.78125	0.86954	0.048408	0.17399	1.1015	2.7576	5.4153	8.1729		ATP catabolic process;ATP metabolic process;catabolic process;cellular catabolic process;cellular metabolic process;cellular nitrogen compound catabolic process;cellular nitrogen compound metabolic process;cellular process;cellular response to stimulus;cellular response to stress;heterocycle catabolic process;heterocycle metabolic process;macromolecule metabolic process;metabolic process;misfolde…	adenyl nucleotide binding;adenyl ribonucleotide binding;ATP binding;ATPase activity;ATPase activity, coupled;ATP-dependent peptidase activity;binding;catalytic activity;DNA binding;endopeptidase activity;hydrolase activity;hydrolase activity, acting on acid anhydrides;hydrolase activity, acting on acid anhydrides, in phosphorus-containing anhydrides;nucleic acid binding;nucleoside-triphosphatase …	cell part;cytoplasm;intracellular part	Cell cycle - Caulobacter	AAA;LON;Lon_C	3D-structure;ATP-binding;Completeproteome;Cytoplasm;Directproteinsequencing;Hydrolase;Nucleotide-binding;Protease;Referenceproteome;Serineprotease;Stressresponse		34.6	34.6	34.6	87.437	0	323.31	7907500000	3984800000	1908300000	2014400000	1445600000	677780000	722000000	45825000	1141200000	626960000
P0AB24	P0AB24	Iron uptake system component EfeO	efeO	sp|P0AB24|EFEO_ECOLI Iron uptake system component EfeO OS=Escherichia coli (strain K12) OX=83333 GN=efeO PE=1 SV=1	21	21	21	1.0076	0.64148	0.46884	0.27894	0.16624	0.12884	0.069249	0.056611	0.38829	0.64818	0.73477	0.83091	0.06677	0.086945	0.8334	2.3143	4.3862	6.4667		cation transport;cellular process;cellular response to stimulus;cellular response to stress;divalent inorganic cation transport;divalent metal ion transport;establishment of localization;ferrous iron transport;ion transport;iron ion transport;metal ion transport;response to antibiotic;response to chemical stimulus;response to DNA damage stimulus;response to inorganic substance;response to metal i…		cell part;periplasmic space		Cupredoxin_1	Completeproteome;Periplasm;Referenceproteome;Signal		68.3	68.3	68.3	41.137	0	323.31	22878000000	11625000000	5362200000	5890800000	5079100000	2433700000	2461500000	183940000	2653500000	1554100000
P0AD96	P0AD96	Leu/Ile/Val-binding protein	livJ	sp|P0AD96|LIVJ_ECOLI Leu/Ile/Val-binding protein OS=Escherichia coli (strain K12) OX=83333 GN=livJ PE=1 SV=1	21	21	20	1.0859	0.63273	0.42411	0.23575	0.15148	0.12005	0.029211	0.13804	0.48649	0.70466	0.7287	0.79538	0.026848	0.2202	1.1688	3.0493	4.9318	6.6547		amine transport;amino acid transport;branched-chain aliphatic amino acid transport;carboxylic acid transport;establishment of localization;nitrogen compound transport;organic acid transport;organic substance transport;transport	active transmembrane transporter activity;amine transmembrane transporter activity;amino acid transmembrane transporter activity;branched-chain aliphatic amino acid transmembrane transporter activity;carboxylic acid transmembrane transporter activity;organic acid transmembrane transporter activity;substrate-specific transmembrane transporter activity;substrate-specific transporter activity;transm…	cell part;external encapsulating structure part;outer membrane-bounded periplasmic space;periplasmic space	ABC transporters	Peripla_BP_6	3D-structure;Amino-acidtransport;Completeproteome;Directproteinsequencing;Disulfidebond;Periplasm;Referenceproteome;Signal;Transport		65.4	65.4	65.4	39.076	0	323.31	41789000000	21143000000	10586000000	10061000000	8099500000	3914900000	4067300000	117310000	8339700000	4585000000
P0AEM9	P0AEM9	Cystine-binding periplasmic protein	fliY	sp|P0AEM9|FLIY_ECOLI L-cystine-binding protein FliY OS=Escherichia coli (strain K12) OX=83333 GN=fliY PE=1 SV=1	21	21	21	0.95226	0.51053	0.37332	0.24514	0.15993	0.13152	0.039226	0.23394	0.48551	0.67127	0.71982	0.824	0.037891	0.45305	1.3143	2.765	4.6747	6.5259			transporter activity	cell part;external encapsulating structure part;outer membrane-bounded periplasmic space;periplasmic space	ABC transporters	SBP_bac_3	Completeproteome;Directproteinsequencing;Periplasm;Referenceproteome;Signal;Transport		77.4	77.4	77.4	29.039	0	323.31	34972000000	18676000000	7571300000	8724000000	6059900000	3109100000	2901900000	48841000	5525200000	3390600000
P43329	P43329	ATP-dependent RNA helicase HrpA	hrpA	sp|P43329|HRPA_ECOLI ATP-dependent RNA helicase HrpA OS=Escherichia coli (strain K12) OX=83333 GN=hrpA PE=3 SV=3	21	21	21	1.0357	0.60013	0.4547	0.26637	0.16969	0.2357	0.12862	0.20056	0.45824	0.6465	0.6255	0.87897	0.13044	0.33419	1.0103	2.7849	4.154	3.6778		ATP catabolic process;ATP metabolic process;catabolic process;cellular catabolic process;cellular macromolecule metabolic process;cellular metabolic process;cellular nitrogen compound catabolic process;cellular nitrogen compound metabolic process;cellular process;heterocycle catabolic process;heterocycle metabolic process;macromolecule metabolic process;macromolecule modification;metabolic proces…	adenyl nucleotide binding;adenyl ribonucleotide binding;ATP binding;ATPase activity;ATPase activity, coupled;ATP-dependent helicase activity;ATP-dependent RNA helicase activity;binding;catalytic activity;helicase activity;hydrolase activity;hydrolase activity, acting on acid anhydrides;hydrolase activity, acting on acid anhydrides, in phosphorus-containing anhydrides;nucleic acid binding;nucleosi…			DEAD;DUF3418;HA2;Helicase_C;OB_NTP_bind	ATP-binding;Completeproteome;Helicase;Hydrolase;Nucleotide-binding;Referenceproteome		20.5	20.5	20.5	149.03	0	193.56	1963000000	925140000	354570000	683330000	382920000	107160000	98249000	177510000	305020000	131240000
P05458	P05458	Protease 3	ptrA	sp|P05458|PTRA_ECOLI Protease 3 OS=Escherichia coli (strain K12) OX=83333 GN=ptrA PE=1 SV=1	20	20	20	0.99506	0.59186	0.45368	0.27014	0.17042	0.17047	0.052528	0.12653	0.43095	0.69218	0.78398	0.88004	0.054545	0.2124	0.95656	2.4778	4.5981	10.397		macromolecule metabolic process;metabolic process;primary metabolic process;protein metabolic process;proteolysis	binding;catalytic activity;cation binding;endopeptidase activity;hydrolase activity;ion binding;metal ion binding;metalloendopeptidase activity;metallopeptidase activity;peptidase activity;peptidase activity, acting on L-amino acid peptides;transition metal ion binding;zinc ion binding	cell part;cytoplasm;external encapsulating structure part;intracellular part;outer membrane-bounded periplasmic space;periplasmic space		Peptidase_M16;Peptidase_M16_C	3D-structure;Completeproteome;Hydrolase;Magnesium;Metal-binding;Metalloprotease;Periplasm;Protease;Referenceproteome;Signal;Zinc		24.6	24.6	24.6	107.71	0	113.14	1768500000	876890000	415560000	476040000	290980000	138980000	143170000	8837000	288260000	158150000
P06612	P06612	DNA topoisomerase 1	topA	sp|P06612|TOP1_ECOLI DNA topoisomerase 1 OS=Escherichia coli (strain K12) OX=83333 GN=topA PE=1 SV=2	20	20	20	0.95538	0.5661	0.38177	0.23565	0.15274	0.10716	0.044879	0.14383	0.51153	0.72359	0.79763	0.89438	0.056264	0.26628	1.3979	3.159	5.1411	8.1074		cellular macromolecule metabolic process;cellular metabolic process;cellular nitrogen compound metabolic process;cellular process;DNA conformation change;DNA metabolic process;DNA strand elongation;DNA topological change;macromolecule metabolic process;metabolic process;nitrogen compound metabolic process;nucleic acid metabolic process;nucleobase-containing compound metabolic process;primary meta…	ATPase activity;ATPase activity, coupled;binding;catalytic activity;cation binding;DNA binding;DNA topoisomerase (ATP-hydrolyzing) activity;DNA topoisomerase activity;DNA topoisomerase type I activity;DNA-dependent ATPase activity;hydrolase activity;hydrolase activity, acting on acid anhydrides;hydrolase activity, acting on acid anhydrides, in phosphorus-containing anhydrides;ion binding;isomeras…	cell part;chromosome;intracellular non-membrane-bounded organelle;intracellular organelle;intracellular part;non-membrane-bounded organelle;organelle		Topo_Zn_Ribbon;Topoisom_bac;Toprim;zf-C4_Topoisom	3D-structure;Completeproteome;DNA-binding;Isomerase;Magnesium;Metal-binding;Referenceproteome;Repeat;Topoisomerase;Zinc;Zinc-finger		34.8	34.8	34.8	97.349	0	195.79	5690200000	2987900000	1224100000	1478100000	1062200000	550830000	482450000	28896000	751340000	439530000
P0ADY1	P0ADY1	Peptidyl-prolyl cis-trans isomerase D	ppiD	sp|P0ADY1|PPID_ECOLI Peptidyl-prolyl cis-trans isomerase D OS=Escherichia coli (strain K12) OX=83333 GN=ppiD PE=1 SV=1	20	20	20	1.0191	0.65403	0.45564	0.24919	0.14812	0.10389	0.045261	0.11548	0.4668	0.72277	0.77682	0.8563	0.044099	0.18391	1.0536	2.7621	5.212	8.2071		cellular macromolecule metabolic process;cellular metabolic process;cellular process;cellular protein metabolic process;macromolecule metabolic process;metabolic process;primary metabolic process;protein folding;protein metabolic process;response to stimulus;response to stress	binding;catalytic activity;cis-trans isomerase activity;identical protein binding;isomerase activity;peptidyl-prolyl cis-trans isomerase activity;protein binding	cell part;integral to membrane;intrinsic to membrane;membrane;membrane part;plasma membrane		Rotamase_2	3D-structure;Cellinnermembrane;Cellmembrane;Completeproteome;Isomerase;Membrane;Referenceproteome;Rotamase;Stressresponse;Transmembrane;Transmembranehelix		39.2	39.2	39.2	68.149	0	279.79	13975000000	7178400000	2734100000	4062200000	1792900000	844980000	878910000	68980000	1525400000	848840000
P0AEE5	P0AEE5	D-galactose-binding periplasmic protein	mglB	sp|P0AEE5|DGAL_ECOLI D-galactose-binding periplasmic protein OS=Escherichia coli (strain K12) OX=83333 GN=mglB PE=1 SV=1	20	20	20	1.0785	0.59203	0.50463	0.38538	0.29464	0.27889	0.073824	0.093822	0.40018	0.53258	0.56937	0.67981	0.064686	0.15831	0.78651	1.3747	2.003	2.4326		carbohydrate transport;chemotaxis;establishment of localization;locomotion;organic substance transport;response to chemical stimulus;response to external stimulus;response to stimulus;taxis;transport	binding;cation binding;ion binding;metal ion binding	cell part;periplasmic space	ABC transporters;Bacterial chemotaxis	Peripla_BP_4	3D-structure;Calcium;Chemotaxis;Completeproteome;Directproteinsequencing;Metal-binding;Periplasm;Referenceproteome;Signal;Sugartransport;Transport		73.8	73.8	73.8	35.712	0	138.99	5083000000	2529200000	1525900000	1027900000	1129300000	521790000	567930000	39546000	968580000	545230000
P04949	P04949	Flagellin	fliC	sp|P04949|FLIC_ECOLI Flagellin OS=Escherichia coli (strain K12) OX=83333 GN=fliC PE=1 SV=2	19	19	19	0.98865	0.20695	0.13015	0.086065	0.082718	0.22893	0.031399	0.50601	0.8908	1.0934	0.97187	1.0554	0.031791	2.2893	6.7452	13.28	11.806	4.8211		bacterial-type flagellar cell motility;cell motility;cellular component movement;cellular process;ciliary or flagellar motility;flagellar cell motility;locomotion	structural molecule activity	bacterial-type flagellum filament;bacterial-type flagellum part;cell part;cell projection part;extracellular region;flagellum part;intracellular part;organelle part	Flagellar assembly;Plant-pathogen interaction;Two-component system	Flagellin_C;Flagellin_D3;Flagellin_N	Bacterialflagellum;Completeproteome;Directproteinsequencing;Referenceproteome;Secreted		67.5	67.5	67.5	51.294	0	323.31	7632700000	3833200000	1967400000	1832000000	3277900000	1615100000	1625400000	37471000	1114900000	648730000
P08331	P08331	2,3-cyclic-nucleotide 2-phosphodiesterase/3-nucleotidase	cpdB	sp|P08331|CPDB_ECOLI 2,3-cyclic-nucleotide 2-phosphodiesterase/3-nucleotidase OS=Escherichia coli (strain K12) OX=83333 GN=cpdB PE=1 SV=2	19	19	19	0.97643	0.65724	0.43944	0.30845	0.16278	0.12296	0.076477	0.20359	0.45202	0.70688	0.75583	0.80886	0.084073	0.30936	1.0067	2.4215	4.4759	6.2193		catabolic process;cellular catabolic process;cellular metabolic process;cellular nitrogen compound catabolic process;cellular nitrogen compound metabolic process;cellular process;cellular response to stimulus;cellular response to stress;dephosphorylation;metabolic process;nitrogen compound metabolic process;nucleobase-containing compound catabolic process;nucleobase-containing compound metabolic …	2',3'-cyclic-nucleotide 2'-phosphodiesterase activity;3'-nucleotidase activity;binding;catalytic activity;cation binding;cyclic-nucleotide phosphodiesterase activity;hydrolase activity;hydrolase activity, acting on ester bonds;ion binding;metal ion binding;nucleotidase activity;nucleotide binding;phosphatase activity;phosphoric diester hydrolase activity;phosphoric ester hydrolase activity	cell part;periplasmic space	Purine metabolism;Pyrimidine metabolism	5_nucleotid_C;Metallophos	Completeproteome;Directproteinsequencing;Hydrolase;Metal-binding;Multifunctionalenzyme;Nucleotide-binding;Periplasm;Referenceproteome;Signal		38.3	38.3	38.3	70.831	0	98.262	1860400000	884390000	470350000	505610000	362460000	175070000	163200000	24191000	306480000	127710000
P0A9P0	P0A9P0	Dihydrolipoyl dehydrogenase	lpdA	sp|P0A9P0|DLDH_ECOLI Dihydrolipoyl dehydrogenase OS=Escherichia coli (strain K12) OX=83333 GN=lpdA PE=1 SV=2	19	19	19	1.0105	0.54961	0.40459	0.24478	0.18768	0.12058	0.056019	0.17912	0.45389	0.72028	0.72707	0.81499	0.056691	0.33065	1.1164	2.8727	4.3358	6.6006		2-oxoglutarate metabolic process;alcohol catabolic process;alcohol metabolic process;amine catabolic process;amine metabolic process;biological regulation;carbohydrate catabolic process;carbohydrate metabolic process;carboxylic acid catabolic process;carboxylic acid metabolic process;catabolic process;cell redox homeostasis;cellular amine metabolic process;cellular amino acid catabolic process;ce…	binding;catalytic activity;cation binding;coenzyme binding;cofactor binding;dihydrolipoyl dehydrogenase activity;disulfide oxidoreductase activity;flavin adenine dinucleotide binding;identical protein binding;ion binding;metal ion binding;oxidoreductase activity;oxidoreductase activity, acting on a sulfur group of donors;oxidoreductase activity, acting on a sulfur group of donors, NAD or NADP as …	cell part;cytoplasm;cytoplasmic part;cytosol;intracellular part;membrane;plasma membrane	Citrate cycle (TCA cycle);Glycine, serine and threonine metabolism;Glycolysis / Gluconeogenesis;Pyruvate metabolism;Valine, leucine and isoleucine degradation	Pyr_redox;Pyr_redox_2;Pyr_redox_dim	3D-structure;Acetylation;Cellinnermembrane;Cellmembrane;Completeproteome;Cytoplasm;Directproteinsequencing;Disulfidebond;FAD;Flavoprotein;Glycolysis;Membrane;NAD;Oxidoreductase;Redox-activecenter;Referenceproteome		45.1	45.1	45.1	50.688	0	323.31	38900000000	20022000000	8486700000	10391000000	7333800000	3507400000	3705900000	120480000	4480400000	2664600000
P07118	P07118	Valine--tRNA ligase	valS	sp|P07118|SYV_ECOLI Valine--tRNA ligase OS=Escherichia coli (strain K12) OX=83333 GN=valS PE=1 SV=2	18	18	18	1.043	0.62089	0.46407	0.26565	0.15773	0.13257	0.071143	0.13472	0.46304	0.69299	0.7592	0.84893	0.068913	0.2153	0.96997	2.5553	4.6103	6.2038		amine metabolic process;amino acid activation;carboxylic acid metabolic process;cellular amine metabolic process;cellular amino acid metabolic process;cellular ketone metabolic process;cellular macromolecule metabolic process;cellular metabolic process;cellular nitrogen compound metabolic process;cellular process;macromolecule metabolic process;metabolic process;ncRNA metabolic process;nitrogen c…	adenyl nucleotide binding;adenyl ribonucleotide binding;aminoacyl-tRNA editing activity;aminoacyl-tRNA ligase activity;ATP binding;binding;carboxylic ester hydrolase activity;catalytic activity;hydrolase activity;hydrolase activity, acting on ester bonds;ligase activity;ligase activity, forming aminoacyl-tRNA and related compounds;ligase activity, forming carbon-oxygen bonds;nucleotide binding;pu…	cell part;cytoplasm;intracellular part	Aminoacyl-tRNA biosynthesis;Valine, leucine and isoleucine biosynthesis	Anticodon_1;tRNA-synt_1;Val_tRNA-synt_C	Aminoacyl-tRNAsynthetase;ATP-binding;Coiledcoil;Completeproteome;Cytoplasm;Directproteinsequencing;Ligase;Nucleotide-binding;Proteinbiosynthesis;Referenceproteome		28.6	28.6	28.6	108.19	0	323.31	20644000000	10585000000	4272600000	5785600000	2700800000	1254100000	1358700000	87934000	2731000000	1534400000
P0A870	P0A870	Transaldolase B	talB	sp|P0A870|TALB_ECOLI Transaldolase B OS=Escherichia coli (strain K12) OX=83333 GN=talB PE=1 SV=2	18	18	18	1.0737	0.65436	0.49654	0.29499	0.17751	0.14958	0.11979	0.10486	0.44202	0.69338	0.78105	0.89018	0.12192	0.16526	0.89779	2.373	4.3851	6.1635		alcohol catabolic process;alcohol metabolic process;carbohydrate catabolic process;carbohydrate metabolic process;catabolic process;cellular carbohydrate catabolic process;cellular carbohydrate metabolic process;cellular metabolic process;cellular nitrogen compound metabolic process;cellular process;coenzyme metabolic process;cofactor metabolic process;glucose catabolic process;glucose metabolic …	catalytic activity;sedoheptulose-7-phosphate:D-glyceraldehyde-3-phosphate glyceronetransferase activity;transferase activity;transferase activity, transferring aldehyde or ketonic groups	cell part;cytoplasmic part;cytosol;intracellular part;membrane	Pentose phosphate pathway	Transaldolase	3D-structure;Completeproteome;Cytoplasm;Directproteinsequencing;Pentoseshunt;Referenceproteome;Schiffbase;Transferase		82	82	82	35.219	0	323.31	63057000000	31377000000	15939000000	15741000000	11490000000	5437500000	5888600000	164300000	9706900000	5280100000
P0A9W3	P0A9W3	Energy-dependent translational throttle protein EttA	ettA	sp|P0A9W3|ETTA_ECOLI Energy-dependent translational throttle protein EttA OS=Escherichia coli (strain K12) OX=83333 GN=ettA PE=1 SV=2	18	18	18	1.012	0.59851	0.4698	0.28156	0.18713	0.14603	0.04558	0.11693	0.42503	0.65995	0.738	0.82691	0.044597	0.19509	0.92898	2.328	3.9851	5.8427		ATP catabolic process;ATP metabolic process;biological regulation;catabolic process;cellular catabolic process;cellular metabolic process;cellular nitrogen compound catabolic process;cellular nitrogen compound metabolic process;cellular process;establishment of localization;heterocycle catabolic process;heterocycle metabolic process;metabolic process;negative regulation of biological process;nega…	adenyl nucleotide binding;adenyl ribonucleotide binding;ATP binding;ATPase activity;binding;catalytic activity;hydrolase activity;hydrolase activity, acting on acid anhydrides;hydrolase activity, acting on acid anhydrides, in phosphorus-containing anhydrides;nucleoside-triphosphatase activity;nucleotide binding;purine nucleotide binding;purine ribonucleoside triphosphate binding;purine ribonucleo…			ABC_tran	3D-structure;ATP-binding;Completeproteome;Cytoplasm;Directproteinsequencing;Nucleotide-binding;Proteinbiosynthesis;Referenceproteome;Repeat;RNA-binding;rRNA-binding;Translationregulation;tRNA-binding		44.9	44.9	44.9	62.442	0	275.87	17005000000	8531400000	4540600000	3933100000	3448600000	1683600000	1688900000	76149000	2236800000	1262900000
P0AE06	P0AE06	Multidrug efflux pump subunit AcrA	acrA	sp|P0AE06|ACRA_ECOLI Multidrug efflux pump subunit AcrA OS=Escherichia coli (strain K12) OX=83333 GN=acrA PE=1 SV=1	18	18	18	0.97461	0.58612	0.41736	0.24845	0.15197	0.121	0.017391	0.1363	0.45884	0.69691	0.74956	0.81918	0.018633	0.24198	1.0935	2.8083	4.8723	7.0519		bile acid and bile salt transport;carboxylic acid transport;cellular process;drug transmembrane transport;drug transport;establishment of localization;monocarboxylic acid transport;organic acid transport;organic substance transport;response to antibiotic;response to chemical stimulus;response to stimulus;transmembrane transport;transport	binding;drug transmembrane transporter activity;identical protein binding;protein binding;transmembrane transporter activity;transporter activity	cell part;membrane;plasma membrane		HlyD	3D-structure;Antibioticresistance;Cellinnermembrane;Cellmembrane;Coiledcoil;Completeproteome;Lipoprotein;Membrane;Palmitate;Referenceproteome;Signal;Transport		62.5	62.5	62.5	42.196	0	323.31	18437000000	9407700000	3975000000	5054100000	2957000000	1498000000	1428200000	30807000	2161300000	1231200000
P0AFG3	P0AFG3	2-oxoglutarate dehydrogenase E1 component	sucA	sp|P0AFG3|ODO1_ECOLI 2-oxoglutarate dehydrogenase E1 component OS=Escherichia coli (strain K12) OX=83333 GN=sucA PE=1 SV=1	18	18	18	1.098	0.5057	0.37982	0.24231	0.18097	0.12877	0.041502	0.25258	0.52355	0.70037	0.73565	0.8162	0.033966	0.50125	1.3435	2.9285	3.8691	6.3798		acetyl-CoA catabolic process;acetyl-CoA metabolic process;alcohol catabolic process;alcohol metabolic process;carbohydrate catabolic process;carbohydrate metabolic process;catabolic process;cellular carbohydrate catabolic process;cellular carbohydrate metabolic process;cellular catabolic process;cellular metabolic process;cellular process;coenzyme catabolic process;coenzyme metabolic process;cofa…	binding;catalytic activity;coenzyme binding;cofactor binding;identical protein binding;oxidoreductase activity;oxidoreductase activity, acting on the aldehyde or oxo group of donors;oxidoreductase activity, acting on the aldehyde or oxo group of donors, disulfide as acceptor;oxoglutarate dehydrogenase (succinyl-transferring) activity;protein binding;thiamine pyrophosphate binding;vitamin binding	cell part;cytoplasmic part;cytosol;intracellular part	Citrate cycle (TCA cycle);Lysine degradation;Tryptophan metabolism	E1_dh;Transket_pyr	3D-structure;Completeproteome;Glycolysis;Oxidoreductase;Referenceproteome;Thiaminepyrophosphate		27.3	27.3	27.3	105.06	0	241.24	8954000000	4356100000	2225700000	2372200000	2145500000	957270000	1007300000	180860000	1688400000	867060000
P0AFK9	P0AFK9	Spermidine/putrescine-binding periplasmic protein	potD	sp|P0AFK9|POTD_ECOLI Spermidine/putrescine-binding periplasmic protein OS=Escherichia coli (strain K12) OX=83333 GN=potD PE=1 SV=1	18	18	18	0.99347	0.60095	0.41345	0.2528	0.15908	0.12031	0.032773	0.12454	0.46036	0.69068	0.74436	0.84696	0.033201	0.21362	1.1231	2.7046	4.88	7.0503		amine transport;establishment of localization;nitrogen compound transport;organic substance transport;polyamine transport;transport	active transmembrane transporter activity;amine binding;amine transmembrane transporter activity;ATPase activity;ATPase activity, coupled;ATPase activity, coupled to movement of substances;ATPase activity, coupled to transmembrane movement of substances;binding;catalytic activity;hydrolase activity;hydrolase activity, acting on acid anhydrides;hydrolase activity, acting on acid anhydrides, cataly…	cell part;periplasmic space	ABC transporters		3D-structure;Completeproteome;Directproteinsequencing;Periplasm;Referenceproteome;Signal;Transport		53.2	53.2	53.2	38.867	0	323.31	20299000000	10608000000	4654700000	5036600000	4129300000	2014000000	2057700000	57567000	2844000000	1619200000
P10408	P10408	Protein translocase subunit SecA	secA	sp|P10408|SECA_ECOLI Protein translocase subunit SecA OS=Escherichia coli (strain K12) OX=83333 GN=secA PE=1 SV=2	18	18	18	0.9841	0.60773	0.44029	0.27213	0.17093	0.14048	0.038669	0.11512	0.43135	0.65338	0.71103	0.81769	0.04256	0.18249	1.0087	2.3301	4.4168	5.7948		cellular macromolecule metabolic process;cellular metabolic process;cellular process;cellular protein metabolic process;chaperone-mediated protein folding;establishment of localization;establishment of localization in cell;establishment of protein localization;intracellular protein transmembrane transport;intracellular protein transport;intracellular transport;macromolecule metabolic process;meta…	active transmembrane transporter activity;adenyl nucleotide binding;adenyl ribonucleotide binding;ATP binding;ATPase activity;ATPase activity, coupled;ATPase activity, coupled to movement of substances;ATPase activity, coupled to transmembrane movement of substances;binding;catalytic activity;cation binding;hydrolase activity;hydrolase activity, acting on acid anhydrides;hydrolase activity, actin…	cell envelope Sec protein transport complex;cell part;cytoplasm;cytoplasmic part;cytosol;integral to membrane;integral to plasma membrane;intracellular part;intrinsic to membrane;intrinsic to plasma membrane;macromolecular complex;membrane;membrane part;plasma membrane;plasma membrane part;protein complex	Bacterial secretion system;Protein export	SecA_DEAD;SecA_PP_bind;SecA_SW;SEC-C	3D-structure;ATP-binding;Cellinnermembrane;Cellmembrane;Completeproteome;Cytoplasm;Directproteinsequencing;Membrane;Metal-binding;Nucleotide-binding;Proteintransport;Referenceproteome;Translocation;Transport;Zinc		24	24	24	102.02	0	163.63	5186200000	2487900000	1362400000	1335900000	1238200000	591950000	581210000	65008000	1259300000	642830000
P33136	P33136	Glucans biosynthesis protein G	mdoG	sp|P33136|OPGG_ECOLI Glucans biosynthesis protein G OS=Escherichia coli (strain K12) OX=83333 GN=mdoG PE=1 SV=1	18	18	18	1.0048	0.59262	0.45148	0.26156	0.15388	0.11372	0.03107	0.14694	0.47544	0.7282	0.79588	0.89064	0.030765	0.24892	1.0484	2.7613	5.1713	7.8528		beta-glucan biosynthetic process;beta-glucan metabolic process;biosynthetic process;carbohydrate biosynthetic process;carbohydrate metabolic process;cellular biosynthetic process;cellular carbohydrate biosynthetic process;cellular carbohydrate metabolic process;cellular glucan metabolic process;cellular macromolecule biosynthetic process;cellular macromolecule metabolic process;cellular metabolic…	binding;carbohydrate binding;catalytic activity	cell part;external encapsulating structure part;outer membrane-bounded periplasmic space;periplasmic space		MdoG	3D-structure;Completeproteome;Directproteinsequencing;Periplasm;Referenceproteome;Signal		40.3	40.3	40.3	57.912	0	173.76	7415300000	3831900000	1835800000	1747700000	1675100000	821800000	826730000	26607000	1107300000	616960000
P35340	P35340	Alkyl hydroperoxide reductase subunit F	ahpF	sp|P35340|AHPF_ECOLI Alkyl hydroperoxide reductase subunit F OS=Escherichia coli (strain K12) OX=83333 GN=ahpF PE=1 SV=2	18	18	18	1.0859	0.71778	0.47271	0.25033	0.14118	0.1036	0.033745	0.10912	0.4693	0.70782	0.78328	0.83142	0.029398	0.15749	0.9773	2.8843	5.4334	8.164		biological regulation;cell redox homeostasis;cellular homeostasis;cellular process;homeostatic process;regulation of biological process;regulation of biological quality;regulation of cellular process;response to chemical stimulus;response to inorganic substance;response to oxidative stress;response to reactive oxygen species;response to stimulus;response to stress	alkyl hydroperoxide reductase activity;binding;catalytic activity;coenzyme binding;cofactor binding;disulfide oxidoreductase activity;electron carrier activity;FAD binding;flavin adenine dinucleotide binding;NAD binding;nucleotide binding;oxidoreductase activity;oxidoreductase activity, acting on a sulfur group of donors;oxidoreductase activity, acting on a sulfur group of donors, NAD or NADP as …	cell part;cytoplasmic part;cytosol;intracellular part		Pyr_redox;Pyr_redox_2;Thioredoxin_3	3D-structure;Acetylation;Completeproteome;Disulfidebond;FAD;Flavoprotein;NAD;NADP;Oxidoreductase;Redox-activecenter;Referenceproteome		45.9	45.9	45.9	56.176	0	323.31	19778000000	8617300000	6813600000	4347300000	2398700000	1098600000	1247100000	52999000	1935700000	1092200000
P36938	P36938	Phosphoglucomutase	pgm	sp|P36938|PGM_ECOLI Phosphoglucomutase OS=Escherichia coli (strain K12) OX=83333 GN=pgm PE=1 SV=1	18	18	18	0.99711	0.6071	0.41385	0.22046	0.13245	0.088437	0.042887	0.13243	0.47866	0.7443	0.79505	0.88228	0.041466	0.22555	1.1222	3.3178	6.0885	9.7941		alcohol catabolic process;alcohol metabolic process;biosynthetic process;carbohydrate biosynthetic process;carbohydrate catabolic process;carbohydrate metabolic process;catabolic process;cellular biosynthetic process;cellular carbohydrate biosynthetic process;cellular carbohydrate catabolic process;cellular carbohydrate metabolic process;cellular glucan metabolic process;cellular macromolecule bi…	binding;catalytic activity;cation binding;intramolecular transferase activity;intramolecular transferase activity, phosphotransferases;ion binding;isomerase activity;magnesium ion binding;metal ion binding;phosphoglucomutase activity	cell part;cytoplasmic part;cytosol;intracellular part	Amino sugar and nucleotide sugar metabolism;Galactose metabolism;Glycolysis / Gluconeogenesis;Pentose phosphate pathway;Purine metabolism;Starch and sucrose metabolism;Streptomycin biosynthesis	PGM_PMM_I;PGM_PMM_II;PGM_PMM_III;PGM_PMM_IV	Carbohydratemetabolism;Completeproteome;Cytoplasm;Glucosemetabolism;Isomerase;Magnesium;Metal-binding;Phosphoprotein;Referenceproteome		54.4	54.4	54.4	58.36	0	323.31	14271000000	7280200000	2979700000	4011500000	2361500000	1094000000	1191400000	76091000	1712900000	942210000
P76578	P76578	Uncharacterized lipoprotein YfhM	yfhM	sp|P76578|A2MG_ECOLI Alpha-2-macroglobulin OS=Escherichia coli (strain K12) OX=83333 GN=yfhM PE=1 SV=1	18	18	18	1.0656	0.58844	0.40207	0.21667	0.12537	0.17555	0.1202	0.18318	0.54893	0.8308	0.83116	0.88927	0.11433	0.33847	1.2032	3.8746	6.3504	16.306		biological regulation;negative regulation of catalytic activity;negative regulation of endopeptidase activity;negative regulation of hydrolase activity;negative regulation of molecular function;negative regulation of peptidase activity;regulation of biological process;regulation of catalytic activity;regulation of endopeptidase activity;regulation of hydrolase activity;regulation of metabolic pro…	endopeptidase inhibitor activity;endopeptidase regulator activity;enzyme inhibitor activity;enzyme regulator activity;peptidase inhibitor activity;peptidase regulator activity	cell part;integral to external side of plasma membrane;integral to membrane;integral to plasma membrane;intrinsic to external side of plasma membrane;intrinsic to membrane;intrinsic to plasma membrane;membrane part;plasma membrane part		A2M;A2M_N;A2M_N_2;MG1	Cellmembrane;Coiledcoil;Completeproteome;Lipoprotein;Membrane;Palmitate;Referenceproteome;Signal		13.6	13.6	13.6	181.58	0	62.888	1481300000	707960000	299370000	474000000	176140000	83063000	82287000	10788000	196400000	101540000
P00582	P00582	DNA polymerase I	polA	sp|P00582|DPO1_ECOLI DNA polymerase I OS=Escherichia coli (strain K12) OX=83333 GN=polA PE=1 SV=1	17	17	17	1.0034	0.60381	0.43034	0.23624	0.15228	0.10522	0.091735	0.14568	0.48834	0.72776	0.76942	0.86632	0.081377	0.24259	1.1875	3.0161	4.9362	8.5728		base-excision repair;biosynthetic process;cellular biosynthetic process;cellular macromolecule biosynthetic process;cellular macromolecule metabolic process;cellular metabolic process;cellular nitrogen compound metabolic process;cellular process;cellular response to stimulus;cellular response to stress;DNA metabolic process;DNA repair;DNA replication;DNA-dependent DNA replication;macromolecule bi…	3'-5' exonuclease activity;5'-3' exonuclease activity;binding;catalytic activity;DNA binding;DNA polymerase activity;DNA-directed DNA polymerase activity;exonuclease activity;hydrolase activity;hydrolase activity, acting on ester bonds;nuclease activity;nucleic acid binding;nucleotidyltransferase activity;transferase activity;transferase activity, transferring phosphorus-containing groups	cell part;cytoplasm;intracellular part	Base excision repair;DNA replication;Homologous recombination;Nucleotide excision repair;Purine metabolism;Pyrimidine metabolism	5_3_exonuc;5_3_exonuc_N;DNA_pol_A;DNA_pol_A_exo1	3D-structure;Completeproteome;Directproteinsequencing;DNA-binding;DNAdamage;DNA-directedDNApolymerase;DNArepair;DNAreplication;Exonuclease;Hydrolase;Nuclease;Nucleotidyltransferase;Referenceproteome;Transferase		25.5	25.5	25.5	103.12	0	164.37	6223000000	2971000000	1575000000	1677100000	843170000	364830000	402310000	76026000	1273100000	672980000
P0A7L0	P0A7L0	50S ribosomal protein L1	rplA	sp|P0A7L0|RL1_ECOLI 50S ribosomal protein L1 OS=Escherichia coli (strain K12) OX=83333 GN=rplA PE=1 SV=2	17	17	17	0.98433	0.5704	0.42966	0.27791	0.22056	0.14832	0.08073	0.13972	0.48353	0.67044	0.71251	0.77387	0.076871	0.24906	1.1843	2.5075	3.2608	5.7019		biological regulation;biosynthetic process;cellular biosynthetic process;cellular macromolecule biosynthetic process;cellular macromolecule metabolic process;cellular metabolic process;cellular process;cellular protein metabolic process;macromolecule biosynthetic process;macromolecule metabolic process;metabolic process;negative regulation of biological process;negative regulation of biosynthetic…	binding;nucleic acid binding;protein binding;RNA binding;rRNA binding;structural constituent of ribosome;structural molecule activity;tRNA binding	cell part;cytosolic large ribosomal subunit;intracellular organelle part;intracellular part;large ribosomal subunit;macromolecular complex;organelle part;ribonucleoprotein complex	Ribosome	Ribosomal_L1	3D-structure;Completeproteome;Directproteinsequencing;Referenceproteome;Repressor;Ribonucleoprotein;Ribosomalprotein;RNA-binding;rRNA-binding;Translationregulation;tRNA-binding		69.2	69.2	69.2	24.729	0	323.31	43887000000	22656000000	11347000000	9883900000	9483000000	4607200000	4770100000	105680000	7985700000	4576100000
P0A836	P0A836	Succinyl-CoA ligase [ADP-forming] subunit beta	sucC	sp|P0A836|SUCC_ECOLI Succinate--CoA ligase [ADP-forming] subunit beta OS=Escherichia coli (strain K12) OX=83333 GN=sucC PE=1 SV=1	17	17	17	1.1832	0.58132	0.43063	0.27921	0.20628	0.17918	0.035462	0.20575	0.51062	0.66143	0.70082	0.78344	0.033352	0.36635	1.1781	2.3103	3.4246	4.4135		acetyl-CoA catabolic process;acetyl-CoA metabolic process;catabolic process;cellular catabolic process;cellular metabolic process;cellular process;coenzyme catabolic process;coenzyme metabolic process;cofactor catabolic process;cofactor metabolic process;metabolic process;tricarboxylic acid cycle	acid-thiol ligase activity;adenyl nucleotide binding;adenyl ribonucleotide binding;ATP binding;binding;catalytic activity;cation binding;CoA-ligase activity;ion binding;ligase activity;ligase activity, forming carbon-sulfur bonds;magnesium ion binding;manganese ion binding;metal ion binding;nucleotide binding;protein binding;purine nucleotide binding;purine ribonucleoside triphosphate binding;pur…	cell part;cytoplasm;cytoplasmic part;intracellular part;macromolecular complex;protein complex;succinate-CoA ligase complex;succinate-CoA ligase complex (ADP-forming);tricarboxylic acid cycle enzyme complex	C5-Branched dibasic acid metabolism;Carbon fixation pathways in prokaryotes;Citrate cycle (TCA cycle);Propanoate metabolism	ATP-grasp_2;Ligase_CoA	3D-structure;ATP-binding;Completeproteome;Directproteinsequencing;Ligase;Magnesium;Manganese;Metal-binding;Nucleotide-binding;Referenceproteome;Tricarboxylicacidcycle		51.8	51.8	51.8	41.392	0	323.31	31454000000	15193000000	8883400000	7377300000	6756700000	2883700000	3722000000	150990000	4970600000	2693300000
P0A850	P0A850	Trigger factor	tig	sp|P0A850|TIG_ECOLI Trigger factor OS=Escherichia coli (strain K12) OX=83333 GN=tig PE=1 SV=1	17	17	17	1.0406	0.58822	0.42722	0.27446	0.17488	0.14146	0.060873	0.14494	0.47906	0.66987	0.74511	0.82103	0.058391	0.24827	1.1267	2.407	4.2391	5.8031		cell cycle;cell division;cellular macromolecule metabolic process;cellular metabolic process;cellular process;cellular protein metabolic process;'de novo' cotranslational protein folding;'de novo' protein folding;establishment of localization;establishment of protein localization;macromolecule metabolic process;macromolecule modification;metabolic process;peptidyl-amino acid modification;peptidyl…	binding;catalytic activity;cis-trans isomerase activity;identical protein binding;isomerase activity;peptidyl-prolyl cis-trans isomerase activity;protein binding;protein binding involved in protein folding;ribonucleoprotein binding;ribosome binding	cell part;cytoplasmic part;cytosol;intracellular part;membrane		FKBP_C;Trigger_C;Trigger_N	3D-structure;Cellcycle;Celldivision;Chaperone;Completeproteome;Cytoplasm;Directproteinsequencing;Isomerase;Referenceproteome;Rotamase		56.9	56.9	56.9	48.192	0	323.31	87262000000	43688000000	23928000000	19646000000	18584000000	8439000000	9659800000	485320000	18607000000	10236000000
P0A9C5	P0A9C5	Glutamine synthetase	glnA	sp|P0A9C5|GLN1B_ECOLI Glutamine synthetase OS=Escherichia coli (strain K12) OX=83333 GN=glnA PE=1 SV=2	17	17	17	1.0086	0.57354	0.48998	0.37861	0.26485	0.22104	0.024097	0.077772	0.39411	0.50487	0.63498	0.70971	0.023412	0.12728	0.8755	1.3952	2.4739	3.3884		amine biosynthetic process;amine metabolic process;ammonia assimilation cycle;biosynthetic process;carboxylic acid biosynthetic process;carboxylic acid metabolic process;cellular amine metabolic process;cellular amino acid biosynthetic process;cellular amino acid metabolic process;cellular biosynthetic process;cellular ketone metabolic process;cellular metabolic process;cellular nitrogen compound…	acid-ammonia (or amide) ligase activity;adenyl nucleotide binding;adenyl ribonucleotide binding;ammonia ligase activity;ATP binding;binding;catalytic activity;glutamate-ammonia ligase activity;identical protein binding;ligase activity;ligase activity, forming carbon-nitrogen bonds;nucleotide binding;protein binding;purine nucleotide binding;purine ribonucleoside triphosphate binding;purine ribonu…	cell part;cytoplasmic part;cytosol;intracellular part;membrane	Alanine, aspartate and glutamate metabolism;Arginine and proline metabolism;Nitrogen metabolism;Two-component system	Gln-synt_C;Gln-synt_N	ATP-binding;Completeproteome;Cytoplasm;Directproteinsequencing;Ligase;Nucleotide-binding;Phosphoprotein;Referenceproteome		50.1	50.1	50.1	51.903	0	323.31	47368000000	23468000000	16238000000	7661400000	13136000000	6178100000	6765100000	192630000	10717000000	6032800000
P0ACY3	P0ACY3	Uncharacterized protein YeaG	yeaG	sp|P0ACY3|YEAG_ECOLI Uncharacterized protein YeaG OS=Escherichia coli (strain K12) OX=83333 GN=yeaG PE=3 SV=1	17	17	17	0.86143	0.452	0.34857	0.19471	0.11541	0.068205	0.023974	0.17754	0.54058	0.80498	0.83617	0.92437	0.031645	0.38546	1.539	4.2956	6.6898	13.646		cellular macromolecule metabolic process;cellular metabolic process;cellular process;cellular protein metabolic process;macromolecule metabolic process;macromolecule modification;metabolic process;phosphate-containing compound metabolic process;phosphorus metabolic process;phosphorylation;primary metabolic process;protein metabolic process;protein modification process;protein phosphorylation	catalytic activity;kinase activity;phosphotransferase activity, alcohol group as acceptor;protein kinase activity;transferase activity;transferase activity, transferring phosphorus-containing groups			AAA_PrkA;PrkA	Completeproteome;Referenceproteome		28.9	28.9	28.9	74.479	0	101.27	3568500000	1899400000	693710000	975480000	803090000	385370000	347530000	70188000	553150000	331780000
P0AEU0	P0AEU0	Histidine-binding periplasmic protein	hisJ	sp|P0AEU0|HISJ_ECOLI Histidine-binding periplasmic protein OS=Escherichia coli (strain K12) OX=83333 GN=hisJ PE=1 SV=1	17	17	17	0.97514	0.59054	0.43321	0.33578	0.23286	0.2089	0.035028	0.07878	0.36481	0.55335	0.60058	0.73344	0.033718	0.12752	0.83901	1.6572	2.655	3.5575		amine transport;amino acid transport;carboxylic acid transport;establishment of localization;nitrogen compound transport;organic acid transport;organic substance transport;transport	transporter activity	cell part;external encapsulating structure part;outer membrane-bounded periplasmic space;periplasmic space	ABC transporters	SBP_bac_3	3D-structure;Amino-acidtransport;Completeproteome;Directproteinsequencing;Disulfidebond;Periplasm;Referenceproteome;Signal;Transport		62.7	62.7	62.7	28.483	0	323.31	16673000000	8621900000	5226900000	2824600000	5343600000	2572900000	2668600000	102180000	2972000000	1701700000
P0AEX9	P0AEX9	Maltose-binding periplasmic protein	malE	sp|P0AEX9|MALE_ECOLI Maltose/maltodextrin-binding periplasmic protein OS=Escherichia coli (strain K12) OX=83333 GN=malE PE=1 SV=1	17	17	17	1.0081	0.63125	0.55388	0.40596	0.33262	0.34634	0.076194	0.071902	0.29805	0.47012	0.48128	0.49952	0.089217	0.12088	0.56076	1.186	1.3976	1.3864		alpha-glucoside transport;carbohydrate transport;cell chemotaxis;cell migration;cell motility;cellular component movement;cellular process;cellular response to chemical stimulus;cellular response to stimulus;cellular response to stress;chemotaxis;detection of carbohydrate stimulus;detection of chemical stimulus;detection of disaccharide stimulus;detection of maltose stimulus;detection of stimulus…	alpha-glucoside transmembrane transporter activity;binding;carbohydrate transmembrane transporter activity;disaccharide transmembrane transporter activity;glucoside transmembrane transporter activity;maltose transmembrane transporter activity;protein binding;substrate-specific transmembrane transporter activity;substrate-specific transporter activity;sugar transmembrane transporter activity;trans…	ATP-binding cassette (ABC) transporter complex;ATP-binding cassette (ABC) transporter complex, substrate-binding subunit-containing;cell part;external encapsulating structure part;macromolecular complex;membrane part;outer membrane-bounded periplasmic space;periplasmic space;protein complex	ABC transporters;Bacterial chemotaxis	SBP_bac_1	3D-structure;Completeproteome;Directproteinsequencing;Periplasm;Referenceproteome;Signal;Sugartransport;Transport		53.3	53.3	53.3	43.387	0	146.31	4382900000	2295200000	1398100000	689670000	1072900000	525920000	505030000	41909000	990440000	572840000
P0C0V0	P0C0V0	Periplasmic serine endoprotease DegP	degP	sp|P0C0V0|DEGP_ECOLI Periplasmic serine endoprotease DegP OS=Escherichia coli (strain K12) OX=83333 GN=degP PE=1 SV=1	17	17	17	1.0972	0.67738	0.46752	0.27618	0.16817	0.12086	0.052344	0.090126	0.4589	0.71734	0.80072	0.88633	0.046918	0.12794	1.006	2.5054	4.9145	7.301		cellular macromolecule metabolic process;cellular metabolic process;cellular process;cellular protein metabolic process;macromolecule metabolic process;metabolic process;misfolded or incompletely synthesized protein catabolic process;primary metabolic process;protein folding;protein metabolic process;proteolysis;proteolysis involved in cellular protein catabolic process;response to abiotic stimul…	binding;catalytic activity;endopeptidase activity;hydrolase activity;identical protein binding;peptidase activity;peptidase activity, acting on L-amino acid peptides;protein binding;serine hydrolase activity;serine-type endopeptidase activity;serine-type peptidase activity	cell part;external encapsulating structure part;membrane;outer membrane-bounded periplasmic space;periplasmic space;plasma membrane	Two-component system	PDZ	3D-structure;Cellinnermembrane;Cellmembrane;Completeproteome;Directproteinsequencing;Disulfidebond;Hydrolase;Membrane;Protease;Referenceproteome;Repeat;Serineprotease;Signal;Stressresponse		47.7	47.7	47.7	49.354	0	323.31	14238000000	6979400000	3629500000	3629000000	3203400000	1448200000	1654700000	100500000	1821500000	1004900000
P15877	P15877	Quinoprotein glucose dehydrogenase	gcd	sp|P15877|DHG_ECOLI Quinoprotein glucose dehydrogenase OS=Escherichia coli (strain K12) OX=83333 GN=gcd PE=1 SV=3	17	17	17	0.90378	0.45914	0.36168	0.21241	0.11491	0.073266	0.11194	0.23454	0.49444	0.74894	0.86501	0.91524	0.11412	0.49738	1.389	3.468	7.7034	11.877		alcohol catabolic process;alcohol metabolic process;carbohydrate catabolic process;carbohydrate metabolic process;catabolic process;cellular carbohydrate catabolic process;cellular carbohydrate metabolic process;cellular metabolic process;cellular process;glucose catabolic process;glucose metabolic process;hexose catabolic process;hexose metabolic process;metabolic process;monosaccharide cataboli…	binding;catalytic activity;cation binding;cofactor binding;glucose dehydrogenase activity;ion binding;magnesium ion binding;metal ion binding;oxidoreductase activity;oxidoreductase activity, acting on CH-OH group of donors;oxidoreductase activity, acting on the CH-OH group of donors, quinone or similar compound as acceptor;pyrroloquinoline quinone binding;quinone binding;quinoprotein glucose dehy…	cell part;external encapsulating structure part;integral to membrane;intrinsic to membrane;membrane;membrane part;outer membrane-bounded periplasmic space;periplasmic space;plasma membrane	Pentose phosphate pathway	PQQ	Cellinnermembrane;Cellmembrane;Completeproteome;Membrane;Oxidoreductase;PQQ;Referenceproteome;Transmembrane;Transmembranehelix		34.9	34.9	34.9	86.746	0	174.61	6130500000	3171100000	1106100000	1853200000	959280000	486640000	429440000	43194000	862320000	514860000
P63284	P63284	Chaperone protein ClpB	clpB	sp|P63284|CLPB_ECOLI Chaperone protein ClpB OS=Escherichia coli (strain K12) OX=83333 GN=clpB PE=1 SV=1	17	17	17	1.2022	0.70554	0.45394	0.26132	0.13023	0.081062	0.015042	0.06627	0.50792	0.74186	0.85693	0.94432	0.014759	0.093126	1.1002	2.8755	6.6464	11.894		macromolecule metabolic process;metabolic process;primary metabolic process;protein maturation;protein metabolic process;protein processing;response to abiotic stimulus;response to chemical stimulus;response to heat;response to organic substance;response to stimulus;response to stress;response to temperature stimulus;response to topologically incorrect protein;response to unfolded protein	adenyl nucleotide binding;adenyl ribonucleotide binding;ATP binding;binding;catalytic activity;hydrolase activity;hydrolase activity, acting on acid anhydrides;hydrolase activity, acting on acid anhydrides, in phosphorus-containing anhydrides;identical protein binding;nucleoside-triphosphatase activity;nucleotide binding;protein binding;purine nucleotide binding;purine ribonucleoside triphosphate…	cell part;cytoplasmic part;cytosol;intracellular part;membrane		AAA;AAA_2;Clp_N;ClpB_D2-small	3D-structure;Acetylation;Alternativeinitiation;ATP-binding;Chaperone;Coiledcoil;Completeproteome;Cytoplasm;Directproteinsequencing;Nucleotide-binding;Referenceproteome;Repeat;Stressresponse		27.9	27.9	27.9	95.584	0	323.31	16511000000	8180800000	3062000000	5267900000	2201100000	1030700000	1138900000	31490000	1624000000	919210000
P00350	P00350	6-phosphogluconate dehydrogenase, decarboxylating	gnd	sp|P00350|6PGD_ECOLI 6-phosphogluconate dehydrogenase, decarboxylating OS=Escherichia coli (strain K12) OX=83333 GN=gnd PE=1 SV=2	16	16	16	1.0095	0.59177	0.42126	0.25916	0.1582	0.1187	0.027351	0.12891	0.45734	0.70176	0.77257	0.87786	0.025489	0.22225	1.0822	2.7325	4.8765	7.3115		alcohol catabolic process;alcohol metabolic process;aldonic acid metabolic process;carbohydrate catabolic process;carbohydrate metabolic process;carboxylic acid metabolic process;catabolic process;cellular carbohydrate catabolic process;cellular carbohydrate metabolic process;cellular ketone metabolic process;cellular metabolic process;cellular nitrogen compound metabolic process;cellular process…	binding;catalytic activity;coenzyme binding;cofactor binding;identical protein binding;NADP binding;nucleotide binding;oxidoreductase activity;oxidoreductase activity, acting on CH-OH group of donors;oxidoreductase activity, acting on the CH-OH group of donors, NAD or NADP as acceptor;phosphogluconate dehydrogenase (decarboxylating) activity;protein binding;protein dimerization activity;protein h…		Glutathione metabolism;Pentose phosphate pathway	6PGD;NAD_binding_2	3D-structure;Completeproteome;Gluconateutilization;NADP;Oxidoreductase;Pentoseshunt;Referenceproteome		40	40	40	51.481	0	323.31	50333000000	25630000000	11360000000	13343000000	9261100000	4581700000	4536300000	143130000	6111000000	3466500000
P00490	P00490	Maltodextrin phosphorylase	malP	sp|P00490|PHSM_ECOLI Maltodextrin phosphorylase OS=Escherichia coli (strain K12) OX=83333 GN=malP PE=1 SV=7	16	16	16	1.0089	0.63273	0.46519	0.29375	0.1895	0.14737	0.090336	0.10059	0.43403	0.66078	0.74851	0.7755	0.085605	0.16126	0.85499	2.2603	3.8207	5.3478		alpha-glucan catabolic process;alpha-glucan metabolic process;carbohydrate catabolic process;carbohydrate metabolic process;catabolic process;cellular carbohydrate catabolic process;cellular carbohydrate metabolic process;cellular glucan metabolic process;cellular macromolecule metabolic process;cellular metabolic process;cellular polysaccharide catabolic process;cellular polysaccharide metabolic…	binding;catalytic activity;cofactor binding;glycogen phosphorylase activity;maltodextrin phosphorylase activity;phosphorylase activity;pyridoxal phosphate binding;transferase activity;transferase activity, transferring glycosyl groups;transferase activity, transferring hexosyl groups;vitamin B6 binding;vitamin binding	cell part;cytoplasm;intracellular part	Insulin signaling pathway;Starch and sucrose metabolism	Phosphorylase	3D-structure;Acetylation;Allostericenzyme;Carbohydratemetabolism;Completeproteome;Directproteinsequencing;Glycosyltransferase;Pyridoxalphosphate;Referenceproteome;Transferase		24	24	24	90.521	0	152.1	6619400000	3108600000	1965200000	1545500000	1197300000	580900000	566110000	50331000	1204000000	637600000
P00561	P00561	Bifunctional aspartokinase/homoserine dehydrogenase 1;Aspartokinase;Homoserine dehydrogenase	thrA	sp|P00561|AK1H_ECOLI Bifunctional aspartokinase/homoserine dehydrogenase 1 OS=Escherichia coli (strain K12) OX=83333 GN=thrA PE=1 SV=2	16	16	16	1.0434	0.63908	0.47449	0.29579	0.19077	0.15821	0.070327	0.071994	0.40454	0.66011	0.66636	0.77523	0.066429	0.10741	0.8545	2.2383	4.0101	5.1316		amine biosynthetic process;amine metabolic process;aspartate family amino acid biosynthetic process;aspartate family amino acid metabolic process;biosynthetic process;carboxylic acid biosynthetic process;carboxylic acid metabolic process;cellular amine metabolic process;cellular amino acid biosynthetic process;cellular amino acid metabolic process;cellular biosynthetic process;cellular ketone met…	adenyl nucleotide binding;adenyl ribonucleotide binding;amine binding;amino acid binding;amino acid kinase activity;aspartate kinase activity;ATP binding;binding;carboxylic acid binding;catalytic activity;coenzyme binding;cofactor binding;homoserine dehydrogenase activity;kinase activity;NADP binding;nucleotide binding;oxidoreductase activity;oxidoreductase activity, acting on CH-OH group of dono…		Cysteine and methionine metabolism;Glycine, serine and threonine metabolism;Lysine biosynthesis	AA_kinase;ACT;ACT_7;Homoserine_dh;NAD_binding_3	Allostericenzyme;Amino-acidbiosynthesis;ATP-binding;Completeproteome;Directproteinsequencing;Kinase;Multifunctionalenzyme;NADP;Nucleotide-binding;Oxidoreductase;Referenceproteome;Repeat;Threoninebiosynthesis;Transferase		35.9	35.9	35.9	89.119	0	323.31	20488000000	10480000000	6137500000	3869800000	5984600000	2835900000	2998200000	150520000	2335900000	1397200000
P05055	P05055	Polyribonucleotide nucleotidyltransferase	pnp	sp|P05055|PNP_ECOLI Polyribonucleotide nucleotidyltransferase OS=Escherichia coli (strain K12) OX=83333 GN=pnp PE=1 SV=3	16	16	16	1.0033	0.56014	0.42651	0.26889	0.17031	0.13343	0.030386	0.18726	0.47275	0.69346	0.74938	0.8276	0.029935	0.33026	1.1059	2.5864	4.2664	6.1364		catabolic process;cellular catabolic process;cellular macromolecule catabolic process;cellular macromolecule metabolic process;cellular metabolic process;cellular nitrogen compound metabolic process;cellular process;macromolecule catabolic process;macromolecule metabolic process;metabolic process;mRNA catabolic process;mRNA metabolic process;nitrogen compound metabolic process;nucleic acid metabo…	3'-5' exonuclease activity;3'-5'-exoribonuclease activity;binding;catalytic activity;cation binding;cyclic nucleotide binding;cyclic-di-GMP binding;exonuclease activity;exonuclease activity, active with either ribo- or deoxyribonucleic acids and producing 5'-phosphomonoesters;exoribonuclease activity;exoribonuclease activity, producing 5'-phosphomonoesters;guanyl nucleotide binding;guanyl ribonuc…	cell part;cytoplasmic part;cytosol;intracellular part;membrane	Purine metabolism;Pyrimidine metabolism;RNA degradation	KH_1;PNPase;RNase_PH;RNase_PH_C;S1	3D-structure;Completeproteome;Cytoplasm;Directproteinsequencing;Magnesium;Metal-binding;Nucleotidyltransferase;Referenceproteome;RNA-binding;Stressresponse;Transferase		33.5	33.5	33.5	77.1	0	323.31	30689000000	15802000000	7745100000	7142000000	6539300000	3179600000	3250000000	109620000	5736500000	3211700000
P07024	P07024	Protein UshA;UDP-sugar hydrolase;5-nucleotidase	ushA	sp|P07024|USHA_ECOLI Protein UshA OS=Escherichia coli (strain K12) OX=83333 GN=ushA PE=1 SV=2	16	16	16	0.99982	0.59473	0.4078	0.21451	0.12686	0.094021	0.094538	0.15589	0.50905	0.76638	0.81279	0.86261	0.090712	0.27183	1.2753	3.6295	6.2634	9.8091		catabolic process;cellular catabolic process;cellular metabolic process;cellular nitrogen compound catabolic process;cellular nitrogen compound metabolic process;cellular process;dephosphorylation;metabolic process;nitrogen compound metabolic process;nucleobase-containing compound catabolic process;nucleobase-containing compound metabolic process;nucleobase-containing small molecule metabolic pro…	5'-nucleotidase activity;binding;catalytic activity;cation binding;hydrolase activity;hydrolase activity, acting on acid anhydrides;hydrolase activity, acting on acid anhydrides, in phosphorus-containing anhydrides;hydrolase activity, acting on ester bonds;ion binding;metal ion binding;nucleotidase activity;nucleotide binding;phosphatase activity;phosphoric ester hydrolase activity;pyrophosphatas…	cell part;external encapsulating structure part;outer membrane-bounded periplasmic space;periplasmic space	Nicotinate and nicotinamide metabolism;Purine metabolism;Pyrimidine metabolism	5_nucleotid_C;Metallophos	3D-structure;Completeproteome;Directproteinsequencing;Disulfidebond;Hydrolase;Metal-binding;Nucleotide-binding;Periplasm;Referenceproteome;Signal;Zinc		32.4	32.4	32.4	60.823	0	179.26	2551600000	1240100000	579540000	731960000	445180000	215420000	215720000	14043000	322410000	178250000
P08506	P08506	D-alanyl-D-alanine carboxypeptidase DacC	dacC	sp|P08506|DACC_ECOLI D-alanyl-D-alanine carboxypeptidase DacC OS=Escherichia coli (strain K12) OX=83333 GN=dacC PE=1 SV=2	16	16	16	0.96418	0.55264	0.38453	0.21393	0.13023	0.085427	0.052657	0.16011	0.5174	0.75782	0.80619	0.88915	0.057458	0.29966	1.3015	3.5931	6.3336	10.23		amine metabolic process;aminoglycan biosynthetic process;aminoglycan metabolic process;biological regulation;biosynthetic process;carbohydrate biosynthetic process;carbohydrate metabolic process;cell wall macromolecule biosynthetic process;cell wall macromolecule metabolic process;cell wall organization or biogenesis;cellular biosynthetic process;cellular cell wall macromolecule metabolic process…	binding;carboxylic acid binding;carboxypeptidase activity;catalytic activity;drug binding;exopeptidase activity;hydrolase activity;penicillin binding;peptidase activity;peptidase activity, acting on L-amino acid peptides;serine hydrolase activity;serine-type carboxypeptidase activity;serine-type D-Ala-D-Ala carboxypeptidase activity;serine-type exopeptidase activity;serine-type peptidase activity	cell part;integral to membrane;integral to plasma membrane;intrinsic to membrane;intrinsic to plasma membrane;membrane part;plasma membrane part	Peptidoglycan biosynthesis	PBP5_C;Peptidase_S11	3D-structure;Carboxypeptidase;Cellinnermembrane;Cellmembrane;Cellshape;Cellwallbiogenesis/degradation;Completeproteome;Directproteinsequencing;Hydrolase;Membrane;Peptidoglycansynthesis;Protease;Referenceproteome;Signal		45.5	45.5	45.5	43.608	0	158.39	8119100000	4112900000	1522200000	2484000000	1369500000	684900000	641640000	42993000	864310000	480530000
P09551	P09551	Lysine/arginine/ornithine-binding periplasmic protein	argT	sp|P09551|ARGT_ECOLI Lysine/arginine/ornithine-binding periplasmic protein OS=Escherichia coli (strain K12) OX=83333 GN=argT PE=1 SV=3	16	16	16	0.91699	0.47905	0.3935	0.28989	0.21734	0.18078	0.01378	0.086684	0.43328	0.58189	0.63896	0.72721	0.014339	0.18612	1.1009	2.0242	2.907	4.0445		amine transport;amino acid transport;carboxylic acid transport;establishment of localization;nitrogen compound transport;organic acid transport;organic substance transport;transport	transporter activity	cell part;external encapsulating structure part;outer membrane-bounded periplasmic space;periplasmic space	ABC transporters	SBP_bac_3	Amino-acidtransport;Completeproteome;Directproteinsequencing;Disulfidebond;Periplasm;Phosphoprotein;Referenceproteome;Signal;Transport		62.3	62.3	62.3	27.991	0	309.43	25313000000	13689000000	6743200000	4880900000	6715400000	3436800000	3223300000	55287000	4208900000	2612300000
P0A9G6	P0A9G6	Isocitrate lyase	aceA	sp|P0A9G6|ACEA_ECOLI Isocitrate lyase OS=Escherichia coli (strain K12) OX=83333 GN=aceA PE=1 SV=1	16	16	16	1.3142	0.6829	0.47783	0.29609	0.18062	0.12866	0.086241	0.14286	0.52756	0.71507	0.73866	0.83152	0.064882	0.20082	1.0888	2.4236	4.3269	6.4809		acetyl-CoA catabolic process;acetyl-CoA metabolic process;carbohydrate metabolic process;carboxylic acid metabolic process;catabolic process;cellular aldehyde metabolic process;cellular carbohydrate metabolic process;cellular catabolic process;cellular ketone metabolic process;cellular metabolic process;cellular process;coenzyme catabolic process;coenzyme metabolic process;cofactor catabolic proc…	binding;carbon-carbon lyase activity;catalytic activity;cation binding;ion binding;isocitrate lyase activity;lyase activity;oxo-acid-lyase activity	cell part;cytoplasmic part;cytosol;intracellular part	Glyoxylate and dicarboxylate metabolism	ICL	3D-structure;Completeproteome;Cytoplasm;Glyoxylatebypass;Lyase;Phosphoprotein;Referenceproteome;Tricarboxylicacidcycle		45.6	45.6	45.6	47.521	0	323.31	137930000000	66522000000	37284000000	34119000000	25263000000	10550000000	14387000000	326770000	19220000000	10147000000
P0AAI3	P0AAI3	ATP-dependent zinc metalloprotease FtsH	ftsH	sp|P0AAI3|FTSH_ECOLI ATP-dependent zinc metalloprotease FtsH OS=Escherichia coli (strain K12) OX=83333 GN=ftsH PE=1 SV=1	16	16	16	0.9994	0.57015	0.41738	0.24159	0.13834	0.11837	0.086155	0.13288	0.46163	0.70978	0.77365	0.87652	0.082646	0.2264	1.1136	2.9765	5.5744	8.0623		ATP catabolic process;ATP metabolic process;catabolic process;cellular catabolic process;cellular metabolic process;cellular nitrogen compound catabolic process;cellular nitrogen compound metabolic process;cellular process;heterocycle catabolic process;heterocycle metabolic process;macromolecule catabolic process;macromolecule metabolic process;metabolic process;nitrogen compound metabolic proces…	adenyl nucleotide binding;adenyl ribonucleotide binding;ATP binding;ATPase activity;binding;catalytic activity;cation binding;CTPase activity;endopeptidase activity;hydrolase activity;hydrolase activity, acting on acid anhydrides;hydrolase activity, acting on acid anhydrides, in phosphorus-containing anhydrides;ion binding;manganese ion binding;metal ion binding;metalloendopeptidase activity;meta…	cell part;integral to membrane;intrinsic to membrane;membrane;membrane part;plasma membrane		AAA;FtsH_ext;Peptidase_M41	3D-structure;ATP-binding;Cellinnermembrane;Cellmembrane;Completeproteome;Hydrolase;Membrane;Metal-binding;Metalloprotease;Nucleotide-binding;Protease;Referenceproteome;Transmembrane;Transmembranehelix;Zinc		38	38	38	70.707	0	199.55	11153000000	5683500000	2696600000	2773100000	2389300000	1150600000	1149100000	89578000	1687600000	969250000
P0ABH9	P0ABH9	ATP-dependent Clp protease ATP-binding subunit ClpA	clpA	sp|P0ABH9|CLPA_ECOLI ATP-dependent Clp protease ATP-binding subunit ClpA OS=Escherichia coli (strain K12) OX=83333 GN=clpA PE=1 SV=1	16	16	16	1.0141	0.34002	0.10653	0.065159	0.072501	0.07803	0.061285	0.46837	0.85573	0.95794	0.93011	0.97774	0.057372	1.279	8.5221	14.99	15.159	12.678		macromolecule metabolic process;metabolic process;primary metabolic process;protein metabolic process;proteolysis;response to chemical stimulus;response to oxidative stress;response to stimulus;response to stress	adenyl nucleotide binding;adenyl ribonucleotide binding;ATP binding;ATPase activity;ATPase activity, coupled;ATP-dependent peptidase activity;binding;catalytic activity;hydrolase activity;hydrolase activity, acting on acid anhydrides;hydrolase activity, acting on acid anhydrides, in phosphorus-containing anhydrides;nucleoside-triphosphatase activity;nucleotide binding;peptidase activity;peptidase…			AAA;AAA_2;Clp_N;ClpB_D2-small	3D-structure;ATP-binding;Chaperone;Completeproteome;Directproteinsequencing;Nucleotide-binding;Referenceproteome;Repeat		25.2	25.2	25.2	84.206	0	155.84	7428400000	3536400000	986010000	2906000000	726720000	348350000	340260000	38116000	1277600000	692070000
P0AG80	P0AG80	sn-glycerol-3-phosphate-binding periplasmic protein UgpB	ugpB	sp|P0AG80|UGPB_ECOLI sn-glycerol-3-phosphate-binding periplasmic protein UgpB OS=Escherichia coli (strain K12) OX=83333 GN=ugpB PE=1 SV=1	16	16	16	0.90278	0.46403	0.38023	0.20291	0.12759	0.09991	0.09005	0.23381	0.55223	0.7633	0.71682	0.80643	0.10486	0.50363	1.3129	3.4837	4.956	7.1477		anion transport;carbohydrate transport;establishment of localization;glycerol-3-phosphate transport;glycerophosphodiester transport;ion transport;organic alcohol transport;organic anion transport;organic substance transport;organophosphate ester transport;polyol transport;transport	transporter activity	cell part;external encapsulating structure part;outer membrane-bounded periplasmic space;periplasmic space	ABC transporters	SBP_bac_1	3D-structure;Completeproteome;Periplasm;Referenceproteome;Signal;Transport		54.3	54.3	54.3	48.448	0	117.47	3431000000	1803800000	655240000	972010000	609680000	372470000	206350000	30852000	481170000	258630000
P15254	P15254	Phosphoribosylformylglycinamidine synthase	purL	sp|P15254|PUR4_ECOLI Phosphoribosylformylglycinamidine synthase OS=Escherichia coli (strain K12) OX=83333 GN=purL PE=1 SV=3	16	16	16	1.0494	0.58116	0.45819	0.28423	0.1852	0.13533	0.041776	0.14866	0.45543	0.66413	0.7387	0.85583	0.039925	0.24961	0.98284	2.3523	4.1728	6.2447		amine metabolic process;ATP catabolic process;ATP metabolic process;biosynthetic process;carboxylic acid metabolic process;catabolic process;cellular amine metabolic process;cellular amino acid metabolic process;cellular biosynthetic process;cellular catabolic process;cellular ketone metabolic process;cellular metabolic process;cellular nitrogen compound biosynthetic process;cellular nitrogen com…	adenyl nucleotide binding;adenyl ribonucleotide binding;ATP binding;ATPase activity;ATPase activity, coupled;binding;carbon-nitrogen ligase activity, with glutamine as amido-N-donor;catalytic activity;hydrolase activity;hydrolase activity, acting on acid anhydrides;hydrolase activity, acting on acid anhydrides, in phosphorus-containing anhydrides;ligase activity;ligase activity, forming carbon-ni…	cell part;cytoplasm;intracellular part	Purine metabolism	AIRS;AIRS_C	ATP-binding;Completeproteome;Cytoplasm;Directproteinsequencing;Glutamineamidotransferase;Ligase;Magnesium;Metal-binding;Nucleotide-binding;Purinebiosynthesis;Referenceproteome		18.8	18.8	18.8	141.4	0	257.84	17149000000	8587500000	4420800000	4141100000	3651200000	1671900000	1868500000	110780000	2625000000	1463600000
P23865	P23865	Tail-specific protease	prc	sp|P23865|PRC_ECOLI Tail-specific protease OS=Escherichia coli (strain K12) OX=83333 GN=prc PE=1 SV=2	16	16	16	0.97022	0.56619	0.42409	0.25325	0.15348	0.11064	0.085185	0.14748	0.46036	0.70914	0.77521	0.86593	0.086696	0.2754	1.0901	2.8539	5.0576	7.8687		catabolic process;macromolecule catabolic process;macromolecule metabolic process;metabolic process;primary metabolic process;protein catabolic process;protein metabolic process;proteolysis;response to chemical stimulus;response to drug;response to stimulus	catalytic activity;endopeptidase activity;hydrolase activity;peptidase activity;peptidase activity, acting on L-amino acid peptides;serine hydrolase activity;serine-type peptidase activity	cell part;external encapsulating structure part;membrane;outer membrane-bounded periplasmic space;periplasmic space;plasma membrane		DUF3340;PDZ;Peptidase_S41	Cellinnermembrane;Cellmembrane;Completeproteome;Hydrolase;Membrane;Protease;Referenceproteome;Serineprotease;Signal		28.3	28.3	28.3	76.662	0	175.85	4195800000	2085500000	1013500000	1096700000	914370000	459600000	427670000	27101000	577070000	330450000
P31224	P31224	Multidrug efflux pump subunit AcrB	acrB	sp|P31224|ACRB_ECOLI Multidrug efflux pump subunit AcrB OS=Escherichia coli (strain K12) OX=83333 GN=acrB PE=1 SV=1	16	16	16	0.9578	0.56311	0.40292	0.23398	0.16327	0.12445	0.04412	0.14383	0.45872	0.69455	0.77953	0.82795	0.049915	0.25044	1.1592	3.0909	5.0547	7.0605		cellular process;drug export;drug transmembrane transport;drug transport;establishment of localization;response to chemical stimulus;response to drug;response to stimulus;transmembrane transport;transport	active transmembrane transporter activity;antiporter activity;binding;cation transmembrane transporter activity;drug transmembrane transporter activity;drug:hydrogen antiporter activity;hydrogen ion transmembrane transporter activity;inorganic cation transmembrane transporter activity;ion transmembrane transporter activity;monovalent inorganic cation transmembrane transporter activity;protein bin…	cell part;integral to membrane;integral to plasma membrane;intrinsic to membrane;intrinsic to plasma membrane;membrane;membrane part;plasma membrane part		ACR_tran	3D-structure;Cellinnermembrane;Cellmembrane;Completeproteome;Membrane;Referenceproteome;Transmembrane;Transmembranehelix;Transport		22	22	22	113.57	0	122.07	5584700000	2885500000	1227400000	1471800000	978870000	498290000	467660000	12918000	891070000	499760000
P46837	P46837	Protein YhgF	yhgF	sp|P46837|YHGF_ECOLI Protein YhgF OS=Escherichia coli (strain K12) OX=83333 GN=yhgF PE=1 SV=3	16	16	16	0.96342	0.5925	0.41088	0.22358	0.12865	0.11372	0.027713	0.10008	0.44438	0.68545	0.75718	0.86149	0.030088	0.16461	1.1386	3.0563	5.9104	8.0164		cellular metabolic process;cellular nitrogen compound metabolic process;cellular process;metabolic process;nitrogen compound metabolic process;nucleobase-containing compound metabolic process;primary metabolic process	binding;catalytic activity;hydrolase activity;hydrolase activity, acting on ester bonds;nucleic acid binding;RNA binding			S1;Tex_N	Completeproteome;Referenceproteome;RNA-binding		19.8	19.8	19.8	85.119	0	101.74	4553500000	2349700000	1043700000	1160000000	1050200000	533430000	488190000	28568000	606250000	343730000
P69441	P69441	Adenylate kinase	adk	sp|P69441|KAD_ECOLI Adenylate kinase OS=Escherichia coli (strain K12) OX=83333 GN=adk PE=1 SV=1	16	16	16	1.0272	0.58737	0.42515	0.23477	0.16658	0.1173	0.037162	0.17531	0.49353	0.71374	0.77938	0.80811	0.033109	0.28609	1.1373	2.8467	5.0084	7.25		ADP biosynthetic process;ADP metabolic process;AMP biosynthetic process;AMP metabolic process;AMP salvage;biosynthetic process;cellular biosynthetic process;cellular lipid metabolic process;cellular macromolecule biosynthetic process;cellular macromolecule metabolic process;cellular metabolic compound salvage;cellular metabolic process;cellular nitrogen compound biosynthetic process;cellular nitr…	adenyl nucleotide binding;adenyl ribonucleotide binding;adenylate kinase activity;AMP binding;ATP binding;binding;catalytic activity;cation binding;ion binding;kinase activity;magnesium ion binding;metal ion binding;nucleobase-containing compound kinase activity;nucleotide binding;nucleotide kinase activity;phosphotransferase activity, phosphate group as acceptor;protein binding;purine nucleotide…	cell part;cytoplasmic part;cytosol;intracellular part	Purine metabolism	ADK_lid	3D-structure;Acetylation;ATP-binding;Completeproteome;Cytoplasm;Directproteinsequencing;Kinase;Nucleotide-binding;Nucleotidebiosynthesis;Referenceproteome;Transferase		74.3	74.3	74.3	23.586	0	229.48	22810000000	11322000000	5391200000	6096700000	4332200000	2052700000	2213800000	65706000	3654900000	2043400000
P00370	P00370	NADP-specific glutamate dehydrogenase	gdhA	sp|P00370|DHE4_ECOLI NADP-specific glutamate dehydrogenase OS=Escherichia coli (strain K12) OX=83333 GN=gdhA PE=1 SV=1	15	15	15	0.95776	0.55914	0.40161	0.23371	0.14916	0.11729	0.056948	0.13246	0.42689	0.6835	0.67967	0.83856	0.064402	0.23623	1.0851	2.9675	4.9288	7.1204		amine biosynthetic process;amine metabolic process;biosynthetic process;carboxylic acid biosynthetic process;carboxylic acid metabolic process;cellular amine metabolic process;cellular amino acid biosynthetic process;cellular amino acid metabolic process;cellular biosynthetic process;cellular ketone metabolic process;cellular metabolic process;cellular nitrogen compound biosynthetic process;cellu…	catalytic activity;glutamate dehydrogenase (NADP+) activity;oxidoreductase activity;oxidoreductase activity, acting on the CH-NH2 group of donors;oxidoreductase activity, acting on the CH-NH2 group of donors, NAD or NADP as acceptor	cell part;cytoplasm;intracellular part	Alanine, aspartate and glutamate metabolism;Arginine and proline metabolism;Nitrogen metabolism	ELFV_dehydrog;ELFV_dehydrog_N	3D-structure;Completeproteome;Directproteinsequencing;NADP;Oxidoreductase;Referenceproteome		41.4	41.4	41.4	48.581	0	323.31	15584000000	8759900000	3082000000	3742000000	2061200000	991740000	941150000	128290000	2864600000	1765800000
P00959	P00959	Methionine--tRNA ligase	metG	sp|P00959|SYM_ECOLI Methionine--tRNA ligase OS=Escherichia coli (strain K12) OX=83333 GN=metG PE=1 SV=2	15	15	15	1.0346	0.61096	0.46267	0.27949	0.16244	0.11689	0.046901	0.123	0.44428	0.68672	0.76068	0.89201	0.046524	0.21608	0.98822	2.6011	4.5413	7.4557		amine metabolic process;amino acid activation;carboxylic acid metabolic process;cellular amine metabolic process;cellular amino acid metabolic process;cellular ketone metabolic process;cellular macromolecule metabolic process;cellular metabolic process;cellular nitrogen compound metabolic process;cellular process;macromolecule metabolic process;metabolic process;methionyl-tRNA aminoacylation;ncRN…	adenyl nucleotide binding;adenyl ribonucleotide binding;aminoacyl-tRNA ligase activity;ATP binding;binding;catalytic activity;cation binding;ion binding;ligase activity;ligase activity, forming aminoacyl-tRNA and related compounds;ligase activity, forming carbon-oxygen bonds;metal ion binding;methionine-tRNA ligase activity;nucleic acid binding;nucleotide binding;protein binding;purine nucleotide…	cell part;cytoplasmic part;cytosol;intracellular part;membrane	Aminoacyl-tRNA biosynthesis;Selenocompound metabolism	tRNA_bind;tRNA-synt_1g	3D-structure;Aminoacyl-tRNAsynthetase;ATP-binding;Completeproteome;Cytoplasm;Directproteinsequencing;Ligase;Metal-binding;Nucleotide-binding;Proteinbiosynthesis;Referenceproteome;RNA-binding;tRNA-binding;Zinc		36.8	36.8	36.8	76.254	0	214.54	10321000000	5117100000	2503500000	2699900000	2067500000	938320000	1043600000	85634000	1640900000	861220000
P08200	P08200	Isocitrate dehydrogenase [NADP]	icd	sp|P08200|IDH_ECOLI Isocitrate dehydrogenase [NADP] OS=Escherichia coli (strain K12) OX=83333 GN=icd PE=1 SV=1	15	15	15	1.1819	0.64096	0.44185	0.24593	0.1511	0.11185	0.054865	0.16597	0.51433	0.71966	0.76325	0.8376	0.044888	0.25922	1.1247	2.8896	5.0365	7.4761		acetyl-CoA catabolic process;acetyl-CoA metabolic process;carbohydrate metabolic process;carboxylic acid metabolic process;catabolic process;cellular aldehyde metabolic process;cellular carbohydrate metabolic process;cellular catabolic process;cellular ketone metabolic process;cellular metabolic process;cellular process;coenzyme catabolic process;coenzyme metabolic process;cofactor catabolic proc…	binding;catalytic activity;cation binding;coenzyme binding;cofactor binding;ion binding;isocitrate dehydrogenase (NADP+) activity;isocitrate dehydrogenase activity;magnesium ion binding;metal ion binding;NAD binding;nucleotide binding;oxidoreductase activity;oxidoreductase activity, acting on CH-OH group of donors;oxidoreductase activity, acting on the CH-OH group of donors, NAD or NADP as accept…	cell part;cytoplasm;intracellular part	Carbon fixation pathways in prokaryotes;Citrate cycle (TCA cycle);Glutathione metabolism;Peroxisome	Iso_dh	3D-structure;Acetylation;Completeproteome;Directproteinsequencing;Glyoxylatebypass;Magnesium;Manganese;Metal-binding;NADP;Oxidoreductase;Phosphoprotein;Referenceproteome;Tricarboxylicacidcycle		34.1	34.1	34.1	45.756	0	299.1	154910000000	79210000000	38010000000	37688000000	32862000000	14743000000	17822000000	297550000	24592000000	15127000000
P09832	P09832	Glutamate synthase [NADPH] small chain	gltD	sp|P09832|GLTD_ECOLI Glutamate synthase [NADPH] small chain OS=Escherichia coli (strain K12) OX=83333 GN=gltD PE=1 SV=3	15	15	15	1.0759	0.62045	0.41923	0.25682	0.24191	0.14194	0.1017	0.18059	0.48417	0.64694	0.70371	0.75443	0.093269	0.29531	1.1552	2.4308	5.3071	5.4359		amine biosynthetic process;amine metabolic process;biosynthetic process;carboxylic acid biosynthetic process;carboxylic acid metabolic process;cellular amine metabolic process;cellular amino acid biosynthetic process;cellular amino acid metabolic process;cellular biosynthetic process;cellular ketone metabolic process;cellular metabolic process;cellular nitrogen compound biosynthetic process;cellu…	4 iron, 4 sulfur cluster binding;binding;catalytic activity;cation binding;coenzyme binding;cofactor binding;flavin adenine dinucleotide binding;glutamate synthase (NADPH) activity;glutamate synthase activity;glutamate synthase activity, NADH or NADPH as acceptor;ion binding;iron-sulfur cluster binding;metal cluster binding;metal ion binding;oxidoreductase activity;oxidoreductase activity, acting…		Alanine, aspartate and glutamate metabolism;Nitrogen metabolism	Fer4_20;Pyr_redox	4Fe-4S;Amino-acidbiosynthesis;Completeproteome;Directproteinsequencing;Glutamatebiosynthesis;Iron;Iron-sulfur;Metal-binding;NADP;Oxidoreductase;Referenceproteome		51.1	51.1	51.1	52.015	0	323.31	18383000000	9694200000	4359700000	4329600000	3353300000	1526600000	1660000000	166650000	3219800000	1786500000
P0A7D4	P0A7D4	Adenylosuccinate synthetase	purA	sp|P0A7D4|PURA_ECOLI Adenylosuccinate synthetase OS=Escherichia coli (strain K12) OX=83333 GN=purA PE=1 SV=2	15	15	15	1.0942	0.79795	0.54715	0.3282	0.20113	0.14374	0.069978	0.12269	0.50578	0.73571	0.79721	0.92473	0.068937	0.16095	0.91123	2.2838	3.7391	6.3844		adenosine biosynthetic process;adenosine metabolic process;AMP biosynthetic process;AMP metabolic process;biosynthetic process;cellular biosynthetic process;cellular metabolic process;cellular nitrogen compound biosynthetic process;cellular nitrogen compound metabolic process;cellular process;cellular response to stimulus;cellular response to stress;'de novo' AMP biosynthetic process;heterocycle …	adenylosuccinate synthase activity;binding;catalytic activity;cation binding;GTP binding;guanyl nucleotide binding;guanyl ribonucleotide binding;ion binding;ligase activity;ligase activity, forming carbon-nitrogen bonds;magnesium ion binding;metal ion binding;nucleotide binding;purine nucleotide binding;purine ribonucleoside triphosphate binding;purine ribonucleotide binding;ribonucleotide binding	cell part;cytoplasmic part;cytosol;intracellular part;membrane	Alanine, aspartate and glutamate metabolism;Purine metabolism	Adenylsucc_synt	3D-structure;Completeproteome;Cytoplasm;Directproteinsequencing;GTP-binding;Ligase;Magnesium;Metal-binding;Nucleotide-binding;Purinebiosynthesis;Referenceproteome		44.9	44.9	44.9	47.344	0	323.31	34294000000	16526000000	8602700000	9165000000	4802200000	2218000000	2452900000	131340000	4053900000	2021000000
P0A8M3	P0A8M3	Threonine--tRNA ligase	thrS	sp|P0A8M3|SYT_ECOLI Threonine--tRNA ligase OS=Escherichia coli (strain K12) OX=83333 GN=thrS PE=1 SV=1	15	15	15	1.0278	0.68624	0.49882	0.2795	0.19633	0.13382	0.041485	0.11711	0.45317	0.70198	0.73647	0.8172	0.039466	0.1775	0.95662	2.4858	3.8299	6.0074		amine metabolic process;amino acid activation;biological regulation;carboxylic acid metabolic process;cellular amine metabolic process;cellular amino acid metabolic process;cellular ketone metabolic process;cellular macromolecule metabolic process;cellular metabolic process;cellular nitrogen compound metabolic process;cellular process;macromolecule metabolic process;metabolic process;ncRNA metabo…	adenyl nucleotide binding;adenyl ribonucleotide binding;aminoacyl-tRNA ligase activity;ATP binding;binding;catalytic activity;cation binding;drug binding;ion binding;ligase activity;ligase activity, forming aminoacyl-tRNA and related compounds;ligase activity, forming carbon-oxygen bonds;metal ion binding;nucleic acid binding;nucleotide binding;protein binding;purine nucleotide binding;purine rib…	cell part;cytoplasm;intracellular part	Aminoacyl-tRNA biosynthesis	HGTP_anticodon;TGS;tRNA_SAD;tRNA-synt_2b	3D-structure;Acetylation;Aminoacyl-tRNAsynthetase;ATP-binding;Completeproteome;Cytoplasm;Ligase;Metal-binding;Nucleotide-binding;Proteinbiosynthesis;Referenceproteome;Repressor;RNA-binding;Translationregulation;Zinc		26.5	26.5	26.5	74.013	0	209.95	6702000000	3406000000	1754700000	1541300000	1321600000	637470000	651570000	32560000	1148400000	671020000
P0AB71	P0AB71	Fructose-bisphosphate aldolase class 2	fbaA	sp|P0AB71|ALF_ECOLI Fructose-bisphosphate aldolase class 2 OS=Escherichia coli (strain K12) OX=83333 GN=fbaA PE=1 SV=2	15	15	15	1.0012	0.62058	0.4294	0.27921	0.17703	0.1349	0.020155	0.16781	0.44143	0.68441	0.76175	0.90589	0.020127	0.26733	1.0436	2.5476	4.241	6.5541		alcohol catabolic process;alcohol metabolic process;carbohydrate catabolic process;carbohydrate metabolic process;catabolic process;cellular carbohydrate catabolic process;cellular carbohydrate metabolic process;cellular metabolic process;cellular process;generation of precursor metabolites and energy;glucose catabolic process;glucose metabolic process;glycolysis;hexose catabolic process;hexose m…	aldehyde-lyase activity;binding;carbon-carbon lyase activity;catalytic activity;cation binding;fructose-bisphosphate aldolase activity;ion binding;lyase activity;metal ion binding;protein binding;transition metal ion binding;zinc ion binding		Carbon fixation in photosynthetic organisms;Fructose and mannose metabolism;Glycolysis / Gluconeogenesis;Methane metabolism;Pentose phosphate pathway	F_bP_aldolase	3D-structure;Acetylation;Completeproteome;Directproteinsequencing;Glycolysis;Lyase;Metal-binding;Referenceproteome;Zinc		43.5	43.5	43.5	39.147	0	323.31	34573000000	17603000000	7791800000	9178000000	6079700000	2977000000	3010000000	92756000	4569900000	2552100000
P0AB91	P0AB91	Phospho-2-dehydro-3-deoxyheptonate aldolase, Phe-sensitive	aroG	sp|P0AB91|AROG_ECOLI Phospho-2-dehydro-3-deoxyheptonate aldolase, Phe-sensitive OS=Escherichia coli (strain K12) OX=83333 GN=aroG PE=1 SV=1	15	15	15	1.035	0.64365	0.47492	0.28271	0.17868	0.14438	0.13023	0.1939	0.40581	0.62317	0.67628	0.79469	0.12542	0.28496	0.81891	2.1534	3.8536	5.4521		amine biosynthetic process;amine metabolic process;aromatic amino acid family biosynthetic process;aromatic amino acid family metabolic process;aromatic compound biosynthetic process;biosynthetic process;carboxylic acid biosynthetic process;carboxylic acid metabolic process;cellular amine metabolic process;cellular amino acid biosynthetic process;cellular amino acid metabolic process;cellular aro…	3-deoxy-7-phosphoheptulonate synthase activity;binding;catalytic activity;identical protein binding;protein binding;transferase activity;transferase activity, transferring alkyl or aryl (other than methyl) groups		Phenylalanine, tyrosine and tryptophan biosynthesis	DAHP_synth_1	3D-structure;Acetylation;Amino-acidbiosynthesis;Aromaticaminoacidbiosynthesis;Completeproteome;Directproteinsequencing;Referenceproteome;Transferase		62.3	62.3	62.3	38.009	0	323.31	8666500000	4569800000	2026500000	2070200000	1140500000	561560000	568520000	10408000	1446500000	812110000
P0ADE6	P0ADE6	Uncharacterized protein YgaU	ygaU	sp|P0ADE6|KBP_ECOLI Potassium binding protein Kbp OS=Escherichia coli (strain K12) OX=83333 GN=kbp PE=1 SV=2	15	15	15	0.92326	0.55275	0.38418	0.19657	0.10525	0.074126	0.037005	0.1367	0.49979	0.7871	0.8799	0.95305	0.037895	0.24554	1.3109	3.946	8.2988	13.46						BON;LysM	Completeproteome;Directproteinsequencing;Referenceproteome		90.6	90.6	90.6	16.063	0	323.31	30669000000	15443000000	4761800000	10464000000	4241000000	2147600000	1970600000	122830000	2998700000	1709200000
P0AE08	P0AE08	Alkyl hydroperoxide reductase subunit C	ahpC	sp|P0AE08|AHPC_ECOLI Alkyl hydroperoxide reductase C OS=Escherichia coli (strain K12) OX=83333 GN=ahpC PE=1 SV=2	15	15	15	1.0897	0.69391	0.48101	0.26951	0.15056	0.10978	0.043158	0.10606	0.45477	0.71779	0.77537	0.86157	0.037263	0.15635	0.94942	2.7107	5.0906	7.7914		biological regulation;cation homeostasis;cell communication;cellular cation homeostasis;cellular chemical homeostasis;cellular homeostasis;cellular ion homeostasis;cellular iron ion homeostasis;cellular metal ion homeostasis;cellular process;cellular response to external stimulus;cellular response to extracellular stimulus;cellular response to nutrient levels;cellular response to starvation;cellu…	antioxidant activity;binding;catalytic activity;hydroperoxide reductase activity;identical protein binding;oxidoreductase activity;oxidoreductase activity, acting on a sulfur group of donors;oxidoreductase activity, acting on a sulfur group of donors, disulfide as acceptor;oxidoreductase activity, acting on paired donors, with incorporation or reduction of molecular oxygen;oxidoreductase activity…	cell part;cytoplasm;cytoplasmic part;cytosol;intracellular part;membrane		1-cysPrx_C;AhpC-TSA	Acetylation;Antioxidant;Completeproteome;Directproteinsequencing;Disulfidebond;Oxidoreductase;Peroxidase;Redox-activecenter;Referenceproteome		47.6	47.6	47.6	20.761	0	323.31	152030000000	74874000000	38504000000	38651000000	22263000000	10297000000	11729000000	236660000	23502000000	12209000000
P0AEQ3	P0AEQ3	Glutamine-binding periplasmic protein	glnH	sp|P0AEQ3|GLNH_ECOLI Glutamine-binding periplasmic protein OS=Escherichia coli (strain K12) OX=83333 GN=glnH PE=1 SV=1	15	15	15	0.96162	0.60816	0.51271	0.30563	0.20397	0.151	0.034454	0.12292	0.50514	0.70727	0.75444	0.83198	0.035086	0.20291	0.98459	2.307	3.788	5.3484		amine transport;amino acid transport;carboxylic acid transport;establishment of localization;nitrogen compound transport;organic acid transport;organic substance transport;transport	transporter activity	cell part;external encapsulating structure part;outer membrane-bounded periplasmic space;periplasmic space	ABC transporters	SBP_bac_3	3D-structure;Amino-acidtransport;Completeproteome;Directproteinsequencing;Periplasm;Referenceproteome;Signal;Transport		54.4	54.4	54.4	27.19	0	323.31	13550000000	6991300000	3252200000	3306000000	2663600000	1366900000	1251900000	44750000	2346700000	1325500000
P0AES4	P0AES4	DNA gyrase subunit A	gyrA	sp|P0AES4|GYRA_ECOLI DNA gyrase subunit A OS=Escherichia coli (strain K12) OX=83333 GN=gyrA PE=1 SV=1	15	15	15	1.0334	0.56378	0.38878	0.22057	0.13334	0.10288	0.025362	0.18049	0.51189	0.74341	0.79675	0.89236	0.025519	0.31523	1.3297	3.4202	5.9207	8.7124		ATP catabolic process;ATP metabolic process;biosynthetic process;catabolic process;cellular biosynthetic process;cellular catabolic process;cellular macromolecule biosynthetic process;cellular macromolecule metabolic process;cellular metabolic process;cellular nitrogen compound catabolic process;cellular nitrogen compound metabolic process;cellular process;chromosome segregation;DNA conformation …	adenyl nucleotide binding;adenyl ribonucleotide binding;ATP binding;ATPase activity;ATPase activity, coupled;binding;catalytic activity;DNA binding;DNA topoisomerase (ATP-hydrolyzing) activity;DNA topoisomerase activity;DNA-dependent ATPase activity;hydrolase activity;hydrolase activity, acting on acid anhydrides;hydrolase activity, acting on acid anhydrides, in phosphorus-containing anhydrides;i…	cell part;chromosome;cytoplasm;DNA topoisomerase complex (ATP-hydrolyzing);intracellular non-membrane-bounded organelle;intracellular organelle;intracellular part;macromolecular complex;membrane;non-membrane-bounded organelle;nucleoid;organelle;protein complex		DNA_gyraseA_C;DNA_topoisoIV	3D-structure;Antibioticresistance;ATP-binding;Completeproteome;Cytoplasm;Directproteinsequencing;DNA-binding;Isomerase;Nucleotide-binding;Referenceproteome;Topoisomerase		22.6	22.6	22.6	96.962	0	228.27	9855900000	4958900000	2282900000	2614100000	1811200000	880160000	893520000	37505000	1610900000	907220000
P0AES6	P0AES6	DNA gyrase subunit B	gyrB	sp|P0AES6|GYRB_ECOLI DNA gyrase subunit B OS=Escherichia coli (strain K12) OX=83333 GN=gyrB PE=1 SV=2	15	15	15	0.98224	0.59102	0.41807	0.24185	0.15779	0.12084	0.034429	0.16701	0.48662	0.708	0.77283	0.87058	0.034557	0.27381	1.1385	2.8779	4.9198	7.3617		ATP catabolic process;ATP metabolic process;biosynthetic process;catabolic process;cellular biosynthetic process;cellular catabolic process;cellular macromolecule biosynthetic process;cellular macromolecule metabolic process;cellular metabolic process;cellular nitrogen compound catabolic process;cellular nitrogen compound metabolic process;cellular process;chromosome segregation;DNA conformation …	adenyl nucleotide binding;adenyl ribonucleotide binding;ATP binding;ATPase activity;ATPase activity, coupled;binding;catalytic activity;cation binding;DNA binding;DNA topoisomerase (ATP-hydrolyzing) activity;DNA topoisomerase activity;DNA-dependent ATPase activity;hydrolase activity;hydrolase activity, acting on acid anhydrides;hydrolase activity, acting on acid anhydrides, in phosphorus-containi…	cell part;chromosome;cytoplasm;DNA topoisomerase complex (ATP-hydrolyzing);intracellular non-membrane-bounded organelle;intracellular organelle;intracellular part;macromolecular complex;non-membrane-bounded organelle;nucleoid;organelle;protein complex		DNA_gyraseB;DNA_gyraseB_C;HATPase_c;Toprim	3D-structure;Antibioticresistance;ATP-binding;Completeproteome;Cytoplasm;Directproteinsequencing;DNA-binding;Isomerase;Magnesium;Metal-binding;Nucleotide-binding;Referenceproteome;Topoisomerase		30.1	30.1	30.1	89.949	0	270.22	7248100000	3664200000	1688600000	1895200000	1051200000	531510000	500050000	19594000	1085000000	591610000
P0AG82	P0AG82	Phosphate-binding protein PstS	pstS	sp|P0AG82|PSTS_ECOLI Phosphate-binding protein PstS OS=Escherichia coli (strain K12) OX=83333 GN=pstS PE=1 SV=1	15	15	15	0.88043	0.51027	0.38825	0.22573	0.1512	0.10708	0.17795	0.22632	0.51669	0.74581	0.81716	0.88942	0.20678	0.44886	1.3243	3.3253	5.345	8.365		cellular process;cellular response to stimulus;cellular response to stress;response to DNA damage stimulus;response to stimulus;response to stress	active transmembrane transporter activity;anion binding;anion transmembrane transporter activity;anion transmembrane-transporting ATPase activity;ATPase activity;ATPase activity, coupled;ATPase activity, coupled to movement of substances;ATPase activity, coupled to transmembrane movement of ions;ATPase activity, coupled to transmembrane movement of substances;binding;catalytic activity;hydrolase …	ATP-binding cassette (ABC) transporter complex;cell part;macromolecular complex;membrane part;periplasmic space;protein complex	ABC transporters;ko05152;Two-component system	PBP_like_2	3D-structure;Completeproteome;Directproteinsequencing;Periplasm;Phosphatetransport;Referenceproteome;Signal;Stressresponse;Transport		50.9	50.9	50.9	37.023	0	161.43	3718300000	1835200000	722130000	1161000000	670090000	318000000	285720000	66374000	534160000	287990000
P0AGE9	P0AGE9	Succinyl-CoA ligase [ADP-forming] subunit alpha	sucD	sp|P0AGE9|SUCD_ECOLI Succinate--CoA ligase [ADP-forming] subunit alpha OS=Escherichia coli (strain K12) OX=83333 GN=sucD PE=1 SV=2	15	15	15	1.1645	0.57632	0.42112	0.2972	0.22264	0.18068	0.023279	0.19562	0.49995	0.65158	0.67637	0.77882	0.018763	0.35171	1.1649	2.2574	3.267	4.3276		acetyl-CoA catabolic process;acetyl-CoA metabolic process;catabolic process;cellular catabolic process;cellular macromolecule metabolic process;cellular metabolic process;cellular process;cellular protein metabolic process;coenzyme catabolic process;coenzyme metabolic process;cofactor catabolic process;cofactor metabolic process;macromolecule metabolic process;macromolecule modification;metabolic…	acid-thiol ligase activity;adenyl nucleotide binding;adenyl ribonucleotide binding;ATP binding;ATP citrate synthase activity;binding;catalytic activity;CoA-ligase activity;cofactor binding;ligase activity;ligase activity, forming carbon-sulfur bonds;nucleotide binding;protein binding;purine nucleotide binding;purine ribonucleoside triphosphate binding;purine ribonucleotide binding;ribonucleotide …	cell part;cytoplasm;cytoplasmic part;intracellular part;macromolecular complex;protein complex;succinate-CoA ligase complex;succinate-CoA ligase complex (ADP-forming);tricarboxylic acid cycle enzyme complex	C5-Branched dibasic acid metabolism;Carbon fixation pathways in prokaryotes;Citrate cycle (TCA cycle);Propanoate metabolism	CoA_binding;Ligase_CoA	3D-structure;ATP-binding;Completeproteome;Directproteinsequencing;Ligase;Nucleotide-binding;Phosphoprotein;Referenceproteome;Tricarboxylicacidcycle		70.9	70.9	70.9	29.777	0	297.07	28756000000	14588000000	7960200000	6207800000	6721300000	3185000000	3436500000	99823000	4765900000	2610000000
P10121	P10121	Signal recognition particle receptor FtsY	ftsY	sp|P10121|FTSY_ECOLI Signal recognition particle receptor FtsY OS=Escherichia coli (strain K12) OX=83333 GN=ftsY PE=1 SV=1	15	15	15	1.01	0.60434	0.44088	0.25307	0.15047	0.11382	0.053766	0.13467	0.47356	0.69382	0.76491	0.87078	0.053596	0.23129	1.0639	2.7035	5.0918	7.4738		cotranslational protein targeting to membrane;establishment of localization;establishment of localization in cell;establishment of protein localization;establishment of protein localization in endoplasmic reticulum;establishment of protein localization to organelle;intracellular protein transport;intracellular transport;protein targeting;protein targeting to ER;protein targeting to membrane;prote…	binding;catalytic activity;GTP binding;GTPase activity;guanyl nucleotide binding;guanyl ribonucleotide binding;hydrolase activity;hydrolase activity, acting on acid anhydrides;hydrolase activity, acting on acid anhydrides, in phosphorus-containing anhydrides;nucleoside-triphosphatase activity;nucleotide binding;purine nucleotide binding;purine ribonucleoside triphosphate binding;purine ribonucleo…	cell part;cytoplasmic part;cytosol;intracellular part;intrinsic to membrane;intrinsic to plasma membrane;membrane part;plasma membrane part	Bacterial secretion system;Protein export	SRP54;SRP54_N	3D-structure;Cellinnermembrane;Cellmembrane;Completeproteome;Cytoplasm;Directproteinsequencing;GTP-binding;Membrane;Nucleotide-binding;Receptor;Referenceproteome		34.4	34.4	34.4	54.513	0	189.62	4664000000	2286200000	1013600000	1364200000	782690000	370020000	377470000	35209000	676840000	369600000
P22106	P22106	Asparagine synthetase B [glutamine-hydrolyzing]	asnB	sp|P22106|ASNB_ECOLI Asparagine synthetase B [glutamine-hydrolyzing] OS=Escherichia coli (strain K12) OX=83333 GN=asnB PE=1 SV=3	15	15	15	0.96297	0.55573	0.4582	0.28088	0.1799	0.13616	0.046245	0.11828	0.37814	0.63507	0.7114	0.81449	0.053353	0.20745	0.85601	2.2925	4.0691	6.2833		amine biosynthetic process;amine catabolic process;amine metabolic process;asparagine biosynthetic process;asparagine metabolic process;aspartate family amino acid biosynthetic process;aspartate family amino acid metabolic process;biosynthetic process;carboxylic acid biosynthetic process;carboxylic acid catabolic process;carboxylic acid metabolic process;catabolic process;cellular amine metabolic…	acid-ammonia (or amide) ligase activity;adenyl nucleotide binding;adenyl ribonucleotide binding;amine binding;amino acid binding;ammonia ligase activity;asparagine synthase (glutamine-hydrolyzing) activity;aspartate-ammonia ligase activity;ATP binding;binding;carbon-nitrogen ligase activity, with glutamine as amido-N-donor;carboxylic acid binding;catalytic activity;identical protein binding;ligas…	cell part;cytoplasm;intracellular part	Alanine, aspartate and glutamate metabolism;Nitrogen metabolism	Asn_synthase;GATase_7	3D-structure;Amino-acidbiosynthesis;Asparaginebiosynthesis;ATP-binding;Completeproteome;Directproteinsequencing;Glutamineamidotransferase;Ligase;Nucleotide-binding;Referenceproteome		31.4	31.4	31.4	62.658	0	204.48	10566000000	5858700000	2239000000	2467900000	1827300000	945250000	813210000	68791000	1841400000	1205100000
P23721	P23721	Phosphoserine aminotransferase	serC	sp|P23721|SERC_ECOLI Phosphoserine aminotransferase OS=Escherichia coli (strain K12) OX=83333 GN=serC PE=1 SV=4	15	15	15	1.0377	0.65113	0.46243	0.28221	0.18482	0.13172	0.044838	0.13229	0.42072	0.69816	0.7267	0.82587	0.042194	0.19728	0.92571	2.4532	3.8183	6.3964		amine biosynthetic process;amine metabolic process;biosynthetic process;carboxylic acid biosynthetic process;carboxylic acid metabolic process;cellular amine metabolic process;cellular amino acid biosynthetic process;cellular amino acid metabolic process;cellular biosynthetic process;cellular ketone metabolic process;cellular metabolic process;cellular nitrogen compound biosynthetic process;cellu…	binding;catalytic activity;cofactor binding;O-phospho-L-serine:2-oxoglutarate aminotransferase activity;pyridoxal phosphate binding;transaminase activity;transferase activity;transferase activity, transferring nitrogenous groups;vitamin B6 binding;vitamin binding	cell part;cytoplasm;intracellular part	Glycine, serine and threonine metabolism;Methane metabolism;Vitamin B6 metabolism	Aminotran_5	3D-structure;Amino-acidbiosynthesis;Aminotransferase;Completeproteome;Cytoplasm;Directproteinsequencing;Pyridoxalphosphate;Pyridoxinebiosynthesis;Referenceproteome;Serinebiosynthesis;Transferase		65.5	65.5	65.5	39.783	0	323.31	59979000000	30287000000	13982000000	15709000000	11279000000	5288100000	5704100000	286630000	7310200000	4068700000
P27298	P27298	Oligopeptidase A	prlC	sp|P27298|OPDA_ECOLI Oligopeptidase A OS=Escherichia coli (strain K12) OX=83333 GN=prlC PE=3 SV=3	15	15	15	0.99626	0.60381	0.42611	0.2475	0.16284	0.15236	0.11216	0.15104	0.49823	0.73278	0.83018	0.90205	0.1187	0.25939	1.1288	2.9524	4.8924	5.5342		biosynthetic process;cellular biosynthetic process;cellular macromolecule biosynthetic process;cellular macromolecule metabolic process;cellular metabolic process;cellular nitrogen compound metabolic process;cellular process;cellular protein metabolic process;DNA metabolic process;DNA replication;macromolecule biosynthetic process;macromolecule metabolic process;metabolic process;nitrogen compoun…	binding;catalytic activity;cation binding;endopeptidase activity;hydrolase activity;ion binding;metal ion binding;metalloendopeptidase activity;metallopeptidase activity;peptidase activity;peptidase activity, acting on L-amino acid peptides	cell part;cytoplasm;intracellular part		Peptidase_M3	Completeproteome;Hydrolase;Metal-binding;Metalloprotease;Protease;Referenceproteome;Zinc		28.5	28.5	28.5	77.166	0	323.31	12308000000	6044900000	2211000000	4052400000	1362500000	648430000	646540000	67523000	1363400000	764330000
P28635	P28635	D-methionine-binding lipoprotein MetQ	metQ	sp|P28635|METQ_ECOLI D-methionine-binding lipoprotein MetQ OS=Escherichia coli (strain K12) OX=83333 GN=metQ PE=1 SV=2	15	15	15	0.9734	0.52555	0.37197	0.24954	0.16812	0.1287	0.035021	0.1762	0.50766	0.70966	0.76102	0.84014	0.035749	0.33816	1.3009	2.7683	4.7687	7.0143		amine transport;amino acid transport;carboxylic acid transport;establishment of localization;nitrogen compound transport;organic acid transport;organic substance transport;transport		cell part;membrane;plasma membrane	ABC transporters	Lipoprotein_9	Amino-acidtransport;Cellmembrane;Completeproteome;Lipoprotein;Membrane;Palmitate;Referenceproteome;Signal;Transport		58.3	58.3	58.3	29.431	0	323.31	99080000000	56115000000	17664000000	25302000000	10936000000	5335700000	5434900000	165150000	16178000000	10671000000
P30860	P30860	ABC transporter arginine-binding protein 1	artJ	sp|P30860|ARTJ_ECOLI ABC transporter arginine-binding protein 1 OS=Escherichia coli (strain K12) OX=83333 GN=artJ PE=1 SV=2	15	15	15	0.98602	0.60272	0.46654	0.34596	0.23921	0.22202	0.052771	0.10034	0.42349	0.63018	0.68101	0.75932	0.051545	0.16833	0.91389	1.843	2.841	3.4185		amine transport;amino acid transport;arginine transport;basic amino acid transport;carboxylic acid transport;establishment of localization;nitrogen compound transport;organic acid transport;organic substance transport;transport	amine binding;amino acid binding;arginine binding;binding;carboxylic acid binding;transporter activity	cell part;external encapsulating structure part;outer membrane-bounded periplasmic space;periplasmic space	ABC transporters	SBP_bac_3	Amino-acidtransport;Completeproteome;Directproteinsequencing;Periplasm;Referenceproteome;Signal;Transport		71.6	71.6	71.6	26.829	0	323.31	36582000000	19059000000	11136000000	6386100000	9860000000	4771500000	4953600000	134980000	7471000000	4248200000
P31828	P31828	Probable zinc protease PqqL	pqqL	sp|P31828|PQQL_ECOLI Probable zinc protease PqqL OS=Escherichia coli (strain K12) OX=83333 GN=pqqL PE=3 SV=2	15	15	15	0.8404	0.63296	0.43919	0.29787	0.23138	0.43695	0.14891	0.15543	0.32484	0.54081	0.59056	0.70021	0.17982	0.2679	0.73853	1.814	2.9549	5.594			binding;catalytic activity;cation binding;endopeptidase activity;hydrolase activity;ion binding;metal ion binding;metalloendopeptidase activity;metallopeptidase activity;peptidase activity;peptidase activity, acting on L-amino acid peptides			Peptidase_M16;Peptidase_M16_C	Completeproteome;Hydrolase;Metal-binding;Metalloprotease;Protease;Referenceproteome;Zinc		21.9	21.9	21.9	104.66	0	67.728	648750000	341250000	192400000	115090000	193920000	97521000	85337000	11065000	127120000	73669000
P37329	P37329	Molybdate-binding periplasmic protein	modA	sp|P37329|MODA_ECOLI Molybdate-binding protein ModA OS=Escherichia coli (strain K12) OX=83333 GN=modA PE=1 SV=1	15	15	15	0.95211	0.69626	0.61372	0.3887	0.044546	0.018084	0.032091	0.083478	0.28929	0.66828	1.2842	1.0694	0.033934	0.12061	0.4586	1.7121	29.491	62.125			active transmembrane transporter activity;anion transmembrane transporter activity;anion transmembrane-transporting ATPase activity;ATPase activity;ATPase activity, coupled;ATPase activity, coupled to movement of substances;ATPase activity, coupled to transmembrane movement of ions;ATPase activity, coupled to transmembrane movement of substances;catalytic activity;hydrolase activity;hydrolase act…	cell part;external encapsulating structure part;outer membrane-bounded periplasmic space;periplasmic space	ABC transporters		3D-structure;Completeproteome;Directproteinsequencing;Molybdenum;Periplasm;Referenceproteome;Signal;Transport		74.7	74.7	74.7	27.364	0	237.18	16663000000	7685200000	927080000	8050500000	529880000	261360000	249400000	19122000	434290000	240200000
P37747	P37747	UDP-galactopyranose mutase	glf	sp|P37747|GLF_ECOLI UDP-galactopyranose mutase OS=Escherichia coli (strain K12) OX=83333 GN=glf PE=1 SV=1	15	15	15	1.0609	0.58618	0.4142	0.24368	0.15568	0.12365	0.019242	0.17765	0.51022	0.73569	0.77052	0.88149	0.017475	0.30747	1.2184	3.0277	4.7562	7.5211		biosynthetic process;carbohydrate biosynthetic process;carbohydrate metabolic process;cellular biosynthetic process;cellular carbohydrate biosynthetic process;cellular carbohydrate metabolic process;cellular lipid metabolic process;cellular macromolecule biosynthetic process;cellular macromolecule metabolic process;cellular metabolic process;cellular polysaccharide biosynthetic process;cellular p…	catalytic activity;intramolecular transferase activity;isomerase activity;UDP-galactopyranose mutase activity			GLF	3D-structure;Completeproteome;Directproteinsequencing;FAD;Flavoprotein;Isomerase;Lipopolysaccharidebiosynthesis;Referenceproteome		44.4	44.4	44.4	42.965	0	323.31	4719300000	2214900000	1107500000	1396800000	1252100000	413990000	430940000	407180000	945190000	540460000
P00509	P00509	Aspartate aminotransferase	aspC	sp|P00509|AAT_ECOLI Aspartate aminotransferase OS=Escherichia coli (strain K12) OX=83333 GN=aspC PE=1 SV=1	14	14	14	1.0676	0.63403	0.46056	0.26783	0.16494	0.11689	0.01757	0.14255	0.46411	0.69559	0.75473	0.89606	0.016747	0.23401	0.9904	2.6339	4.7452	7.5071		amine biosynthetic process;amine metabolic process;aromatic amino acid family biosynthetic process;aromatic amino acid family biosynthetic process, prephenate pathway;aromatic amino acid family metabolic process;aromatic compound biosynthetic process;biosynthetic process;carboxylic acid biosynthetic process;carboxylic acid metabolic process;cellular amine metabolic process;cellular amino acid bio…	binding;catalytic activity;cofactor binding;identical protein binding;L-aspartate:2-oxoglutarate aminotransferase activity;L-phenylalanine aminotransferase activity;L-phenylalanine:2-oxoglutarate aminotransferase activity;L-tyrosine aminotransferase activity;L-tyrosine:2-oxoglutarate aminotransferase activity;protein binding;pyridoxal phosphate binding;transaminase activity;transferase activity;t…	cell part;cytoplasm;cytoplasmic part;cytosol;intracellular part	Alanine, aspartate and glutamate metabolism;Arginine and proline metabolism;Carbon fixation in photosynthetic organisms;Cysteine and methionine metabolism;Isoquinoline alkaloid biosynthesis;Novobiocin biosynthesis;Phenylalanine metabolism;Phenylalanine, tyrosine and tryptophan biosynthesis;Tropane, piperidine and pyridine alkaloid biosynthesis;Tyrosine metabolism	Aminotran_1_2	3D-structure;Aminotransferase;Completeproteome;Cytoplasm;Directproteinsequencing;Pyridoxalphosphate;Referenceproteome;Transferase		41.4	41.4	41.4	43.573	0	323.31	22352000000	12169000000	5335500000	4847400000	4511400000	2204300000	2284400000	22736000	3878800000	2366300000
P04816	P04816	Leucine-specific-binding protein	livK	sp|P04816|LIVK_ECOLI Leucine-specific-binding protein OS=Escherichia coli (strain K12) OX=83333 GN=livK PE=1 SV=2	15	14	14	1.0826	0.65866	0.44967	0.26847	0.18907	0.15515	0.035345	0.12511	0.52788	0.70678	0.69795	0.76893	0.040701	0.18643	1.1489	2.6232	3.2446	5.1875		amine transport;amino acid transport;branched-chain aliphatic amino acid transport;carboxylic acid transport;establishment of localization;L-amino acid transport;leucine transport;neutral amino acid transport;nitrogen compound transport;organic acid transport;organic substance transport;transport	active transmembrane transporter activity;amine transmembrane transporter activity;amino acid transmembrane transporter activity;carboxylic acid transmembrane transporter activity;L-amino acid transmembrane transporter activity;L-leucine transmembrane transporter activity;neutral amino acid transmembrane transporter activity;organic acid transmembrane transporter activity;substrate-specific trans…	cell part;external encapsulating structure part;outer membrane-bounded periplasmic space;periplasmic space	ABC transporters	Peripla_BP_6	3D-structure;Amino-acidtransport;Completeproteome;Directproteinsequencing;Disulfidebond;Periplasm;Referenceproteome;Signal;Transport		64	61.8	61.8	39.378	0	323.31	14089000000	7274300000	3437700000	3377400000	3111900000	1473600000	1493200000	145100000	2023600000	1132800000
P06996;P77747;P77519;P76335	P06996	Outer membrane protein C	ompC	sp|P06996|OMPC_ECOLI Outer membrane protein C OS=Escherichia coli (strain K12) OX=83333 GN=ompC PE=1 SV=1	14	14	13	1.099	0.6889	0.51505	0.24447	0.14634	0.09282	0.051156	0.12969	0.52863	0.83987	0.82217	0.92371	0.04697	0.1917	0.96097	3.3515	5.4047	10.642		carbohydrate transmembrane transport;carbohydrate transport;cellular process;cellular response to stimulus;cellular response to stress;establishment of localization;ion transport;organic substance transport;response to DNA damage stimulus;response to stimulus;response to stress;transmembrane transport;transport	binding;cation binding;channel activity;ion binding;metal ion binding;passive transmembrane transporter activity;porin activity;protein binding;transmembrane transporter activity;transporter activity;wide pore channel activity	cell outer membrane;cell part;external encapsulating structure part;integral to cell outer membrane;integral to membrane;intrinsic to cell outer membrane;intrinsic to membrane;macromolecular complex;membrane;membrane part;outer membrane;pore complex;protein complex	Two-component system	Porin_1	3D-structure;Celloutermembrane;Completeproteome;Directproteinsequencing;Iontransport;Magnesium;Membrane;Metal-binding;Porin;Referenceproteome;Signal;Transmembrane;Transmembranebetastrand;Transport		65.7	65.7	62.4	40.368	0	323.31	85961000000	42057000000	18463000000	25441000000	12512000000	5694200000	6636400000	181290000	11883000000	6345700000
P07395	P07395	Phenylalanine--tRNA ligase beta subunit	pheT	sp|P07395|SYFB_ECOLI Phenylalanine--tRNA ligase beta subunit OS=Escherichia coli (strain K12) OX=83333 GN=pheT PE=1 SV=2	14	14	14	0.96805	0.55137	0.42326	0.2725	0.41747	0.11337	0.045381	0.092191	0.37506	0.60502	0.70558	0.7916	0.048155	0.17922	0.88142	2.2775	1.6901	6.8746		amine metabolic process;amino acid activation;carboxylic acid metabolic process;cellular amine metabolic process;cellular amino acid metabolic process;cellular ketone metabolic process;cellular macromolecule metabolic process;cellular metabolic process;cellular nitrogen compound metabolic process;cellular process;macromolecule metabolic process;metabolic process;ncRNA metabolic process;ncRNA proc…	adenyl nucleotide binding;adenyl ribonucleotide binding;aminoacyl-tRNA ligase activity;ATP binding;binding;catalytic activity;cation binding;identical protein binding;ion binding;ligase activity;ligase activity, forming aminoacyl-tRNA and related compounds;ligase activity, forming carbon-oxygen bonds;magnesium ion binding;metal ion binding;nucleic acid binding;nucleotide binding;phenylalanine-tRN…	cell part;cytoplasm;intracellular part;membrane	Aminoacyl-tRNA biosynthesis	B3_4;B5;FDX-ACB;tRNA_bind	3D-structure;Aminoacyl-tRNAsynthetase;ATP-binding;Completeproteome;Cytoplasm;Ligase;Magnesium;Metal-binding;Nucleotide-binding;Proteinbiosynthesis;Referenceproteome;RNA-binding;tRNA-binding		17.4	17.4	17.4	87.377	0	323.31	9672300000	4503800000	3280800000	1887700000	1222000000	466780000	704410000	50864000	2240900000	1112800000
P08997	P08997	Malate synthase A	aceB	sp|P08997|MASY_ECOLI Malate synthase A OS=Escherichia coli (strain K12) OX=83333 GN=aceB PE=1 SV=1	14	14	14	1.3061	0.6556	0.39722	0.18291	0.098537	0.092975	0.091883	0.17658	0.60389	0.78844	0.82757	0.87738	0.07009	0.27597	1.5261	4.3353	9.2146	9.5175		acetyl-CoA catabolic process;acetyl-CoA metabolic process;carbohydrate metabolic process;carboxylic acid metabolic process;catabolic process;cellular aldehyde metabolic process;cellular carbohydrate metabolic process;cellular catabolic process;cellular ketone metabolic process;cellular metabolic process;cellular process;coenzyme catabolic process;coenzyme metabolic process;cofactor catabolic proc…	catalytic activity;malate synthase activity;transferase activity;transferase activity, transferring acyl groups;transferase activity, transferring acyl groups, acyl groups converted into alkyl on transfer	cell part;cytoplasm;intracellular part	Glyoxylate and dicarboxylate metabolism;Pyruvate metabolism	Malate_synthase	3D-structure;Completeproteome;Cytoplasm;Glyoxylatebypass;Referenceproteome;Transferase;Tricarboxylicacidcycle		39.6	39.6	39.6	60.273	0	323.31	47992000000	23169000000	8723600000	16100000000	6622300000	2838400000	3589800000	194110000	3918400000	1980000000
P0A6H5	P0A6H5	ATP-dependent protease ATPase subunit HslU	hslU	sp|P0A6H5|HSLU_ECOLI ATP-dependent protease ATPase subunit HslU OS=Escherichia coli (strain K12) OX=83333 GN=hslU PE=1 SV=1	14	14	14	1.0206	0.64433	0.43323	0.26271	0.15731	0.1141	0.052535	0.090095	0.46945	0.67988	0.75404	0.86522	0.049233	0.14327	1.0607	2.6689	5.0425	7.9065		cellular macromolecule metabolic process;cellular metabolic process;cellular process;cellular protein metabolic process;macromolecule metabolic process;metabolic process;primary metabolic process;protein metabolic process;protein unfolding;response to abiotic stimulus;response to heat;response to stimulus;response to stress;response to temperature stimulus	adenyl nucleotide binding;adenyl ribonucleotide binding;ATP binding;ATPase activity;binding;catalytic activity;hydrolase activity;hydrolase activity, acting on acid anhydrides;hydrolase activity, acting on acid anhydrides, in phosphorus-containing anhydrides;identical protein binding;nucleoside-triphosphatase activity;nucleotide binding;peptidase activity;peptidase activity, acting on L-amino aci…	cell part;cytoplasmic part;HslUV protease complex;intracellular part;macromolecular complex;membrane;protein complex		AAA;AAA_2;ClpB_D2-small	3D-structure;ATP-binding;Chaperone;Completeproteome;Cytoplasm;Nucleotide-binding;Referenceproteome;Stressresponse		38.8	38.8	38.8	49.593	0	188.87	6981600000	3519100000	1761400000	1701200000	1494200000	704400000	736070000	53769000	1222900000	648120000
P0A7K2	P0A7K2	50S ribosomal protein L7/L12	rplL	sp|P0A7K2|RL7_ECOLI 50S ribosomal protein L7/L12 OS=Escherichia coli (strain K12) OX=83333 GN=rplL PE=1 SV=2	14	14	14	0.97694	0.54406	0.41477	0.26702	0.18288	0.14485	0.15097	0.14552	0.47065	0.65632	0.70212	0.78684	0.16196	0.26568	1.1403	2.4314	3.9593	5.6648		biosynthetic process;cellular biosynthetic process;cellular macromolecule biosynthetic process;cellular macromolecule metabolic process;cellular metabolic process;cellular process;cellular protein metabolic process;macromolecule biosynthetic process;macromolecule metabolic process;metabolic process;primary metabolic process;protein metabolic process;translation	structural constituent of ribosome;structural molecule activity	cell part;cytosolic large ribosomal subunit;intracellular organelle part;intracellular part;large ribosomal subunit;macromolecular complex;organelle part;ribonucleoprotein complex	Ribosome	Ribosomal_L12	3D-structure;Acetylation;Completeproteome;Directproteinsequencing;Methylation;Referenceproteome;Ribonucleoprotein;Ribosomalprotein		86.8	86.8	86.8	12.295	0	323.31	163910000000	81961000000	42215000000	39732000000	30617000000	14102000000	16191000000	323470000	31720000000	17301000000
P0A7V0	P0A7V0	30S ribosomal protein S2	rpsB	sp|P0A7V0|RS2_ECOLI 30S ribosomal protein S2 OS=Escherichia coli (strain K12) OX=83333 GN=rpsB PE=1 SV=2	14	14	14	1.0107	0.56948	0.39994	0.25432	0.1673	0.14288	0.016276	0.15064	0.49576	0.68383	0.72942	0.84313	0.016455	0.26132	1.2055	2.6168	4.5107	5.9884		biosynthetic process;cellular biosynthetic process;cellular macromolecule biosynthetic process;cellular macromolecule metabolic process;cellular metabolic process;cellular process;cellular protein metabolic process;macromolecule biosynthetic process;macromolecule metabolic process;metabolic process;primary metabolic process;protein metabolic process;translation	binding;cation binding;ion binding;metal ion binding;protein binding;structural constituent of ribosome;structural molecule activity;transition metal ion binding;zinc ion binding	cell part;cytosolic small ribosomal subunit;intracellular organelle part;intracellular part;macromolecular complex;organelle part;ribonucleoprotein complex;small ribosomal subunit	Ribosome	Ribosomal_S2	3D-structure;Completeproteome;Directproteinsequencing;Referenceproteome;Ribonucleoprotein;Ribosomalprotein		53.1	53.1	53.1	26.743	0	249.71	71059000000	36425000000	20111000000	14523000000	16077000000	7515500000	8384200000	177180000	14628000000	7866700000
P0A9U3	P0A9U3	Uncharacterized ABC transporter ATP-binding protein YbiT	ybiT	sp|P0A9U3|YBIT_ECOLI Uncharacterized ABC transporter ATP-binding protein YbiT OS=Escherichia coli (strain K12) OX=83333 GN=ybiT PE=1 SV=1	14	14	14	1.009	0.59936	0.43101	0.2501	0.18324	0.12065	0.026083	0.13062	0.45291	0.66563	0.73447	0.82984	0.026565	0.2223	1.0816	2.5989	3.7159	6.8928		establishment of localization;response to abiotic stimulus;response to cold;response to stimulus;response to stress;response to temperature stimulus;transport	adenyl nucleotide binding;adenyl ribonucleotide binding;ATP binding;ATPase activity;binding;catalytic activity;hydrolase activity;hydrolase activity, acting on acid anhydrides;hydrolase activity, acting on acid anhydrides, in phosphorus-containing anhydrides;nucleoside-triphosphatase activity;nucleotide binding;protein binding;purine nucleotide binding;purine ribonucleoside triphosphate binding;p…			ABC_tran	ATP-binding;Completeproteome;Nucleotide-binding;Referenceproteome;Repeat;Transport		33.8	33.8	33.8	59.857	0	142.15	2923200000	1451400000	656710000	815100000	507440000	234320000	239890000	33221000	473720000	240470000
P0ABA6	P0ABA6	ATP synthase gamma chain	atpG	sp|P0ABA6|ATPG_ECOLI ATP synthase gamma chain OS=Escherichia coli (strain K12) OX=83333 GN=atpG PE=1 SV=1	14	14	14	1.0246	0.60588	0.44178	0.27425	0.18381	0.15534	0.023945	0.12633	0.45555	0.6593	0.71411	0.80097	0.02076	0.2074	1.0164	2.3846	3.8933	5.1825		ATP biosynthetic process;ATP metabolic process;ATP synthesis coupled proton transport;biosynthetic process;cation transport;cellular biosynthetic process;cellular metabolic process;cellular nitrogen compound biosynthetic process;cellular nitrogen compound metabolic process;cellular process;energy coupled proton transport, down electrochemical gradient;establishment of localization;heterocycle bio…	active transmembrane transporter activity;adenyl nucleotide binding;adenyl ribonucleotide binding;ATP binding;ATPase activity;ATPase activity, coupled;ATPase activity, coupled to movement of substances;ATPase activity, coupled to transmembrane movement of ions;ATPase activity, coupled to transmembrane movement of substances;binding;catalytic activity;cation transmembrane transporter activity;cati…	cell part;intracellular part;macromolecular complex;membrane;membrane part;plasma membrane;protein complex;proton-transporting ATP synthase complex, catalytic core F(1);proton-transporting two-sector ATPase complex, catalytic domain	Oxidative phosphorylation;Photosynthesis	ATP-synt	3D-structure;ATPsynthesis;Cellinnermembrane;Cellmembrane;CF(1);Completeproteome;Directproteinsequencing;Hydrogeniontransport;Iontransport;Membrane;Referenceproteome;Transport		61.3	61.3	61.3	31.577	0	208.8	16127000000	8262000000	4573100000	3291800000	4605100000	2236400000	2312800000	55969000	2597000000	1478200000
P0AC53	P0AC53	Glucose-6-phosphate 1-dehydrogenase;Extracellular death factor	zwf	sp|P0AC53|G6PD_ECOLI Glucose-6-phosphate 1-dehydrogenase OS=Escherichia coli (strain K12) OX=83333 GN=zwf PE=1 SV=1	14	14	14	1.0511	0.62591	0.4551	0.26476	0.17477	0.1225	0.035624	0.10965	0.4349	0.69822	0.74922	0.83428	0.029882	0.17743	0.95731	2.6057	4.5423	7.1537		alcohol catabolic process;alcohol metabolic process;biological regulation;carbohydrate catabolic process;carbohydrate metabolic process;catabolic process;cellular carbohydrate catabolic process;cellular carbohydrate metabolic process;cellular metabolic process;cellular nitrogen compound metabolic process;cellular process;coenzyme metabolic process;cofactor metabolic process;glucose catabolic proc…	binding;catalytic activity;coenzyme binding;cofactor binding;glucose-6-phosphate dehydrogenase activity;identical protein binding;NADP binding;nucleotide binding;oxidoreductase activity;oxidoreductase activity, acting on CH-OH group of donors;oxidoreductase activity, acting on the CH-OH group of donors, NAD or NADP as acceptor;protein binding		Glutathione metabolism;Pentose phosphate pathway	G6PD_C;G6PD_N	Carbohydratemetabolism;Completeproteome;Glucosemetabolism;NADP;Oxidoreductase;Quorumsensing;Referenceproteome		29.3	29.3	29.3	55.704	0	131.07	14058000000	6448000000	4524300000	3085400000	3013500000	1375900000	1531300000	106300000	1796300000	952500000
P0AC59	P0AC59	Glutaredoxin-2	grxB	sp|P0AC59|GLRX2_ECOLI Glutaredoxin 2 OS=Escherichia coli (strain K12) OX=83333 GN=grxB PE=1 SV=1	14	14	14	1.0713	0.64097	0.42411	0.21512	0.11577	0.077617	0.072287	0.12356	0.47209	0.72517	0.82686	0.93377	0.062346	0.19267	1.1316	3.479	7.0357	12.621		biological regulation;cell redox homeostasis;cellular homeostasis;cellular process;homeostatic process;regulation of biological process;regulation of biological quality;regulation of cellular process	catalytic activity;disulfide oxidoreductase activity;electron carrier activity;glutathione disulfide oxidoreductase activity;oxidoreductase activity;oxidoreductase activity, acting on a sulfur group of donors;peptide disulfide oxidoreductase activity;protein disulfide oxidoreductase activity	cell part;cytoplasmic part;cytosol;intracellular part		Glutaredoxin2_C;GST_N_3	3D-structure;Completeproteome;Directproteinsequencing;Disulfidebond;Electrontransport;Redox-activecenter;Referenceproteome;Transport		74.9	74.9	74.9	24.35	0	323.31	26702000000	13430000000	4338500000	8932600000	3137500000	1464400000	1613200000	59875000	1918800000	1104000000
P0AFH8	P0AFH8	Osmotically-inducible protein Y	osmY	sp|P0AFH8|OSMY_ECOLI Osmotically-inducible protein Y OS=Escherichia coli (strain K12) OX=83333 GN=osmY PE=1 SV=1	14	14	14	0.9004	0.49836	0.32798	0.17141	0.10135	0.068398	0.051055	0.19922	0.55384	0.76521	0.84047	0.9157	0.055343	0.39827	1.7319	4.537	8.5909	13.895		response to abiotic stimulus;response to osmotic stress;response to stimulus;response to stress		cell part;periplasmic space		BON	Completeproteome;Directproteinsequencing;Periplasm;Referenceproteome;Repeat;Signal		70.1	70.1	70.1	21.073	0	323.31	62083000000	31908000000	9413400000	20762000000	8577000000	4457100000	4049600000	70298000	5506200000	3317600000
P0AG78	P0AG78	Sulfate-binding protein	sbp	sp|P0AG78|SUBI_ECOLI Sulfate-binding protein OS=Escherichia coli (strain K12) OX=83333 GN=sbp PE=1 SV=1	14	14	14	0.90336	0.26416	0.25919	0.23379	0.19693	0.19362	0.040065	0.44908	0.60795	0.67133	0.69247	0.7692	0.0444	1.6876	2.3231	2.8527	3.4816	3.7887		cellular metabolic process;cellular process;metabolic process;sulfur compound metabolic process	active transmembrane transporter activity;anion binding;anion transmembrane transporter activity;anion transmembrane-transporting ATPase activity;ATPase activity;ATPase activity, coupled;ATPase activity, coupled to movement of substances;ATPase activity, coupled to transmembrane movement of ions;ATPase activity, coupled to transmembrane movement of substances;binding;catalytic activity;hydrolase …	cell part;external encapsulating structure part;outer membrane-bounded periplasmic space;periplasmic space	ABC transporters	SBP_bac_1	Completeproteome;Directproteinsequencing;Periplasm;Referenceproteome;Signal;Sulfatetransport;Transport		51.4	51.4	51.4	36.659	0	232.81	10427000000	5507200000	1988700000	2931500000	1587600000	783530000	715240000	88855000	3166400000	1811000000
P17315	P17315	Colicin I receptor	cirA	sp|P17315|CIRA_ECOLI Colicin I receptor OS=Escherichia coli (strain K12) OX=83333 GN=cirA PE=1 SV=2	14	14	14	1.1183	0.74434	0.45901	0.30701	0.19873	0.17974	0.0084177	0.013574	0.39902	0.61191	0.66054	0.7325	0.0075033	0.018536	0.86694	1.9678	3.3267	4.0442		bacteriocin transport;biological regulation;cation homeostasis;cellular cation homeostasis;cellular chemical homeostasis;cellular homeostasis;cellular ion homeostasis;cellular iron ion homeostasis;cellular metal ion homeostasis;cellular process;chemical homeostasis;establishment of localization;establishment of protein localization;homeostatic process;ion homeostasis;iron assimilation;iron ion ho…	active transmembrane transporter activity;bacteriocin transmembrane transporter activity;cation transmembrane transporter activity;colicin transmembrane transporter activity;inorganic cation transmembrane transporter activity;ion transmembrane transporter activity;iron ion transmembrane transporter activity;macromolecule transmembrane transporter activity;metal ion transmembrane transporter activ…	cell outer membrane;cell part;external encapsulating structure part;integral to membrane;intrinsic to membrane;membrane;membrane part;outer membrane		Plug;TonB_dep_Rec	3D-structure;Celloutermembrane;Completeproteome;Directproteinsequencing;Iontransport;Iron;Irontransport;Membrane;Receptor;Referenceproteome;Signal;TonBbox;Transmembrane;Transmembranebetastrand;Transport		27.9	27.9	27.9	73.895	0	323.31	48531000000	23233000000	14729000000	10568000000	13778000000	5953900000	7344600000	479710000	6467000000	3329600000
P37902	P37902	Glutamate/aspartate periplasmic-binding protein	gltI	sp|P37902|GLTI_ECOLI Glutamate/aspartate import solute-binding protein OS=Escherichia coli (strain K12) OX=83333 GN=gltI PE=1 SV=2	14	14	14	1.0491	0.62935	0.45804	0.27662	0.17551	0.12888	0.049821	0.13578	0.51394	0.72783	0.76529	0.85944	0.047578	0.20746	1.1082	2.6481	4.5897	7.0377		amine transport;amino acid transport;carboxylic acid transport;establishment of localization;nitrogen compound transport;organic acid transport;organic substance transport;transport	transporter activity	cell part;periplasmic space	ABC transporters	SBP_bac_3	Amino-acidtransport;Completeproteome;Directproteinsequencing;Periplasm;Referenceproteome;Signal;Transport		58.9	58.9	58.9	33.42	0	323.31	11393000000	5728200000	2320600000	3344100000	1595100000	769560000	798290000	27270000	1442000000	802890000
P75797	P75797	Glutathione-binding protein GsiB	gsiB	sp|P75797|GSIB_ECOLI Glutathione-binding protein GsiB OS=Escherichia coli (strain K12) OX=83333 GN=gsiB PE=1 SV=1	14	14	14	1.0163	0.57147	0.41998	0.23409	0.14738	0.10262	0.044767	0.20424	0.49943	0.74927	0.84083	0.93088	0.042417	0.35454	1.2034	3.2045	5.633	9.2233		amine transport;amino acid transport;carboxylic acid transport;cellular process;cellular response to stimulus;cellular response to stress;establishment of localization;glutathione transmembrane transport;glutathione transport;modified amino acid transport;nitrogen compound transport;oligopeptide transport;organic acid transport;organic substance transport;peptide transport;response to DNA damage …	active transmembrane transporter activity;amine transmembrane transporter activity;amino acid transmembrane transporter activity;carboxylic acid transmembrane transporter activity;glutathione transmembrane transporter activity;modified amino acid transmembrane transporter activity;organic acid transmembrane transporter activity;substrate-specific transmembrane transporter activity;substrate-speci…	cell part;periplasmic space	ABC transporters	SBP_bac_5	3D-structure;Completeproteome;Periplasm;Referenceproteome;Signal;Transport		46.5	46.5	46.5	56.47	0	275.4	6915900000	3135500000	1243500000	2536900000	1061500000	512210000	509580000	39666000	946520000	450980000
P76116	P76116	Uncharacterized protein YncE	yncE	sp|P76116|YNCE_ECOLI Uncharacterized protein YncE OS=Escherichia coli (strain K12) OX=83333 GN=yncE PE=1 SV=1	14	14	14	1.0178	0.6697	0.45822	0.24577	0.16892	0.10217	0.052917	0.060073	0.46566	0.74484	0.75217	0.87119	0.050405	0.091001	1.0503	3.0488	4.2844	8.6105			binding;DNA binding;nucleic acid binding	cell part;external encapsulating structure part;outer membrane-bounded periplasmic space;periplasmic space			3D-structure;Completeproteome;Referenceproteome;Signal		58.9	58.9	58.9	38.612	0	323.31	32101000000	15640000000	8842200000	7618500000	4594800000	2281600000	2277900000	35241000	5091700000	2921800000
P07001	P07001	NAD(P) transhydrogenase subunit alpha	pntA	sp|P07001|PNTA_ECOLI NAD(P) transhydrogenase subunit alpha OS=Escherichia coli (strain K12) OX=83333 GN=pntA PE=1 SV=2	13	13	13	1.0063	0.64861	0.40936	0.24545	0.14682	0.11584	0.018766	0.096142	0.45467	0.69043	0.72522	0.79501	0.019053	0.1522	1.1408	2.8379	4.9912	6.8597		cation transport;cellular metabolic process;cellular nitrogen compound metabolic process;cellular process;coenzyme metabolic process;cofactor metabolic process;establishment of localization;heterocycle metabolic process;hydrogen transport;ion transport;metabolic process;monovalent inorganic cation transport;NADP metabolic process;NADPH regeneration;nicotinamide nucleotide metabolic process;nitrog…	binding;catalytic activity;coenzyme binding;cofactor binding;NAD binding;NAD(P)+ transhydrogenase (AB-specific) activity;NAD(P)+ transhydrogenase activity;nucleotide binding;oxidoreductase activity;oxidoreductase activity, acting on NADH or NADPH;oxidoreductase activity, acting on NADH or NADPH, NAD or NADP as acceptor;protein binding;protein dimerization activity	cell part;integral to membrane;integral to plasma membrane;intrinsic to membrane;intrinsic to plasma membrane;membrane part;plasma membrane part	Nicotinate and nicotinamide metabolism	AlaDh_PNT_C;AlaDh_PNT_N;DUF3814	3D-structure;Cellinnermembrane;Cellmembrane;Completeproteome;Directproteinsequencing;Membrane;NAD;NADP;Nucleotide-binding;Oxidoreductase;Referenceproteome;Transmembrane;Transmembranehelix		44.9	44.9	44.9	54.623	0	215.83	12364000000	6649200000	3109400000	2605000000	2799100000	1323800000	1449400000	25860000	1938000000	1179000000
P08957	P08957	Type I restriction enzyme EcoKI M protein	hsdM	sp|P08957|T1MK_ECOLI Type I restriction enzyme EcoKI M protein OS=Escherichia coli (strain K12) OX=83333 GN=hsdM PE=1 SV=1	13	13	13	1.1212	0.63022	0.39405	0.26366	0.15727	0.32794	0.14222	0.13291	0.50133	0.72174	0.75572	0.88021	0.1231	0.19718	1.1781	2.9536	4.1692	2.5942		cellular macromolecule metabolic process;cellular metabolic process;cellular nitrogen compound metabolic process;cellular process;clearance of foreign intracellular DNA;defense response;DNA metabolic process;DNA modification;DNA restriction-modification system;macromolecule metabolic process;macromolecule modification;metabolic process;nitrogen compound metabolic process;nucleic acid metabolic pr…	binding;catalytic activity;DNA binding;DNA-methyltransferase activity;methyltransferase activity;N-methyltransferase activity;nucleic acid binding;S-adenosylmethionine-dependent methyltransferase activity;site-specific DNA-methyltransferase (adenine-specific) activity;transferase activity;transferase activity, transferring one-carbon groups			HsdM_N;N6_Mtase	3D-structure;Completeproteome;Methyltransferase;Referenceproteome;Restrictionsystem;S-adenosyl-L-methionine;Transferase		35.2	35.2	35.2	59.306	0	65.136	1315300000	626480000	358860000	329990000	209570000	95544000	103160000	10859000	271040000	144100000
P09169	P09169	Protease 7	ompT	sp|P09169|OMPT_ECOLI Protease 7 OS=Escherichia coli (strain K12) OX=83333 GN=ompT PE=1 SV=1	13	13	13	1.2384	0.76462	0.5345	0.30858	0.20764	0.14235	0.051468	0.085379	0.47846	0.71679	0.76333	0.82347	0.042294	0.11012	0.87077	2.3283	3.7331	5.8302		macromolecule metabolic process;metabolic process;primary metabolic process;protein metabolic process;proteolysis	aspartic-type endopeptidase activity;aspartic-type peptidase activity;catalytic activity;endopeptidase activity;hydrolase activity;peptidase activity;peptidase activity, acting on L-amino acid peptides;serine hydrolase activity;serine-type endopeptidase activity;serine-type peptidase activity	cell outer membrane;cell part;external encapsulating structure part;integral to membrane;intrinsic to cell outer membrane;intrinsic to membrane;membrane;membrane part;outer membrane		Omptin	3D-structure;Aspartylprotease;Celloutermembrane;Completeproteome;Directproteinsequencing;Hydrolase;Membrane;Protease;Referenceproteome;Signal;Transmembrane;Transmembranebetastrand		43.2	43.2	43.2	35.562	0	323.31	35933000000	17398000000	11754000000	6780700000	8451900000	3672100000	4541600000	238150000	8238500000	4287200000
P0A6H1	P0A6H1	ATP-dependent Clp protease ATP-binding subunit ClpX	clpX	sp|P0A6H1|CLPX_ECOLI ATP-dependent Clp protease ATP-binding subunit ClpX OS=Escherichia coli (strain K12) OX=83333 GN=clpX PE=1 SV=2	13	13	13	1.033	0.54938	0.30194	0.12119	0.091062	0.066041	0.043952	0.19918	0.64074	0.85381	0.88385	0.95286	0.03999	0.36075	2.1248	7.1111	10.062	14.58		ATP catabolic process;ATP metabolic process;catabolic process;cell division;cellular catabolic process;cellular macromolecule metabolic process;cellular metabolic process;cellular nitrogen compound catabolic process;cellular nitrogen compound metabolic process;cellular process;cellular protein metabolic process;heterocycle catabolic process;heterocycle metabolic process;macromolecule metabolic pr…	adenyl nucleotide binding;adenyl ribonucleotide binding;ATP binding;ATPase activity;ATPase activity, coupled;ATP-dependent peptidase activity;binding;catalytic activity;cation binding;hydrolase activity;hydrolase activity, acting on acid anhydrides;hydrolase activity, acting on acid anhydrides, in phosphorus-containing anhydrides;identical protein binding;ion binding;metal ion binding;nucleoside-…		Cell cycle - Caulobacter	AAA_2;ClpB_D2-small;zf-C4_ClpX	3D-structure;ATP-binding;Chaperone;Completeproteome;Directproteinsequencing;Host-virusinteraction;Metal-binding;Nucleotide-binding;Referenceproteome;Stressresponse;Zinc;Zinc-finger		42.2	42.2	42.2	46.355	0	320.72	12612000000	6326000000	2297400000	3988400000	1892700000	910270000	942900000	39583000	1486300000	828150000
P0A7E5	P0A7E5	CTP synthase	pyrG	sp|P0A7E5|PYRG_ECOLI CTP synthase OS=Escherichia coli (strain K12) OX=83333 GN=pyrG PE=1 SV=2	13	13	13	0.97895	0.51977	0.42063	0.26052	0.16589	0.13128	0.058133	0.17763	0.49758	0.67797	0.73496	0.82398	0.052844	0.33172	1.2096	2.6835	4.5006	6.1206		amine metabolic process;biosynthetic process;carboxylic acid metabolic process;cellular amine metabolic process;cellular amino acid metabolic process;cellular biosynthetic process;cellular ketone metabolic process;cellular metabolic process;cellular nitrogen compound biosynthetic process;cellular nitrogen compound metabolic process;cellular process;CTP biosynthetic process;CTP metabolic process;'…	adenyl nucleotide binding;adenyl ribonucleotide binding;ATP binding;binding;catalytic activity;CTP synthase activity;identical protein binding;ligase activity;ligase activity, forming carbon-nitrogen bonds;nucleotide binding;protein binding;purine nucleotide binding;purine ribonucleoside triphosphate binding;purine ribonucleotide binding;ribonucleotide binding	cell part;cytoplasmic part;cytosol;intracellular part	Pyrimidine metabolism	CTP_synth_N;GATase	3D-structure;ATP-binding;Completeproteome;Directproteinsequencing;Glutamineamidotransferase;Ligase;Nucleotide-binding;Pyrimidinebiosynthesis;Referenceproteome		27	27	27	60.373	0	73.138	5558700000	2812900000	1457700000	1288100000	1280200000	642440000	607440000	30316000	925650000	530800000
P0A7I4	P0A7I4	Peptide chain release factor 3	prfC	sp|P0A7I4|RF3_ECOLI Peptide chain release factor RF3 OS=Escherichia coli (strain K12) OX=83333 GN=prfC PE=1 SV=2	13	13	13	1.039	0.56551	0.42029	0.29472	0.17998	0.16022	0.022798	0.15352	0.49319	0.64367	0.68724	0.78787	0.022115	0.27777	1.0862	2.1999	3.762	5.1277		biological regulation;catabolic process;cellular catabolic process;cellular component disassembly;cellular component disassembly at cellular level;cellular component organization;cellular component organization at cellular level;cellular component organization or biogenesis;cellular component organization or biogenesis at cellular level;cellular macromolecular complex disassembly;cellular macromo…	binding;catalytic activity;GDP binding;GTP binding;GTPase activity;guanyl nucleotide binding;guanyl ribonucleotide binding;hydrolase activity;hydrolase activity, acting on acid anhydrides;hydrolase activity, acting on acid anhydrides, in phosphorus-containing anhydrides;nucleic acid binding;nucleoside-triphosphatase activity;nucleotide binding;purine nucleotide binding;purine ribonucleoside triph…	cell part;cytoplasm;intracellular part		GTP_EFTU;GTP_EFTU_D2	3D-structure;Completeproteome;Cytoplasm;Directproteinsequencing;GTP-binding;Nucleotide-binding;Proteinbiosynthesis;Referenceproteome		25	25	25	59.573	0	63.321	2608600000	657970000	331760000	1618900000	375620000	128400000	136680000	110550000	310020000	135290000
P0A7W7	P0A7W7	30S ribosomal protein S8	rpsH	sp|P0A7W7|RS8_ECOLI 30S ribosomal protein S8 OS=Escherichia coli (strain K12) OX=83333 GN=rpsH PE=1 SV=2	13	13	13	0.96331	0.5499	0.42571	0.26513	0.19694	0.15905	0.037755	0.1471	0.48543	0.67312	0.70683	0.81981	0.037477	0.27141	1.1685	2.4222	3.8408	5.3988		biological regulation;biosynthetic process;cellular biosynthetic process;cellular macromolecule biosynthetic process;cellular macromolecule metabolic process;cellular metabolic process;cellular nitrogen compound metabolic process;cellular process;cellular protein metabolic process;macromolecule biosynthetic process;macromolecule metabolic process;metabolic process;mRNA metabolic process;nitrogen …	binding;nucleic acid binding;RNA binding;rRNA binding;structural constituent of ribosome;structural molecule activity	cell part;cytosolic small ribosomal subunit;intracellular organelle part;intracellular part;macromolecular complex;organelle part;ribonucleoprotein complex;small ribosomal subunit	Ribosome	Ribosomal_S8	3D-structure;Completeproteome;Directproteinsequencing;Referenceproteome;Repressor;Ribonucleoprotein;Ribosomalprotein;RNA-binding;rRNA-binding;Translationregulation		95.4	95.4	95.4	14.126	0	292.11	29193000000	14936000000	7338500000	6918500000	6249900000	3078500000	3058300000	113090000	4868600000	2734700000
P0A858	P0A858	Triosephosphate isomerase	tpiA	sp|P0A858|TPIS_ECOLI Triosephosphate isomerase OS=Escherichia coli (strain K12) OX=83333 GN=tpiA PE=1 SV=1	13	13	13	1.0035	0.66789	0.46853	0.27534	0.15989	0.11927	0.0074056	0.13381	0.46313	0.71266	0.77971	0.87424	0.0079326	0.20719	1.0028	2.6429	4.8599	7.4783		alcohol biosynthetic process;alcohol catabolic process;alcohol metabolic process;biosynthetic process;carbohydrate biosynthetic process;carbohydrate catabolic process;carbohydrate metabolic process;catabolic process;cellular biosynthetic process;cellular carbohydrate biosynthetic process;cellular carbohydrate catabolic process;cellular carbohydrate metabolic process;cellular metabolic process;cel…	binding;catalytic activity;identical protein binding;intramolecular oxidoreductase activity;intramolecular oxidoreductase activity, interconverting aldoses and ketoses;isomerase activity;protein binding;triose-phosphate isomerase activity	cell part;cytoplasmic part;cytosol;intracellular part;membrane	Carbon fixation in photosynthetic organisms;Fructose and mannose metabolism;Glycolysis / Gluconeogenesis;Inositol phosphate metabolism	TIM	3D-structure;Completeproteome;Cytoplasm;Directproteinsequencing;Gluconeogenesis;Glycolysis;Isomerase;Pentoseshunt;Referenceproteome		78.4	78.4	78.4	26.972	0	323.31	33512000000	16973000000	8259800000	8279800000	7078200000	3514300000	3498300000	65538000	4708700000	2581300000
P0A867	P0A867	Transaldolase A	talA	sp|P0A867|TALA_ECOLI Transaldolase A OS=Escherichia coli (strain K12) OX=83333 GN=talA PE=3 SV=1	13	13	13	0.95949	0.51559	0.33967	0.18052	0.10902	0.072059	0.056978	0.18501	0.52664	0.79939	0.84705	0.94422	0.059765	0.34491	1.4782	4.4477	7.7101	13.903		alcohol catabolic process;alcohol metabolic process;carbohydrate catabolic process;carbohydrate metabolic process;catabolic process;cellular carbohydrate catabolic process;cellular carbohydrate metabolic process;cellular metabolic process;cellular nitrogen compound metabolic process;cellular process;coenzyme metabolic process;cofactor metabolic process;glucose catabolic process;glucose metabolic …	catalytic activity;sedoheptulose-7-phosphate:D-glyceraldehyde-3-phosphate glyceronetransferase activity;transferase activity;transferase activity, transferring aldehyde or ketonic groups	cell part;cytoplasm;intracellular part	Pentose phosphate pathway	Transaldolase	Completeproteome;Cytoplasm;Pentoseshunt;Referenceproteome;Schiffbase;Transferase		62.3	62.3	62.3	35.658	0	217.9	13343000000	6768300000	2347500000	4227100000	2240000000	1063100000	1041500000	135330000	1595900000	927930000
P0A879	P0A879	Tryptophan synthase beta chain	trpB	sp|P0A879|TRPB_ECOLI Tryptophan synthase beta chain OS=Escherichia coli (strain K12) OX=83333 GN=trpB PE=1 SV=2	13	13	13	0.97281	0.65233	0.41563	0.27346	0.14678	0.049068	0.01443	0.062702	0.46598	0.64812	0.79486	1.0862	0.014323	0.097976	1.1646	2.4304	5.5067	21.955		amine biosynthetic process;amine metabolic process;aromatic amino acid family biosynthetic process;aromatic amino acid family metabolic process;aromatic compound biosynthetic process;biosynthetic process;carboxylic acid biosynthetic process;carboxylic acid metabolic process;cellular amine metabolic process;cellular amino acid biosynthetic process;cellular amino acid metabolic process;cellular aro…	binding;carbon-oxygen lyase activity;catalytic activity;cofactor binding;hydro-lyase activity;identical protein binding;lyase activity;protein binding;pyridoxal phosphate binding;tryptophan synthase activity;vitamin B6 binding;vitamin binding	cell part;cytoplasm;intracellular part	Glycine, serine and threonine metabolism;Phenylalanine, tyrosine and tryptophan biosynthesis	PALP	3D-structure;Amino-acidbiosynthesis;Aromaticaminoacidbiosynthesis;Completeproteome;Directproteinsequencing;Lyase;Pyridoxalphosphate;Referenceproteome;Tryptophanbiosynthesis		49.9	49.9	49.9	42.983	0	258	14421000000	7287600000	2845500000	4287500000	2683800000	1359100000	1310800000	13922000	1697600000	1001600000
P0ABK5	P0ABK5	Cysteine synthase A	cysK	sp|P0ABK5|CYSK_ECOLI Cysteine synthase A OS=Escherichia coli (strain K12) OX=83333 GN=cysK PE=1 SV=2	13	13	13	1.0225	0.5807	0.4378	0.28083	0.16581	0.11575	0.10158	0.17468	0.47843	0.68909	0.75779	0.87967	0.10173	0.29438	1.0732	2.5282	4.7645	7.647		amine biosynthetic process;amine metabolic process;biosynthetic process;carboxylic acid biosynthetic process;carboxylic acid metabolic process;cellular amine metabolic process;cellular amino acid biosynthetic process;cellular amino acid metabolic process;cellular biosynthetic process;cellular ketone metabolic process;cellular metabolic process;cellular nitrogen compound biosynthetic process;cellu…	binding;carbon-halide lyase activity;carbon-oxygen lyase activity;carbon-sulfur lyase activity;catalytic activity;cofactor binding;cysteine synthase activity;L-cysteine desulfhydrase activity;lyase activity;protein binding;pyridoxal phosphate binding;S-carboxymethylcysteine synthase activity;transferase activity;vitamin B6 binding;vitamin binding	cell part;cysteine synthase complex;cytoplasmic part;cytosol;intracellular part;macromolecular complex;protein complex	Cysteine and methionine metabolism;Sulfur metabolism	PALP	Allostericenzyme;Amino-acidbiosynthesis;Completeproteome;Cysteinebiosynthesis;Directproteinsequencing;Lyase;Pyridoxalphosphate;Referenceproteome;Transferase		55.7	55.7	55.7	34.489	0	323.31	128380000000	66520000000	30480000000	31378000000	20834000000	9431300000	10852000000	550220000	28324000000	16270000000
P0AC33	P0AC33	Fumarate hydratase class I, aerobic	fumA	sp|P0AC33|FUMA_ECOLI Fumarate hydratase class I, aerobic OS=Escherichia coli (strain K12) OX=83333 GN=fumA PE=1 SV=2	13	13	10	1.0724	0.48706	0.40148	0.32752	0.27274	0.30708	0.066751	0.2832	0.50227	0.63481	0.73745	0.79848	0.062443	0.56346	1.2383	1.8544	2.7948	3.6884		acetyl-CoA catabolic process;acetyl-CoA metabolic process;catabolic process;cellular catabolic process;cellular metabolic process;cellular process;coenzyme catabolic process;coenzyme metabolic process;cofactor catabolic process;cofactor metabolic process;metabolic process;tricarboxylic acid cycle	4 iron, 4 sulfur cluster binding;binding;carbon-oxygen lyase activity;catalytic activity;cation binding;fumarate hydratase activity;hydro-lyase activity;identical protein binding;intramolecular oxidoreductase activity;intramolecular oxidoreductase activity, interconverting keto- and enol-groups;ion binding;iron-sulfur cluster binding;isomerase activity;lyase activity;metal cluster binding;metal i…	cell part;cytoplasmic part;cytosol;intracellular part	Carbon fixation pathways in prokaryotes;Citrate cycle (TCA cycle)	Fumerase;Fumerase_C	4Fe-4S;Completeproteome;Directproteinsequencing;Iron;Iron-sulfur;Lyase;Metal-binding;Referenceproteome;Tricarboxylicacidcycle		35	35	25.7	60.298	0	88.086	1193400000	603720000	318770000	270920000	236080000	111900000	117720000	6456500	264510000	144710000
P0AC86	P0AC86	Glycogen phosphorylase	glgP	sp|P0AC86|PHSG_ECOLI Glycogen phosphorylase OS=Escherichia coli (strain K12) OX=83333 GN=glgP PE=3 SV=1	13	13	13	0.93451	0.52259	0.39253	0.21602	0.23429	0.14994	0.056879	0.16664	0.4927	0.74149	0.77203	0.8761	0.058974	0.28925	1.2297	3.5744	2.8461	5.7473		carbohydrate catabolic process;carbohydrate metabolic process;catabolic process;cellular carbohydrate catabolic process;cellular carbohydrate metabolic process;cellular glucan metabolic process;cellular macromolecule metabolic process;cellular metabolic process;cellular polysaccharide catabolic process;cellular polysaccharide metabolic process;cellular process;energy derivation by oxidation of or…	binding;catalytic activity;cofactor binding;glycogen phosphorylase activity;phosphorylase activity;pyridoxal phosphate binding;transferase activity;transferase activity, transferring glycosyl groups;transferase activity, transferring hexosyl groups;vitamin B6 binding;vitamin binding		Insulin signaling pathway;Starch and sucrose metabolism	Phosphorylase	Allostericenzyme;Carbohydratemetabolism;Completeproteome;Glycogenmetabolism;Glycosyltransferase;Pyridoxalphosphate;Referenceproteome;Transferase		18.5	18.5	18.5	93.171	0	59.116	1335700000	666440000	275150000	394090000	196950000	108230000	83095000	5621900	144020000	82329000
P0ADG7	P0ADG7	Inosine-5-monophosphate dehydrogenase	guaB	sp|P0ADG7|IMDH_ECOLI Inosine-5-monophosphate dehydrogenase OS=Escherichia coli (strain K12) OX=83333 GN=guaB PE=1 SV=1	13	13	13	1.1127	0.57112	0.40162	0.26358	0.17122	0.10799	0.068817	0.21014	0.56354	0.76333	0.7808	0.90084	0.061739	0.37641	1.3067	3.011	4.8217	8.512		biosynthetic process;cellular biosynthetic process;cellular metabolic process;cellular nitrogen compound biosynthetic process;cellular nitrogen compound metabolic process;cellular process;GMP biosynthetic process;GMP metabolic process;heterocycle biosynthetic process;heterocycle metabolic process;metabolic process;nitrogen compound metabolic process;nucleobase-containing compound biosynthetic pro…	adenyl nucleotide binding;binding;catalytic activity;cation binding;identical protein binding;IMP dehydrogenase activity;ion binding;metal ion binding;nucleotide binding;oxidoreductase activity;oxidoreductase activity, acting on CH-OH group of donors;oxidoreductase activity, acting on the CH-OH group of donors, NAD or NADP as acceptor;protein binding;purine nucleotide binding	cell part;cytoplasmic part;cytosol;intracellular part	Drug metabolism - other enzymes;Purine metabolism	CBS;IMPDH	Acetylation;CBSdomain;Completeproteome;Directproteinsequencing;GMPbiosynthesis;Metal-binding;NAD;Oxidoreductase;Potassium;Purinebiosynthesis;Referenceproteome;Repeat		51.2	51.2	51.2	52.022	0	323.31	27802000000	14956000000	5574500000	7271800000	4809900000	2297800000	2358800000	153290000	4014100000	2196600000
P11557	P11557	Cell division protein DamX	damX	sp|P11557|DAMX_ECOLI Cell division protein DamX OS=Escherichia coli (strain K12) OX=83333 GN=damX PE=1 SV=2	13	13	13	1.0093	0.5927	0.4522	0.26389	0.15244	0.11033	0.069715	0.11837	0.45021	0.71483	0.79623	0.88572	0.066816	0.19427	1.0039	2.7122	5.2795	8.0353		cell cycle;cell division;cellular process	binding;carbohydrate binding;glycosaminoglycan binding;pattern binding;peptidoglycan binding;polysaccharide binding;protein binding	cell division site;cell part;cell septum;integral to membrane;intrinsic to membrane;membrane;membrane part;plasma membrane		SPOR	3D-structure;Cellcycle;Celldivision;Cellmembrane;Completeproteome;Membrane;Referenceproteome;Transmembrane;Transmembranehelix		35	35	35	46.161	0	201.53	8190900000	4171100000	1735300000	2284500000	1457900000	728800000	697020000	32091000	1018200000	557500000
P11875	P11875	Arginine--tRNA ligase	argS	sp|P11875|SYR_ECOLI Arginine--tRNA ligase OS=Escherichia coli (strain K12) OX=83333 GN=argS PE=1 SV=1	13	13	13	1.0277	0.56715	0.44683	0.26255	0.16693	0.13457	0.048166	0.1513	0.48498	0.68233	0.7632	0.8438	0.047074	0.25798	1.1069	2.6662	4.5988	6.7349		amine metabolic process;amino acid activation;arginyl-tRNA aminoacylation;carboxylic acid metabolic process;cellular amine metabolic process;cellular amino acid metabolic process;cellular ketone metabolic process;cellular macromolecule metabolic process;cellular metabolic process;cellular nitrogen compound metabolic process;cellular process;macromolecule metabolic process;metabolic process;ncRNA …	adenyl nucleotide binding;adenyl ribonucleotide binding;aminoacyl-tRNA ligase activity;arginine-tRNA ligase activity;ATP binding;binding;catalytic activity;ligase activity;ligase activity, forming aminoacyl-tRNA and related compounds;ligase activity, forming carbon-oxygen bonds;nucleotide binding;purine nucleotide binding;purine ribonucleoside triphosphate binding;purine ribonucleotide binding;ri…	cell part;cytoplasm;intracellular part	Aminoacyl-tRNA biosynthesis	Arg_tRNA_synt_N;DALR_1;tRNA-synt_1d	3D-structure;Aminoacyl-tRNAsynthetase;ATP-binding;Completeproteome;Cytoplasm;Directproteinsequencing;Ligase;Nucleotide-binding;Proteinbiosynthesis;Referenceproteome		30.5	30.5	30.5	64.682	0	323.31	5230300000	2661300000	1169100000	1399800000	983280000	481340000	478450000	23492000	733780000	422630000
P15639	P15639	Bifunctional purine biosynthesis protein PurH;Phosphoribosylaminoimidazolecarboxamide formyltransferase;IMP cyclohydrolase	purH	sp|P15639|PUR9_ECOLI Bifunctional purine biosynthesis protein PurH OS=Escherichia coli (strain K12) OX=83333 GN=purH PE=1 SV=1	13	13	13	1.0948	0.58158	0.4553	0.28535	0.17278	0.14139	0.056713	0.16068	0.49117	0.65527	0.72274	0.81127	0.050827	0.2842	1.0626	2.3606	4.2437	5.8		biofilm formation;biosynthetic process;cellular biosynthetic process;cellular metabolic process;cellular nitrogen compound biosynthetic process;cellular nitrogen compound metabolic process;cellular process;'de novo' IMP biosynthetic process;heterocycle biosynthetic process;heterocycle metabolic process;IMP biosynthetic process;IMP metabolic process;metabolic process;multi-organism process;nitroge…	catalytic activity;cyclohydrolase activity;hydrolase activity;hydrolase activity, acting on carbon-nitrogen (but not peptide) bonds;hydrolase activity, acting on carbon-nitrogen (but not peptide) bonds, in cyclic amidines;hydroxymethyl-, formyl- and related transferase activity;IMP cyclohydrolase activity;phosphoribosylaminoimidazolecarboxamide formyltransferase activity;transferase activity;tran…		One carbon pool by folate;Purine metabolism	AICARFT_IMPCHas;MGS	Acetylation;Completeproteome;Directproteinsequencing;Hydrolase;Multifunctionalenzyme;Purinebiosynthesis;Referenceproteome;Transferase		36.9	36.9	36.9	57.329	0	221.01	15020000000	7346200000	3930600000	3743400000	3374400000	1576800000	1726900000	70686000	2060100000	1123900000
P16700	P16700	Thiosulfate-binding protein	cysP	sp|P16700|CYSP_ECOLI Thiosulfate-binding protein OS=Escherichia coli (strain K12) OX=83333 GN=cysP PE=1 SV=1	13	13	13	0.98257	0.53426	0.40601	0.27386	0.18058	0.14822	0.019218	0.21499	0.45641	0.63437	0.72182	0.83728	0.019123	0.40017	1.1279	2.3308	4.0401	5.7143		cellular metabolic process;cellular process;metabolic process;sulfur compound metabolic process	active transmembrane transporter activity;anion binding;anion transmembrane transporter activity;anion transmembrane-transporting ATPase activity;ATPase activity;ATPase activity, coupled;ATPase activity, coupled to movement of substances;ATPase activity, coupled to transmembrane movement of ions;ATPase activity, coupled to transmembrane movement of substances;binding;catalytic activity;hydrolase …	cell part;external encapsulating structure part;outer membrane-bounded periplasmic space;periplasmic space	ABC transporters	SBP_bac_1	Completeproteome;Directproteinsequencing;Periplasm;Referenceproteome;Signal;Sulfatetransport;Transport		43.5	43.5	43.5	37.614	0	239.57	19479000000	9930500000	4696100000	4852200000	4155700000	1905500000	2035300000	214930000	3300800000	1831900000
P21599	P21599	Pyruvate kinase II	pykA	sp|P21599|KPYK2_ECOLI Pyruvate kinase II OS=Escherichia coli (strain K12) OX=83333 GN=pykA PE=1 SV=3	13	13	13	0.98176	0.7546	0.52998	0.27695	0.1744	0.1456	0.026998	0.15078	0.48137	0.7462	0.79074	0.87161	0.028825	0.20241	0.90631	2.7372	4.4579	6.0924		alcohol catabolic process;alcohol metabolic process;carbohydrate catabolic process;carbohydrate metabolic process;catabolic process;cellular carbohydrate catabolic process;cellular carbohydrate metabolic process;cellular metabolic process;cellular process;generation of precursor metabolites and energy;glucose catabolic process;glucose metabolic process;glycolysis;hexose catabolic process;hexose m…	adenyl nucleotide binding;adenyl ribonucleotide binding;alkali metal ion binding;ATP binding;binding;catalytic activity;cation binding;identical protein binding;ion binding;kinase activity;magnesium ion binding;metal ion binding;nucleotide binding;phosphotransferase activity, alcohol group as acceptor;potassium ion binding;protein binding;purine nucleotide binding;purine ribonucleoside triphospha…	cell part;cytoplasmic part;cytosol;intracellular part	Carbon fixation in photosynthetic organisms;Glycolysis / Gluconeogenesis;Purine metabolism;Pyruvate metabolism;Type II diabetes mellitus	PK;PK_C	Acetylation;Allostericenzyme;ATP-binding;Completeproteome;Directproteinsequencing;Glycolysis;Kinase;Magnesium;Metal-binding;Nucleotide-binding;Potassium;Pyruvate;Referenceproteome;Transferase		31.5	31.5	31.5	51.357	0	309.69	15093000000	7395900000	3623500000	4073900000	2409700000	1170400000	1127800000	111520000	2439900000	1156400000
P25665	P25665	5-methyltetrahydropteroyltriglutamate--homocysteine methyltransferase	metE	sp|P25665|METE_ECOLI 5-methyltetrahydropteroyltriglutamate--homocysteine methyltransferase OS=Escherichia coli (strain K12) OX=83333 GN=metE PE=1 SV=6	13	13	13	1.1076	0.63446	0.4117	0.30506	0.23218	0.12707	0.07657	0.093935	0.53158	0.60727	0.69722	0.77904	0.072861	0.15443	1.4022	2.1933	2.7142	6.1168		amine biosynthetic process;amine metabolic process;aspartate family amino acid biosynthetic process;aspartate family amino acid metabolic process;biosynthetic process;carboxylic acid biosynthetic process;carboxylic acid metabolic process;cellular amine metabolic process;cellular amino acid biosynthetic process;cellular amino acid metabolic process;cellular biosynthetic process;cellular ketone met…	5-methyltetrahydropteroyltriglutamate-homocysteine S-methyltransferase activity;5-methyltetrahydropteroyltri-L-glutamate-dependent methyltransferase activity;binding;catalytic activity;cation binding;ion binding;metal ion binding;methyltransferase activity;protein binding;S-methyltransferase activity;transferase activity;transferase activity, transferring one-carbon groups;transition metal ion bi…		Cysteine and methionine metabolism;Selenocompound metabolism	Meth_synt_1;Meth_synt_2	Amino-acidbiosynthesis;Completeproteome;Directproteinsequencing;Metal-binding;Methioninebiosynthesis;Methyltransferase;Referenceproteome;Repeat;Transferase;Zinc		25.5	25.5	25.5	84.672	0	292.05	21298000000	12158000000	4615900000	4524100000	2362100000	1213400000	1109000000	39691000	4843800000	3113900000
P31554	P31554	LPS-assembly protein LptD	lptD	sp|P31554|LPTD_ECOLI LPS-assembly protein LptD OS=Escherichia coli (strain K12) OX=83333 GN=lptD PE=1 SV=2	13	13	13	1.0087	0.60672	0.42415	0.25366	0.20715	0.12623	0.05265	0.1411	0.46083	0.68908	0.77241	0.87856	0.051538	0.23549	1.0614	2.6617	3.634	6.9584		carbohydrate transport;cellular component assembly;cellular component assembly at cellular level;cellular component organization;cellular component organization at cellular level;cellular component organization or biogenesis;cellular component organization or biogenesis at cellular level;cellular membrane organization;cellular process;establishment of localization;Gram-negative-bacterium-type cel…	binding;protein binding	cell outer membrane;cell part;external encapsulating structure part;membrane;outer membrane		OstA;OstA_C	Celloutermembrane;Completeproteome;Directproteinsequencing;Disulfidebond;Membrane;Referenceproteome;Signal		26.8	26.8	26.8	89.67	0	219.49	4669400000	2599100000	783780000	1286500000	483080000	261090000	211240000	10748000	758510000	506640000
P33570	P33570	Transketolase 2	tktB	sp|P33570|TKT2_ECOLI Transketolase 2 OS=Escherichia coli (strain K12) OX=83333 GN=tktB PE=1 SV=1	13	13	12	0.95043	0.55667	0.35717	0.17494	0.104	0.06637	0.057057	0.17921	0.54403	0.80447	0.87229	0.96276	0.060483	0.32797	1.5051	4.6313	7.7721	14.409		alcohol metabolic process;carbohydrate metabolic process;cellular carbohydrate metabolic process;cellular metabolic process;cellular process;metabolic process;monosaccharide metabolic process;pentose metabolic process;pentose-phosphate shunt, non-oxidative branch;primary metabolic process;small molecule metabolic process	binding;catalytic activity;cation binding;ion binding;metal ion binding;transferase activity;transferase activity, transferring aldehyde or ketonic groups;transketolase activity		Biosynthesis of ansamycins;Carbon fixation in photosynthetic organisms;Pentose phosphate pathway	Transket_pyr;Transketolase_C;Transketolase_N	Acetylation;Calcium;Completeproteome;Magnesium;Metal-binding;Referenceproteome;Thiaminepyrophosphate;Transferase		23.8	23.8	22.6	73.042	0	263.24	14321000000	7174400000	2577000000	4569600000	2558300000	1259900000	1218200000	80266000	1719700000	954960000
P37636	P37636	Multidrug resistance protein MdtE	mdtE	sp|P37636|MDTE_ECOLI Multidrug resistance protein MdtE OS=Escherichia coli (strain K12) OX=83333 GN=mdtE PE=1 SV=1	13	13	13	0.92408	0.6677	0.52762	0.25335	0.091139	0.12972	0.043021	0.072962	0.34489	0.77207	0.93943	0.99805	0.046981	0.10787	0.65728	3.1554	10.248	24.514		cellular process;establishment of localization;response to antibiotic;response to chemical stimulus;response to stimulus;transmembrane transport;transport		cell part;membrane;plasma membrane		HlyD	Antibioticresistance;Cellinnermembrane;Cellmembrane;Completeproteome;Lipoprotein;Membrane;Palmitate;Referenceproteome;Signal;Transport		45.5	45.5	45.5	41.19	0	210.99	5360600000	2549300000	746760000	2064600000	613370000	306300000	298600000	8471700	411100000	217980000
P39321	P39321	Translocation and assembly module TamB	tamB	sp|P39321|TAMB_ECOLI Translocation and assembly module subunit TamB OS=Escherichia coli (strain K12) OX=83333 GN=tamB PE=1 SV=2	13	13	13	0.99391	0.58658	0.40549	0.24939	0.22618	0.12662	0.090147	0.20986	0.45093	0.7007	0.74791	0.82276	0.08828	0.34792	1.1314	3.1536	3.2835	6.394		cellular process;establishment of localization;establishment of localization in cell;establishment of protein localization;protein secretion;protein transport;secretion;secretion by cell;transport		cell part;integral to membrane;integral to plasma membrane;intrinsic to membrane;intrinsic to plasma membrane;membrane part;plasma membrane part		DUF490	Cellinnermembrane;Cellmembrane;Completeproteome;Directproteinsequencing;Formylation;Membrane;Referenceproteome;Signal-anchor;Transmembrane;Transmembranehelix		11.2	11.2	11.2	136.78	0	37.961	436010000	232570000	89267000	114170000	76683000	40450000	33349000	2883800	59577000	32248000
P69797	P69797	PTS system mannose-specific EIIAB component;Mannose-specific phosphotransferase enzyme IIA component;Mannose-specific phosphotransferase enzyme IIB component	manX	sp|P69797|PTNAB_ECOLI PTS system mannose-specific EIIAB component OS=Escherichia coli (strain K12) OX=83333 GN=manX PE=1 SV=2	13	13	13	1.0365	0.68795	0.4614	0.24677	0.15578	0.12942	0.0757	0.10413	0.48608	0.73397	0.76228	0.82108	0.07051	0.15444	1.0562	2.9981	4.8621	6.6522		carbohydrate transport;establishment of localization;hexose transport;mannose transport;monosaccharide transport;organic substance transport;phosphoenolpyruvate-dependent sugar phosphotransferase system;transport	active transmembrane transporter activity;binding;carbohydrate transmembrane transporter activity;catalytic activity;hexose transmembrane transporter activity;kinase activity;mannose transmembrane transporter activity;monosaccharide transmembrane transporter activity;phosphotransferase activity, alcohol group as acceptor;protein binding;protein-N(PI)-phosphohistidine-mannose phosphotransferase sy…	cell part;cytoplasm;cytoplasmic part;cytosol;integral to membrane;integral to plasma membrane;intracellular part;intrinsic to membrane;intrinsic to plasma membrane;membrane;membrane part;plasma membrane part	Amino sugar and nucleotide sugar metabolism;Fructose and mannose metabolism;Phosphotransferase system (PTS)	EIIA-man;PTSIIB_sorb	3D-structure;Acetylation;Cellinnermembrane;Cellmembrane;Completeproteome;Cytoplasm;Directproteinsequencing;Kinase;Membrane;Phosphotransferasesystem;Referenceproteome;Sugartransport;Transferase;Transport		45.5	45.5	45.5	35.047	0	212.16	16678000000	8362600000	3527600000	4787500000	1996200000	854670000	1079700000	61831000	2348500000	1300900000
P69910	P69910	Glutamate decarboxylase beta	gadB	sp|P69910|DCEB_ECOLI Glutamate decarboxylase beta OS=Escherichia coli (strain K12) OX=83333 GN=gadB PE=1 SV=1	13	13	3	0.94327	0.64039	0.50681	0.19669	0.1005	0.040212	0.035772	0.046735	0.46846	0.9578	1.0446	1.079	0.037234	0.076715	0.93721	4.7914	10.025	26.885		amine metabolic process;biological regulation;carboxylic acid metabolic process;cation homeostasis;cellular amine metabolic process;cellular amino acid metabolic process;cellular cation homeostasis;cellular chemical homeostasis;cellular homeostasis;cellular ion homeostasis;cellular ketone metabolic process;cellular metabolic process;cellular monovalent inorganic cation homeostasis;cellular nitrog…	binding;carbon-carbon lyase activity;carboxy-lyase activity;catalytic activity;cofactor binding;glutamate decarboxylase activity;lyase activity;pyridoxal phosphate binding;vitamin B6 binding;vitamin binding	cell part;cytoplasmic part;cytosol;intracellular part;membrane	Alanine, aspartate and glutamate metabolism;beta-Alanine metabolism;Butanoate metabolism;Taurine and hypotaurine metabolism;Type I diabetes mellitus	Pyridoxal_deC	3D-structure;Acetylation;Completeproteome;Cytoplasm;Decarboxylase;Directproteinsequencing;Lyase;Membrane;Pyridoxalphosphate;Referenceproteome		35.8	35.8	5.8	52.668	0	323.31	39609000000	18948000000	5812200000	14848000000	5033800000	2635600000	2320100000	78081000	3414600000	1987800000
P76558	P76558	NADP-dependent malic enzyme	maeB	sp|P76558|MAO2_ECOLI NADP-dependent malic enzyme OS=Escherichia coli (strain K12) OX=83333 GN=maeB PE=1 SV=1	13	13	13	1.0643	0.60946	0.42533	0.2504	0.14902	0.12274	0.046984	0.13503	0.49712	0.72103	0.77717	0.84093	0.041897	0.22903	1.1578	3.0322	5.1082	7.0296		carboxylic acid metabolic process;cellular ketone metabolic process;cellular metabolic process;cellular process;dicarboxylic acid metabolic process;malate metabolic process;metabolic process;organic acid metabolic process;oxoacid metabolic process;small molecule metabolic process	binding;carbon-carbon lyase activity;carboxy-lyase activity;catalytic activity;cation binding;coenzyme binding;cofactor binding;ion binding;lyase activity;malate dehydrogenase (decarboxylating) activity;malate dehydrogenase (oxaloacetate-decarboxylating) (NADP+) activity;malate dehydrogenase activity;malic enzyme activity;manganese ion binding;metal ion binding;NAD binding;nucleotide binding;oxal…	cell part;cytoplasmic part;cytosol;intracellular part	Carbon fixation in photosynthetic organisms;Pyruvate metabolism	malic;Malic_M;PTA_PTB	Acetylation;Completeproteome;Metal-binding;Multifunctionalenzyme;NADP;Oxidoreductase;Referenceproteome		23.5	23.5	23.5	82.416	0	149.76	5965200000	3128300000	1172800000	1664100000	775880000	367120000	390330000	18437000	786540000	434270000
P77338	P77338	Mechanosensitive channel MscK	mscK	sp|P77338|MSCK_ECOLI Mechanosensitive channel MscK OS=Escherichia coli (strain K12) OX=83333 GN=mscK PE=1 SV=1	13	13	13	0.91198	0.68637	0.49349	0.27531	0.1705	0.19358	0.10899	0.1379	0.43899	0.67142	0.80737	0.85191	0.11498	0.20066	0.83486	2.5079	5.0678	4.5494		biological regulation;cation transport;cell volume homeostasis;cellular chemical homeostasis;cellular homeostasis;cellular process;cellular water homeostasis;chemical homeostasis;establishment of localization;homeostatic process;ion transmembrane transport;ion transport;metal ion transport;monovalent inorganic cation transport;potassium ion transport;regulation of biological quality;transmembrane…	channel activity;gated channel activity;ion channel activity;ion transmembrane transporter activity;mechanically gated channel activity;mechanically-gated ion channel activity;passive transmembrane transporter activity;substrate-specific channel activity;substrate-specific transmembrane transporter activity;substrate-specific transporter activity;transmembrane transporter activity;transporter act…	cell part;integral to membrane;intrinsic to membrane;membrane;membrane part;plasma membrane		MS_channel;MscS_porin;MscS_TM	Cellinnermembrane;Cellmembrane;Coiledcoil;Completeproteome;Iontransport;Membrane;Potassium;Potassiumtransport;Referenceproteome;Signal;Transmembrane;Transmembranehelix;Transport		18.1	18.1	18.1	127.21	0	96.427	1528600000	743040000	320760000	464790000	254940000	107700000	106200000	41034000	191410000	104940000
P00448	P00448	Superoxide dismutase [Mn]	sodA	sp|P00448|SODM_ECOLI Superoxide dismutase [Mn] OS=Escherichia coli (strain K12) OX=83333 GN=sodA PE=1 SV=2	12	12	12	1.0629	0.59184	0.4098	0.25625	0.16563	0.13405	0.0069588	0.1465	0.54027	0.69728	0.7275	0.84537	0.0067429	0.24156	1.3142	2.7045	4.6874	6.4573		cellular metabolic process;cellular process;cellular response to chemical stimulus;cellular response to inorganic substance;cellular response to metal ion;cellular response to oxidative stress;cellular response to oxygen radical;cellular response to reactive oxygen species;cellular response to selenium ion;cellular response to stimulus;cellular response to stress;cellular response to superoxide;m…	antioxidant activity;binding;catalytic activity;cation binding;DNA binding;ion binding;manganese ion binding;metal ion binding;nucleic acid binding;oxidoreductase activity;oxidoreductase activity, acting on superoxide radicals as acceptor;superoxide dismutase activity;transition metal ion binding	cell part;cytoplasm;intracellular part	Huntington's disease;Peroxisome	Sod_Fe_C;Sod_Fe_N	3D-structure;Completeproteome;Directproteinsequencing;Manganese;Metal-binding;Oxidoreductase;Referenceproteome		62.1	62.1	62.1	23.097	0	234.21	49020000000	26496000000	10017000000	12507000000	4977000000	2344000000	2560400000	72663000	7776900000	4075000000
P00946	P00946	Mannose-6-phosphate isomerase	manA	sp|P00946|MANA_ECOLI Mannose-6-phosphate isomerase OS=Escherichia coli (strain K12) OX=83333 GN=manA PE=1 SV=1	12	12	12	1.1072	0.69192	0.46704	0.24898	0.13868	0.1013	0.052257	0.1286	0.51987	0.79257	0.83664	0.913	0.04927	0.18862	1.1132	3.2257	6.28	8.7585		alcohol biosynthetic process;alcohol catabolic process;alcohol metabolic process;biosynthetic process;carbohydrate biosynthetic process;carbohydrate catabolic process;carbohydrate metabolic process;catabolic process;cellular biosynthetic process;cellular carbohydrate biosynthetic process;cellular carbohydrate catabolic process;cellular carbohydrate metabolic process;cellular macromolecule biosynt…	binding;catalytic activity;cation binding;intramolecular oxidoreductase activity;intramolecular oxidoreductase activity, interconverting aldoses and ketoses;ion binding;isomerase activity;mannose-6-phosphate isomerase activity;metal ion binding;protein binding;transition metal ion binding;zinc ion binding	cell part;cytoplasm;intracellular part	Amino sugar and nucleotide sugar metabolism;Fructose and mannose metabolism	PMI_typeI	Acetylation;Completeproteome;Cytoplasm;Isomerase;Metal-binding;Referenceproteome;Zinc		46.3	46.3	46.3	42.849	0	154.85	6462700000	3154200000	1392900000	1915700000	1051900000	489270000	531070000	31533000	852020000	453460000
P02931	P02931	Outer membrane protein F	ompF	sp|P02931|OMPF_ECOLI Outer membrane protein F OS=Escherichia coli (strain K12) OX=83333 GN=ompF PE=1 SV=1	12	12	11	0.93281	0.46984	0.41619	0.29861	0.23959	0.22825	0.0040531	0.16964	0.41877	0.58433	0.62267	0.68801	0.0040634	0.35283	1.0363	1.9397	2.6201	3.0642		bacteriocin transport;cellular process;drug transmembrane transport;drug transport;establishment of localization;establishment of protein localization;ion transmembrane transport;ion transport;protein transport;transmembrane transport;transport	active transmembrane transporter activity;bacteriocin transmembrane transporter activity;channel activity;colicin transmembrane transporter activity;drug transmembrane transporter activity;ion transmembrane transporter activity;macromolecule transmembrane transporter activity;passive transmembrane transporter activity;porin activity;P-P-bond-hydrolysis-driven protein transmembrane transporter act…	cell outer membrane;cell part;external encapsulating structure part;macromolecular complex;membrane;membrane part;outer membrane;pore complex;protein complex	Two-component system	Porin_1	3D-structure;Celloutermembrane;Completeproteome;Directproteinsequencing;Iontransport;Membrane;Porin;Referenceproteome;Signal;Transmembrane;Transmembranebetastrand;Transport		51.4	51.4	48.9	39.333	0	323.31	30472000000	15428000000	9099800000	5944400000	8291600000	4011300000	4218600000	61673000	6575100000	3680800000
P05825	P05825	Ferrienterobactin receptor	fepA	sp|P05825|FEPA_ECOLI Ferrienterobactin receptor OS=Escherichia coli (strain K12) OX=83333 GN=fepA PE=1 SV=2	12	12	12	1.029	0.68543	0.45642	0.28322	0.19018	0.15128	0.063536	0.02433	0.42495	0.64849	0.69585	0.7783	0.059149	0.035251	0.9174	2.3256	3.7374	5.1072		bacteriocin transport;cation transport;cellular process;colicin transport;enterobactin transport;establishment of localization;establishment of protein localization;ferric iron transport;ferric-enterobactin transport;ion transport;iron chelate transport;iron ion transport;metal ion transport;protein transport;siderophore transport;transition metal ion transport;transmembrane transport;transport	active transmembrane transporter activity;bacteriocin transmembrane transporter activity;binding;cation binding;cation transmembrane transporter activity;channel activity;colicin transmembrane transporter activity;ferric-enterobactin transmembrane transporter activity;gated channel activity;inorganic cation transmembrane transporter activity;ion binding;ion transmembrane transporter activity;iron…	cell part;external encapsulating structure part;integral to cell outer membrane;integral to membrane;intrinsic to cell outer membrane;intrinsic to membrane;membrane part		Plug;TonB_dep_Rec	3D-structure;Celloutermembrane;Completeproteome;Iontransport;Iron;Irontransport;Membrane;Receptor;Referenceproteome;Signal;TonBbox;Transmembrane;Transmembranebetastrand;Transport		28.8	28.8	28.8	82.106	0	323.31	10685000000	5435400000	3174900000	2074600000	2728300000	1312700000	1379000000	36587000	1857100000	1017800000
P06149	P06149	D-lactate dehydrogenase	dld	sp|P06149|DLD_ECOLI Quinone-dependent D-lactate dehydrogenase OS=Escherichia coli (strain K12) OX=83333 GN=dld PE=1 SV=3	12	12	12	0.95303	0.57931	0.42379	0.22446	0.12458	0.093996	0.028002	0.11961	0.45184	0.74688	0.78331	0.87251	0.027003	0.21338	1.1197	3.2482	6.3459	9.3644		aerobic respiration;carboxylic acid metabolic process;cellular ketone metabolic process;cellular metabolic process;cellular process;cellular respiration;energy derivation by oxidation of organic compounds;establishment of localization;generation of precursor metabolites and energy;lactate metabolic process;lactate oxidation;metabolic process;monocarboxylic acid metabolic process;organic acid meta…	binding;catalytic activity;coenzyme binding;cofactor binding;D-lactate dehydrogenase activity;flavin adenine dinucleotide binding;lactate dehydrogenase activity;NAD binding;nucleotide binding;oxidoreductase activity;oxidoreductase activity, acting on CH-OH group of donors;oxidoreductase activity, acting on the CH-OH group of donors, NAD or NADP as acceptor;oxidoreductase activity, acting on the C…	cell part;integral to membrane;integral to plasma membrane;intrinsic to membrane;intrinsic to plasma membrane;membrane part;plasma membrane part	Pyruvate metabolism	FAD_binding_4;Lact-deh-memb	3D-structure;Cellmembrane;Completeproteome;Directproteinsequencing;FAD;Flavoprotein;Membrane;NAD;Oxidoreductase;Referenceproteome		22.8	22.8	22.8	64.612	0	121.85	2419500000	1259900000	630740000	528850000	693390000	357510000	320800000	15083000	506590000	287570000
P09151	P09151	2-isopropylmalate synthase	leuA	sp|P09151|LEU1_ECOLI 2-isopropylmalate synthase OS=Escherichia coli (strain K12) OX=83333 GN=leuA PE=1 SV=5	12	12	12	0.89177	0.47749	0.33729	0.1566	0.13151	0.043554	0.036708	0.14243	0.49591	0.77751	0.83735	0.94478	0.040584	0.25456	1.4241	5.004	6.6629	21.514		amine biosynthetic process;amine metabolic process;biosynthetic process;branched chain family amino acid biosynthetic process;branched chain family amino acid metabolic process;carboxylic acid biosynthetic process;carboxylic acid metabolic process;cellular amine metabolic process;cellular amino acid biosynthetic process;cellular amino acid metabolic process;cellular biosynthetic process;cellular …	2-isopropylmalate synthase activity;acetyl-CoA C-acetyltransferase activity;acetyl-CoA C-acyltransferase activity;acetyltransferase activity;C-acetyltransferase activity;C-acyltransferase activity;catalytic activity;transferase activity;transferase activity, transferring acyl groups;transferase activity, transferring acyl groups other than amino-acyl groups;transferase activity, transferring acyl…		Pyruvate metabolism;Valine, leucine and isoleucine biosynthesis	HMGL-like;LeuA_dimer	Amino-acidbiosynthesis;Branched-chainaminoacidbiosynthesis;Completeproteome;Directproteinsequencing;Leucinebiosynthesis;Referenceproteome;Transferase		43.6	43.6	43.6	57.297	0	167.71	17692000000	9158200000	2998700000	5535100000	2652600000	1361300000	1253000000	38294000	2053300000	1219400000
P0AEC3	P0AEC3	Aerobic respiration control sensor protein ArcB	arcB	sp|P0AEC3|ARCB_ECOLI Aerobic respiration control sensor protein ArcB OS=Escherichia coli (strain K12) OX=83333 GN=arcB PE=1 SV=1	12	12	12	1.0882	0.66532	0.44896	0.2971	0.21511	0.17681	0.042153	0.18538	0.53635	0.73726	0.71994	0.92126	0.037721	0.29786	1.3011	2.33	8.6997	5.4864		biological regulation;biosynthetic process;cellular biosynthetic process;cellular macromolecule biosynthetic process;cellular macromolecule metabolic process;cellular metabolic process;cellular nitrogen compound metabolic process;cellular process;cellular protein metabolic process;cellular response to stimulus;macromolecule biosynthetic process;macromolecule metabolic process;macromolecule modifi…	adenyl nucleotide binding;adenyl ribonucleotide binding;ATP binding;binding;catalytic activity;histidine phosphotransfer kinase activity;kinase activity;molecular transducer activity;nucleotide binding;phosphotransferase activity, alcohol group as acceptor;phosphotransferase activity, nitrogenous group as acceptor;protein histidine kinase activity;protein kinase activity;purine nucleotide binding…	cell part;integral to membrane;intrinsic to membrane;membrane;membrane part;plasma membrane	Two-component system	HATPase_c;HisKA;Hpt;PAS;Response_reg	3D-structure;ATP-binding;Cellinnermembrane;Cellmembrane;Completeproteome;Kinase;Membrane;Nucleotide-binding;Phosphoprotein;Referenceproteome;Transcription;Transcriptionregulation;Transferase;Transmembrane;Transmembranehelix;Two-componentregulatorysystem		21.2	21.2	21.2	87.982	0	102.68	1470600000	696960000	302690000	470960000	173310000	76933000	88853000	7526100	159970000	70175000
P0AG30	P0AG30	Transcription termination factor Rho	rho	sp|P0AG30|RHO_ECOLI Transcription termination factor Rho OS=Escherichia coli (strain K12) OX=83333 GN=rho PE=1 SV=1	12	12	12	1.0644	0.61583	0.46289	0.26792	0.16531	0.13014	0.021731	0.11581	0.45068	0.6624	0.7576	0.84647	0.020083	0.18115	0.9876	2.4113	4.4661	6.5313		biological regulation;biosynthetic process;cellular biosynthetic process;cellular macromolecule biosynthetic process;cellular macromolecule metabolic process;cellular metabolic process;cellular nitrogen compound metabolic process;cellular process;macromolecule biosynthetic process;macromolecule metabolic process;metabolic process;nitrogen compound metabolic process;nucleic acid metabolic process;…	adenyl nucleotide binding;adenyl ribonucleotide binding;ATP binding;ATPase activity;ATPase activity, coupled;binding;catalytic activity;helicase activity;hydrolase activity;hydrolase activity, acting on acid anhydrides;hydrolase activity, acting on acid anhydrides, in phosphorus-containing anhydrides;identical protein binding;nucleic acid binding;nucleoside-triphosphatase activity;nucleotide bind…	cell part;membrane	RNA degradation	ATP-synt_ab;Rho_N;Rho_RNA_bind	3D-structure;ATP-binding;Completeproteome;Directproteinsequencing;Helicase;Hydrolase;Nucleotide-binding;Referenceproteome;RNA-binding;Transcription;Transcriptionregulation;Transcriptiontermination		37.5	37.5	37.5	47.004	0	171.36	14023000000	7117400000	4102600000	2803000000	4086800000	1919800000	2112600000	54326000	2235900000	1273000000
P0AG55	P0AG55	50S ribosomal protein L6	rplF	sp|P0AG55|RL6_ECOLI 50S ribosomal protein L6 OS=Escherichia coli (strain K12) OX=83333 GN=rplF PE=1 SV=2	12	12	12	0.99805	0.597	0.40959	0.2962	0.19041	0.16266	0.012616	0.14088	0.48728	0.68317	0.7401	0.84844	0.011903	0.24958	1.1644	2.3009	3.9149	5.3662		biosynthetic process;cellular biosynthetic process;cellular macromolecule biosynthetic process;cellular macromolecule metabolic process;cellular metabolic process;cellular process;cellular protein metabolic process;macromolecule biosynthetic process;macromolecule metabolic process;metabolic process;primary metabolic process;protein metabolic process;response to antibiotic;response to chemical sti…	binding;nucleic acid binding;RNA binding;rRNA binding;structural constituent of ribosome;structural molecule activity	cell part;cytosolic large ribosomal subunit;intracellular organelle part;intracellular part;large ribosomal subunit;macromolecular complex;organelle part;ribonucleoprotein complex	Ribosome	Ribosomal_L6	3D-structure;Acetylation;Antibioticresistance;Completeproteome;Directproteinsequencing;Referenceproteome;Ribonucleoprotein;Ribosomalprotein;RNA-binding;rRNA-binding		68.4	68.4	68.4	18.904	0	209.37	46206000000	23773000000	12830000000	9602900000	6780000000	3223800000	3531000000	25257000	13796000000	7640100000
P0AGD7	P0AGD7	Signal recognition particle protein	ffh	sp|P0AGD7|SRP54_ECOLI Signal recognition particle protein OS=Escherichia coli (strain K12) OX=83333 GN=ffh PE=1 SV=1	12	12	12	0.99602	0.56225	0.39587	0.21604	0.12696	0.092735	0.17687	0.15326	0.49429	0.73109	0.80053	0.88583	0.17898	0.26722	1.2409	3.4089	6.0159	9.0117		catabolic process;cellular catabolic process;cellular metabolic process;cellular nitrogen compound catabolic process;cellular nitrogen compound metabolic process;cellular process;cotranslational protein targeting to membrane;establishment of localization;establishment of localization in cell;establishment of protein localization;establishment of protein localization in endoplasmic reticulum;estab…	7S RNA binding;binding;catalytic activity;GTP binding;GTPase activity;guanyl nucleotide binding;guanyl ribonucleotide binding;hydrolase activity;hydrolase activity, acting on acid anhydrides;hydrolase activity, acting on acid anhydrides, in phosphorus-containing anhydrides;nucleic acid binding;nucleoside-triphosphatase activity;nucleotide binding;purine nucleotide binding;purine ribonucleoside tr…	cell part;cytoplasmic part;intracellular part;macromolecular complex;ribonucleoprotein complex;signal recognition particle;signal recognition particle, endoplasmic reticulum targeting	Bacterial secretion system;Protein export	SRP_SPB;SRP54;SRP54_N	3D-structure;Completeproteome;Cytoplasm;GTP-binding;Nucleotide-binding;Referenceproteome;Ribonucleoprotein;RNA-binding;Signalrecognitionparticle		25.4	25.4	25.4	49.787	0	88.002	3370300000	1503500000	578830000	1288000000	653670000	180060000	183520000	290080000	581380000	282310000
P15640	P15640	Phosphoribosylamine--glycine ligase	purD	sp|P15640|PUR2_ECOLI Phosphoribosylamine--glycine ligase OS=Escherichia coli (strain K12) OX=83333 GN=purD PE=1 SV=2	12	12	12	1.0813	0.59274	0.44912	0.28226	0.16893	0.12489	0.1607	0.14214	0.50767	0.63068	0.70546	0.76476	0.13618	0.24892	1.1165	2.1898	4.2082	5.9041		ATP catabolic process;ATP metabolic process;biosynthetic process;catabolic process;cellular aromatic compound metabolic process;cellular biosynthetic process;cellular catabolic process;cellular metabolic process;cellular nitrogen compound biosynthetic process;cellular nitrogen compound catabolic process;cellular nitrogen compound metabolic process;cellular process;cellular response to stimulus;ce…	adenyl nucleotide binding;adenyl ribonucleotide binding;ATP binding;ATPase activity;ATPase activity, coupled;binding;catalytic activity;cation binding;hydrolase activity;hydrolase activity, acting on acid anhydrides;hydrolase activity, acting on acid anhydrides, in phosphorus-containing anhydrides;ion binding;ligase activity;ligase activity, forming carbon-nitrogen bonds;magnesium ion binding;man…		Purine metabolism	GARS_A;GARS_C;GARS_N	3D-structure;ATP-binding;Completeproteome;Ligase;Magnesium;Manganese;Metal-binding;Nucleotide-binding;Purinebiosynthesis;Referenceproteome		55.9	55.9	55.9	45.94	0	199.65	6452900000	3644600000	1282300000	1526100000	678610000	323830000	328100000	26686000	1018600000	593210000
P16659	P16659	Proline--tRNA ligase	proS	sp|P16659|SYP_ECOLI Proline--tRNA ligase OS=Escherichia coli (strain K12) OX=83333 GN=proS PE=1 SV=4	12	12	12	1.0736	0.61201	0.4928	0.27793	0.1842	0.13465	0.095228	0.12786	0.46981	0.69662	0.77843	0.88528	0.08169	0.21181	0.92611	2.5012	4.3158	6.5325		amine metabolic process;amino acid activation;biological regulation;carboxylic acid metabolic process;cellular amine metabolic process;cellular amino acid metabolic process;cellular ketone metabolic process;cellular macromolecule metabolic process;cellular metabolic process;cellular nitrogen compound metabolic process;cellular process;macromolecule metabolic process;metabolic process;ncRNA metabo…	adenyl nucleotide binding;adenyl ribonucleotide binding;Ala-tRNA(Pro) hydrolase activity;aminoacyl-tRNA editing activity;aminoacyl-tRNA ligase activity;ATP binding;binding;carboxylic ester hydrolase activity;catalytic activity;hydrolase activity;hydrolase activity, acting on ester bonds;ligase activity;ligase activity, forming aminoacyl-tRNA and related compounds;ligase activity, forming carbon-o…	cell part;cytoplasmic part;cytosol;intracellular part	Aminoacyl-tRNA biosynthesis	HGTP_anticodon;tRNA_edit;tRNA-synt_2b	Aminoacyl-tRNAsynthetase;ATP-binding;Completeproteome;Cytoplasm;Directproteinsequencing;Ligase;Nucleotide-binding;Proteinbiosynthesis;Referenceproteome		37.8	37.8	37.8	63.692	0	323.31	23042000000	11496000000	5858300000	5687800000	4524800000	1949700000	2226800000	348340000	2348200000	1336700000
P21179	P21179	Catalase HPII	katE	sp|P21179|CATE_ECOLI Catalase HPII OS=Escherichia coli (strain K12) OX=83333 GN=katE PE=1 SV=1	12	12	12	0.89599	0.3716	0.23492	0.15587	0.11527	0.10057	0.027811	0.30839	0.58835	0.7786	0.83377	0.94695	0.031251	0.82888	2.2915	5.1	9.1619	7.9079		catabolic process;cellular catabolic process;cellular metabolic process;cellular process;cellular response to chemical stimulus;cellular response to hydrogen peroxide;cellular response to oxidative stress;cellular response to reactive oxygen species;cellular response to stimulus;cellular response to stress;hydrogen peroxide catabolic process;hydrogen peroxide metabolic process;hyperosmotic respon…	antioxidant activity;binding;catalase activity;catalytic activity;cation binding;heme binding;identical protein binding;ion binding;iron ion binding;metal ion binding;oxidoreductase activity;oxidoreductase activity, acting on peroxide as acceptor;peroxidase activity;protein binding;tetrapyrrole binding;transition metal ion binding	cell part;cytoplasm;cytoplasmic part;cytosol;intracellular part	Amyotrophic lateral sclerosis (ALS);Methane metabolism;Peroxisome;Tryptophan metabolism	Catalase;Catalase-rel	3D-structure;Completeproteome;Cytoplasm;Directproteinsequencing;Heme;Hydrogenperoxide;Iron;Metal-binding;Oxidoreductase;Peroxidase;Referenceproteome		17.8	17.8	17.8	84.162	0	125.79	7493100000	2961800000	1157600000	3373700000	1441700000	496510000	422450000	522780000	925080000	366820000
P21499	P21499	Ribonuclease R	rnr	sp|P21499|RNR_ECOLI Ribonuclease R OS=Escherichia coli (strain K12) OX=83333 GN=rnr PE=1 SV=2	12	12	12	0.97265	0.60298	0.42834	0.24078	0.13745	0.20512	0.036824	0.15635	0.50141	0.7273	0.81662	0.88756	0.045438	0.25393	1.1809	3.1892	5.8594	4.0524		catabolic process;cellular catabolic process;cellular macromolecule catabolic process;cellular macromolecule metabolic process;cellular metabolic process;cellular nitrogen compound metabolic process;cellular process;macromolecule catabolic process;macromolecule metabolic process;metabolic process;mRNA catabolic process;mRNA metabolic process;multi-organism process;ncRNA metabolic process;ncRNA pr…	3'-5' exonuclease activity;3'-5' RNA helicase activity;3'-5'-exoribonuclease activity;binding;catalytic activity;exonuclease activity;exonuclease activity, active with either ribo- or deoxyribonucleic acids and producing 5'-phosphomonoesters;exoribonuclease activity;exoribonuclease activity, producing 5'-phosphomonoesters;exoribonuclease II activity;helicase activity;hydrolase activity;hydrolase …	cell part;cytoplasm;intracellular part	RNA degradation	HTH_12;OB_RNB;S1	Acetylation;Completeproteome;Cytoplasm;Directproteinsequencing;Exonuclease;Hydrolase;Nuclease;Referenceproteome;RNA-binding;Stressresponse;Virulence		19.6	19.6	19.6	92.108	0	59.808	3580100000	1694200000	936400000	949570000	554410000	284780000	252290000	17332000	524340000	264450000
P21889	P21889	Aspartate--tRNA ligase	aspS	sp|P21889|SYD_ECOLI Aspartate--tRNA ligase OS=Escherichia coli (strain K12) OX=83333 GN=aspS PE=1 SV=1	12	12	12	1.0251	0.64156	0.45337	0.2674	0.15605	0.13523	0.040923	0.13474	0.50387	0.7439	0.787	0.88798	0.039613	0.19854	1.0952	2.8949	5.0611	6.8835		amine metabolic process;amino acid activation;aspartyl-tRNA aminoacylation;carboxylic acid metabolic process;cellular amine metabolic process;cellular amino acid metabolic process;cellular ketone metabolic process;cellular macromolecule metabolic process;cellular metabolic process;cellular nitrogen compound metabolic process;cellular process;macromolecule metabolic process;metabolic process;ncRNA…	adenyl nucleotide binding;adenyl ribonucleotide binding;aminoacyl-tRNA ligase activity;aspartate-tRNA ligase activity;ATP binding;binding;catalytic activity;ligase activity;ligase activity, forming aminoacyl-tRNA and related compounds;ligase activity, forming carbon-oxygen bonds;nucleic acid binding;nucleotide binding;purine nucleotide binding;purine ribonucleoside triphosphate binding;purine rib…	cell part;cytoplasmic part;cytosol;intracellular part	Aminoacyl-tRNA biosynthesis	GAD;tRNA_anti-codon;tRNA-synt_2	3D-structure;Aminoacyl-tRNAsynthetase;ATP-binding;Completeproteome;Cytoplasm;Ligase;Nucleotide-binding;Proteinbiosynthesis;Referenceproteome		23.2	23.2	23.2	65.913	0	91.158	11644000000	5702200000	2864200000	3077400000	2659700000	1267200000	1317000000	75457000	1878700000	1041100000
P22259	P22259	Phosphoenolpyruvate carboxykinase [ATP]	pckA	sp|P22259|PCKA_ECOLI Phosphoenolpyruvate carboxykinase (ATP) OS=Escherichia coli (strain K12) OX=83333 GN=pckA PE=1 SV=2	12	12	12	1.0586	0.59759	0.46968	0.26796	0.20301	0.1294	0.091013	0.15538	0.49064	0.73666	0.7684	0.81172	0.085067	0.25822	1.0331	2.6925	3.7849	6.1595		alcohol biosynthetic process;alcohol metabolic process;biosynthetic process;carbohydrate biosynthetic process;carbohydrate metabolic process;cellular biosynthetic process;cellular carbohydrate biosynthetic process;cellular carbohydrate metabolic process;cellular metabolic process;cellular process;gluconeogenesis;glucose metabolic process;hexose biosynthetic process;hexose metabolic process;metabo…	adenyl nucleotide binding;adenyl ribonucleotide binding;ATP binding;binding;calcium ion binding;carbon-carbon lyase activity;carboxy-lyase activity;catalytic activity;cation binding;ion binding;lyase activity;magnesium ion binding;metal ion binding;nucleotide binding;phosphoenolpyruvate carboxykinase (ATP) activity;phosphoenolpyruvate carboxykinase activity;purine nucleotide binding;purine ribonu…	cell part;cytoplasm;intracellular part	Carbon fixation in photosynthetic organisms;Citrate cycle (TCA cycle);Glycolysis / Gluconeogenesis;Pyruvate metabolism	PEPCK_ATP	3D-structure;Acetylation;Allostericenzyme;ATP-binding;Calcium;Completeproteome;Cytoplasm;Decarboxylase;Directproteinsequencing;Gluconeogenesis;Lyase;Magnesium;Manganese;Metal-binding;Nucleotide-binding;Referenceproteome		33.9	33.9	33.9	59.643	0	156.69	6133800000	2506100000	1063300000	2564400000	1044900000	341370000	343150000	360350000	947730000	377070000
P23538	P23538	Phosphoenolpyruvate synthase	ppsA	sp|P23538|PPSA_ECOLI Phosphoenolpyruvate synthase OS=Escherichia coli (strain K12) OX=83333 GN=ppsA PE=1 SV=5	12	12	12	1.0948	0.77309	0.53001	0.27238	0.127	0.10872	0.055991	0.16961	0.53323	0.86854	0.88065	0.91498	0.051988	0.23251	1.0316	3.462	6.9572	8.5842		alcohol biosynthetic process;alcohol metabolic process;biosynthetic process;carbohydrate biosynthetic process;carbohydrate metabolic process;carboxylic acid metabolic process;cellular biosynthetic process;cellular carbohydrate biosynthetic process;cellular carbohydrate metabolic process;cellular ketone metabolic process;cellular metabolic process;cellular process;gluconeogenesis;glucose metabolic…	adenyl nucleotide binding;adenyl ribonucleotide binding;ATP binding;binding;catalytic activity;cation binding;ion binding;kinase activity;magnesium ion binding;metal ion binding;nucleotide binding;phosphotransferase activity, paired acceptors;purine nucleotide binding;purine ribonucleoside triphosphate binding;purine ribonucleotide binding;pyruvate, water dikinase activity;ribonucleotide binding;…		Carbon fixation pathways in prokaryotes;Methane metabolism;Pyruvate metabolism	PEP-utilizers;PEP-utilizers_C;PPDK_N	ATP-binding;Completeproteome;Directproteinsequencing;Kinase;Magnesium;Metal-binding;Nucleotide-binding;Referenceproteome;Transferase		15.9	15.9	15.9	87.434	0	187.21	5094900000	2569000000	996600000	1529400000	614500000	272440000	322670000	19391000	728250000	414140000
P27302	P27302	Transketolase 1	tktA	sp|P27302|TKT1_ECOLI Transketolase 1 OS=Escherichia coli (strain K12) OX=83333 GN=tktA PE=1 SV=5	13	12	12	1.1103	0.63577	0.45664	0.27988	0.17138	0.12726	0.033082	0.13522	0.48365	0.70968	0.77606	0.85479	0.028664	0.20989	1.0832	2.5739	4.5038	6.8014		alcohol metabolic process;carbohydrate metabolic process;cellular carbohydrate metabolic process;cellular metabolic process;cellular process;metabolic process;monosaccharide metabolic process;pentose metabolic process;pentose-phosphate shunt, non-oxidative branch;primary metabolic process;small molecule metabolic process	binding;catalytic activity;cation binding;coenzyme binding;cofactor binding;ion binding;manganese ion binding;metal ion binding;thiamine pyrophosphate binding;transferase activity;transferase activity, transferring aldehyde or ketonic groups;transition metal ion binding;transketolase activity;vitamin binding		Biosynthesis of ansamycins;Carbon fixation in photosynthetic organisms;Pentose phosphate pathway	Transket_pyr;Transketolase_C;Transketolase_N	3D-structure;Acetylation;Calcium;Completeproteome;Magnesium;Metal-binding;Referenceproteome;Thiaminepyrophosphate;Transferase		32.6	31.4	31.4	72.211	0	251.37	28847000000	14971000000	6729000000	7147200000	4616300000	2182500000	2379200000	54570000	4626700000	2580500000
P33940	P33940	Malate:quinone oxidoreductase	mqo	sp|P33940|MQO_ECOLI Malate:quinone oxidoreductase OS=Escherichia coli (strain K12) OX=83333 GN=mqo PE=1 SV=2	12	12	12	0.94515	0.5618	0.41946	0.21088	0.36703	0.13199	0.09887	0.15809	0.36369	0.76497	0.77417	0.85486	0.091083	0.25442	1.0136	3.2819	2.1093	5.9358		acetyl-CoA catabolic process;acetyl-CoA metabolic process;catabolic process;cellular catabolic process;cellular metabolic process;cellular process;coenzyme catabolic process;coenzyme metabolic process;cofactor catabolic process;cofactor metabolic process;metabolic process;tricarboxylic acid cycle	binding;catalytic activity;coenzyme binding;cofactor binding;flavin adenine dinucleotide binding;malate dehydrogenase (menaquinone) activity;malate dehydrogenase (quinone) activity;malate dehydrogenase activity;oxidoreductase activity;oxidoreductase activity, acting on CH-OH group of donors;oxidoreductase activity, acting on the CH-OH group of donors, quinone or similar compound as acceptor	cell part;internal side of plasma membrane;membrane part;plasma membrane part	Pyruvate metabolism	Mqo	Completeproteome;FAD;Flavoprotein;Oxidoreductase;Referenceproteome;Tricarboxylicacidcycle		32.7	32.7	32.7	60.229	0	54.461	2674700000	871330000	373980000	1429400000	562840000	150100000	160990000	251760000	651690000	116580000
P38489	P38489	Oxygen-insensitive NAD(P)H nitroreductase	nfsB	sp|P38489|NFSB_ECOLI Oxygen-insensitive NAD(P)H nitroreductase OS=Escherichia coli (strain K12) OX=83333 GN=nfsB PE=1 SV=1	12	12	12	1.0666	0.64087	0.44739	0.25751	0.15562	0.11173	0.030479	0.11474	0.46753	0.6894	0.77107	0.85301	0.02845	0.17118	1.0156	2.829	5.3596	7.8161			6,7-dihydropteridine reductase activity;binding;catalytic activity;coenzyme binding;cofactor binding;FAD binding;flavin adenine dinucleotide binding;FMN binding;identical protein binding;NAD(P)H nitroreductase activity;nucleotide binding;oxidoreductase activity;oxidoreductase activity, acting on NADH or NADPH;oxidoreductase activity, acting on NADH or NADPH, nitrogenous group as acceptor;oxidored…	cell part;cytoplasmic part;cytosol;intracellular part;membrane	Nitrotoluene degradation	Nitroreductase	3D-structure;Completeproteome;Directproteinsequencing;Flavoprotein;FMN;NAD;NADP;Oxidoreductase;Referenceproteome		70.5	70.5	70.5	23.905	0	211.56	15821000000	8054600000	3500500000	4266100000	3086800000	1500400000	1520400000	66019000	1667400000	926130000
P39342	P39342	Uncharacterized protein YjgR	yjgR	sp|P39342|YJGR_ECOLI Uncharacterized protein YjgR OS=Escherichia coli (strain K12) OX=83333 GN=yjgR PE=4 SV=1	12	12	12	0.87961	0.55292	0.40563	0.22096	0.13082	0.13797	0.091602	0.16136	0.40774	0.79839	0.81319	0.93497	0.10905	0.31859	1.2678	3.6773	6.1301	6.6385						DUF853	Completeproteome;Referenceproteome		31.2	31.2	31.2	54.332	0	67.256	1387300000	654660000	228160000	504520000	213720000	104090000	94511000	15112000	136670000	65084000
P45523	P45523	FKBP-type peptidyl-prolyl cis-trans isomerase FkpA	fkpA	sp|P45523|FKBA_ECOLI FKBP-type peptidyl-prolyl cis-trans isomerase FkpA OS=Escherichia coli (strain K12) OX=83333 GN=fkpA PE=1 SV=1	12	12	12	0.98822	0.57984	0.42992	0.24355	0.16607	0.11688	0.052076	0.14065	0.45667	0.69802	0.78056	0.81101	0.052457	0.21868	1.0859	2.8331	4.8813	7.0766		cellular macromolecule metabolic process;cellular metabolic process;cellular process;cellular protein metabolic process;chaperone-mediated protein folding;macromolecule metabolic process;macromolecule modification;metabolic process;peptidyl-amino acid modification;peptidyl-proline modification;primary metabolic process;protein folding;protein metabolic process;protein modification process;protein…	binding;catalytic activity;cis-trans isomerase activity;drug binding;FK506 binding;isomerase activity;macrolide binding;peptidyl-prolyl cis-trans isomerase activity;protein binding	cell part;cytoplasm;intracellular part;periplasmic space		FKBP_C;FKBP_N	3D-structure;Completeproteome;Directproteinsequencing;Isomerase;Periplasm;Referenceproteome;Rotamase;Signal		37.8	37.8	37.8	28.882	0	323.31	16680000000	8429500000	3549800000	4700400000	2692600000	1253700000	1347900000	90980000	2473500000	1427000000
P61175	P61175	50S ribosomal protein L22	rplV	sp|P61175|RL22_ECOLI 50S ribosomal protein L22 OS=Escherichia coli (strain K12) OX=83333 GN=rplV PE=1 SV=1	12	12	12	0.97687	0.55034	0.40965	0.26211	0.16786	0.13779	0.012936	0.13363	0.48403	0.65866	0.70276	0.8081	0.013315	0.23242	1.1831	2.5059	4.1664	5.8229		biosynthetic process;cellular biosynthetic process;cellular macromolecule biosynthetic process;cellular macromolecule metabolic process;cellular metabolic process;cellular process;cellular protein metabolic process;macromolecule biosynthetic process;macromolecule metabolic process;metabolic process;primary metabolic process;protein metabolic process;response to antibiotic;response to chemical sti…	binding;nucleic acid binding;protein binding;RNA binding;rRNA binding;structural constituent of ribosome;structural molecule activity	cell part;cytosolic large ribosomal subunit;intracellular organelle part;intracellular part;large ribosomal subunit;macromolecular complex;organelle part;ribonucleoprotein complex	Ribosome	Ribosomal_L22	3D-structure;Antibioticresistance;Completeproteome;Directproteinsequencing;Referenceproteome;Ribonucleoprotein;Ribosomalprotein;RNA-binding;rRNA-binding		80	80	80	12.226	0	323.31	31239000000	16047000000	8462600000	6729500000	6865300000	3278000000	3525800000	61465000	7102400000	4027500000
P62399	P62399	50S ribosomal protein L5	rplE	sp|P62399|RL5_ECOLI 50S ribosomal protein L5 OS=Escherichia coli (strain K12) OX=83333 GN=rplE PE=1 SV=2	12	12	12	0.99759	0.60331	0.43819	0.26442	0.19271	0.17881	0.11633	0.16118	0.49097	0.66535	0.69324	0.82362	0.16897	0.2743	1.1463	2.5588	3.7462	4.5579		biosynthetic process;cellular biosynthetic process;cellular macromolecule biosynthetic process;cellular macromolecule metabolic process;cellular metabolic process;cellular process;cellular protein metabolic process;macromolecule biosynthetic process;macromolecule metabolic process;metabolic process;primary metabolic process;protein metabolic process;translation	binding;nucleic acid binding;RNA binding;rRNA binding;structural constituent of ribosome;structural molecule activity;tRNA binding	cell part;cytosolic large ribosomal subunit;intracellular organelle part;intracellular part;large ribosomal subunit;macromolecular complex;organelle part;ribonucleoprotein complex	Ribosome	Ribosomal_L5;Ribosomal_L5_C	3D-structure;Acetylation;Completeproteome;Directproteinsequencing;Referenceproteome;Ribonucleoprotein;Ribosomalprotein;RNA-binding;rRNA-binding;tRNA-binding		75.4	75.4	75.4	20.301	0	319.2	26180000000	13312000000	6207000000	6660600000	4057400000	1937700000	1910000000	209650000	5632800000	3160900000
P69783	P69783	Glucose-specific phosphotransferase enzyme IIA component	crr	sp|P69783|PTGA_ECOLI PTS system glucose-specific EIIA component OS=Escherichia coli (strain K12) OX=83333 GN=crr PE=1 SV=2	12	12	12	0.97727	0.6241	0.44382	0.25902	0.15828	0.12597	0.024602	0.12238	0.44273	0.69804	0.76928	0.86455	0.024805	0.19494	0.98325	2.6603	4.8819	6.9147		biological regulation;carbohydrate transport;establishment of localization;negative regulation of biological process;negative regulation of carbohydrate metabolic process;negative regulation of metabolic process;organic substance transport;phosphoenolpyruvate-dependent sugar phosphotransferase system;regulation of biological process;regulation of carbohydrate metabolic process;regulation of carbo…	binding;catalytic activity;cation binding;ion binding;kinase activity;metal ion binding;transferase activity;transferase activity, transferring phosphorus-containing groups	cell part;cytoplasmic part;cytosol;extrinsic to internal side of plasma membrane;extrinsic to membrane;extrinsic to plasma membrane;intracellular part;membrane;membrane part;plasma membrane part	Amino sugar and nucleotide sugar metabolism;Glycolysis / Gluconeogenesis;Phosphotransferase system (PTS);Starch and sucrose metabolism	PTS_EIIA_1	3D-structure;Completeproteome;Cytoplasm;Directproteinsequencing;Kinase;Metal-binding;Phosphotransferasesystem;Referenceproteome;Sugartransport;Transferase;Transport;Zinc		74.6	74.6	74.6	18.251	0	323.31	101900000000	52918000000	24917000000	24064000000	21556000000	10075000000	10949000000	531880000	15352000000	8345200000
P76272	P76272	Uncharacterized protein YebT	yebT	sp|P76272|YEBT_ECOLI Intermembrane transport protein YebT OS=Escherichia coli (strain K12) OX=83333 GN=yebT PE=1 SV=2	12	12	12	0.93437	0.51296	0.39087	0.21988	0.14621	0.37756	0.21762	0.19086	0.53781	0.66037	0.73626	0.84968	0.2251	0.37356	1.3477	3.0419	5.0357	2.4723				cell part;integral to membrane;intrinsic to membrane;membrane part		MCE	Completeproteome;Membrane;Referenceproteome;Transmembrane;Transmembranehelix		15.7	15.7	15.7	94.969	0	29.667	980170000	449960000	234990000	295220000	146030000	69269000	66542000	10214000	108930000	56840000
P77522	P77522	FeS cluster assembly protein SufB	sufB	sp|P77522|SUFB_ECOLI FeS cluster assembly protein SufB OS=Escherichia coli (strain K12) OX=83333 GN=sufB PE=1 SV=2	12	12	12	1.0166	0.65362	0.39032	0.43754	0.14923	0.1588	0.087376	0.2084	0.41883	0.75399	0.86674	0.94646	0.081321	0.29929	1.0892	1.7604	5.5283	2.0571		biosynthetic process;cellular biosynthetic process;cellular metabolic process;cellular process;cofactor biosynthetic process;cofactor metabolic process;iron-sulfur cluster assembly;metabolic process;metallo-sulfur cluster assembly	4 iron, 4 sulfur cluster binding;binding;iron-sulfur cluster binding;metal cluster binding;protein binding			UPF0051	Completeproteome;Referenceproteome		42	42	42	54.745	0	100.64	1867500000	735850000	386280000	745380000	436880000	150530000	152860000	133500000	285700000	110480000
P77611	P77611	Electron transport complex subunit RsxC	rsxC	sp|P77611|RSXC_ECOLI Ion-translocating oxidoreductase complex subunit C OS=Escherichia coli (strain K12) OX=83333 GN=rsxC PE=1 SV=1	12	12	12	1.0625	0.58554	0.33233	0.26627	0.12774	0.1637	0.092258	0.21115	0.62562	0.73144	0.92007	0.87016	0.08655	0.43805	1.9627	2.747	7.0579	5.6055			4 iron, 4 sulfur cluster binding;binding;catalytic activity;cation binding;electron carrier activity;ion binding;iron-sulfur cluster binding;metal cluster binding;metal ion binding;oxidoreductase activity;oxidoreductase activity, acting on NADH or NADPH	cell part;membrane;plasma membrane		Complex1_51K;Fer4_7;RnfC_N;SLBB	4Fe-4S;Cellinnermembrane;Cellmembrane;Completeproteome;Electrontransport;Iron;Iron-sulfur;Membrane;Metal-binding;Referenceproteome;Repeat;Transport		30.3	30.3	30.3	80.171	0	33.407	6870500000	3171500000	2093400000	1605600000	336620000	161170000	168600000	6845800	1563600000	748250000
Q46829	Q46829	6-phospho-beta-glucosidase BglA	bglA	sp|Q46829|BGLA_ECOLI 6-phospho-beta-glucosidase BglA OS=Escherichia coli (strain K12) OX=83333 GN=bglA PE=1 SV=2	12	12	12	1.0636	0.61278	0.47904	0.2652	0.24062	0.19208	0.079977	0.12129	0.45842	0.69236	0.71835	0.83608	0.071809	0.19534	0.9585	2.6679	3.0577	4.655			6-phospho-beta-glucosidase activity;beta-glucosidase activity;catalytic activity;glucosidase activity;hydrolase activity;hydrolase activity, acting on glycosyl bonds;hydrolase activity, hydrolyzing O-glycosyl compounds		Glycolysis / Gluconeogenesis	Glyco_hydro_1	3D-structure;Completeproteome;Glycosidase;Hydrolase;Referenceproteome		28.4	28.4	28.4	55.36	0	145.85	2746100000	1350100000	689880000	706110000	386440000	160950000	176900000	48590000	663620000	335890000
CON__P04264	CON__P04264				11	11	8	0.040732	0.092748	0.055456	0.044298	0.20778	0.095335	0.073674	0.18936	0.062431	0.094285	0.12275	0.40702	1.423	1.8966	1.3746	1.3399	0.97827	1.8293	+								16.6	16.6	13	66.017	0	59.995	1398500000	1164900000	79095000	154520000	288800000	248970000	20350000	19475000	180270000	145920000
P00934	P00934	Threonine synthase	thrC	sp|P00934|THRC_ECOLI Threonine synthase OS=Escherichia coli (strain K12) OX=83333 GN=thrC PE=1 SV=1	11	11	11	1.0491	0.62257	0.4631	0.30025	0.19901	0.1593	0.079128	0.071027	0.42008	0.64698	0.72572	0.78322	0.071261	0.11642	0.90071	2.1876	3.5826	5.05		amine biosynthetic process;amine metabolic process;aspartate family amino acid biosynthetic process;aspartate family amino acid metabolic process;biosynthetic process;carboxylic acid biosynthetic process;carboxylic acid metabolic process;cellular amine metabolic process;cellular amino acid biosynthetic process;cellular amino acid metabolic process;cellular biosynthetic process;cellular ketone met…	binding;carbon-oxygen lyase activity;carbon-oxygen lyase activity, acting on phosphates;catalytic activity;cofactor binding;lyase activity;pyridoxal phosphate binding;threonine synthase activity;vitamin B6 binding;vitamin binding		Glycine, serine and threonine metabolism;Vitamin B6 metabolism	PALP;Thr_synth_N	3D-structure;Amino-acidbiosynthesis;Completeproteome;Directproteinsequencing;Lyase;Pyridoxalphosphate;Referenceproteome;Threoninebiosynthesis		46.7	46.7	46.7	47.113	0	323.31	24808000000	12604000000	5915400000	6288600000	4486900000	2102000000	2292400000	92517000	2722300000	1577800000
P00962	P00962	Glutamine--tRNA ligase	glnS	sp|P00962|SYQ_ECOLI Glutamine--tRNA ligase OS=Escherichia coli (strain K12) OX=83333 GN=glnS PE=1 SV=3	11	11	11	1.0978	0.65355	0.50329	0.25727	0.27282	0.21347	0.10795	0.16018	0.51054	0.72354	0.94892	0.86459	0.095334	0.24999	1.0672	2.5735	5.4925	7.0191		amine metabolic process;amino acid activation;carboxylic acid metabolic process;cellular amine metabolic process;cellular amino acid metabolic process;cellular ketone metabolic process;cellular macromolecule metabolic process;cellular metabolic process;cellular nitrogen compound metabolic process;cellular process;glutaminyl-tRNA aminoacylation;glutamyl-tRNA aminoacylation;macromolecule metabolic …	adenyl nucleotide binding;adenyl ribonucleotide binding;aminoacyl-tRNA ligase activity;ATP binding;binding;catalytic activity;glutamine-tRNA ligase activity;ligase activity;ligase activity, forming aminoacyl-tRNA and related compounds;ligase activity, forming carbon-oxygen bonds;nucleotide binding;purine nucleotide binding;purine ribonucleoside triphosphate binding;purine ribonucleotide binding;r…	cell part;cytoplasm;intracellular part	Aminoacyl-tRNA biosynthesis	tRNA-synt_1c;tRNA-synt_1c_C	3D-structure;Aminoacyl-tRNAsynthetase;ATP-binding;Completeproteome;Cytoplasm;Directproteinsequencing;Ligase;Nucleotide-binding;Proteinbiosynthesis;Referenceproteome		29.1	29.1	29.1	63.477	0	117.92	4272200000	2128900000	1119100000	1024200000	902720000	455980000	430160000	16588000	804780000	402160000
P02359	P02359	30S ribosomal protein S7	rpsG	sp|P02359|RS7_ECOLI 30S ribosomal protein S7 OS=Escherichia coli (strain K12) OX=83333 GN=rpsG PE=1 SV=3	11	11	11	0.97819	0.55522	0.40344	0.25758	0.17036	0.13844	0.024079	0.14706	0.47657	0.66361	0.74369	0.81203	0.026544	0.28272	1.1917	2.6958	4.3218	5.655		biological regulation;biosynthetic process;cellular biosynthetic process;cellular component assembly;cellular component assembly at cellular level;cellular component organization;cellular component organization at cellular level;cellular component organization or biogenesis;cellular component organization or biogenesis at cellular level;cellular macromolecular complex assembly;cellular macromolec…	binding;mRNA binding;nucleic acid binding;protein binding;RNA binding;rRNA binding;structural constituent of ribosome;structural molecule activity;tRNA binding	cell part;cytosolic small ribosomal subunit;intracellular organelle part;intracellular part;macromolecular complex;membrane;organelle part;ribonucleoprotein complex;small ribosomal subunit	Ribosome	Ribosomal_S7	3D-structure;Completeproteome;Directproteinsequencing;Referenceproteome;Ribonucleoprotein;Ribosomalprotein;RNA-binding;rRNA-binding;tRNA-binding		60.3	60.3	60.3	20.019	0	323.31	70744000000	36376000000	20034000000	14334000000	14863000000	6739600000	7867200000	256080000	11231000000	6174600000
P02925	P02925	D-ribose-binding periplasmic protein	rbsB	sp|P02925|RBSB_ECOLI Ribose import binding protein RbsB OS=Escherichia coli (strain K12) OX=83333 GN=rbsB PE=1 SV=1	11	11	11	0.92204	0.51034	0.41497	0.28822	0.20245	0.18121	0.044003	0.16514	0.44298	0.64281	0.70595	0.78646	0.047392	0.31634	1.0869	2.2547	3.4958	4.3552		carbohydrate transport;chemotaxis;establishment of localization;locomotion;organic substance transport;response to chemical stimulus;response to external stimulus;response to stimulus;taxis;transport		cell part;membrane;periplasmic space	ABC transporters;Bacterial chemotaxis	Peripla_BP_4	3D-structure;Chemotaxis;Completeproteome;Directproteinsequencing;Periplasm;Referenceproteome;Signal;Sugartransport;Transport		55.1	55.1	55.1	30.95	0	306.69	12336000000	6343500000	2913700000	3078700000	2514200000	1210200000	1174000000	129980000	1890200000	1083400000
P04825	P04825	Aminopeptidase N	pepN	sp|P04825|AMPN_ECOLI Aminopeptidase N OS=Escherichia coli (strain K12) OX=83333 GN=pepN PE=1 SV=2	11	11	11	0.99279	0.6119	0.41396	0.25433	0.12316	0.098703	0.074608	0.17244	0.4539	0.7465	0.84774	0.868	0.066633	0.28278	1.151	3.1272	6.9199	8.7683		catabolic process;cellular catabolic process;cellular metabolic process;cellular process;metabolic process;peptide catabolic process;peptide metabolic process	aminopeptidase activity;binding;catalytic activity;cation binding;exopeptidase activity;hydrolase activity;identical protein binding;ion binding;metal ion binding;metallopeptidase activity;peptidase activity;peptidase activity, acting on L-amino acid peptides;protein binding;transition metal ion binding;zinc ion binding	cell part;membrane;plasma membrane	Glutathione metabolism	DUF3458;Peptidase_M1	3D-structure;Aminopeptidase;Cellinnermembrane;Cellmembrane;Completeproteome;Directproteinsequencing;Hydrolase;Membrane;Metal-binding;Metalloprotease;Protease;Referenceproteome;Zinc		17.8	17.8	17.8	98.918	0	100.28	4569700000	2306300000	900720000	1362700000	682000000	334050000	322150000	25811000	590230000	326730000
P05791	P05791	Dihydroxy-acid dehydratase	ilvD	sp|P05791|ILVD_ECOLI Dihydroxy-acid dehydratase OS=Escherichia coli (strain K12) OX=83333 GN=ilvD PE=1 SV=5	11	11	11	0.96349	0.61767	0.41387	0.26923	0.24348	0.30882	0.1228	0.10119	0.4564	0.68745	0.77621	0.86433	0.12098	0.16083	1.1146	2.4804	2.7265	2.6994		amine biosynthetic process;amine metabolic process;biosynthetic process;branched chain family amino acid biosynthetic process;branched chain family amino acid metabolic process;carboxylic acid biosynthetic process;carboxylic acid metabolic process;cellular amine metabolic process;cellular amino acid biosynthetic process;cellular amino acid metabolic process;cellular biosynthetic process;cellular …	4 iron, 4 sulfur cluster binding;binding;carbon-oxygen lyase activity;catalytic activity;cation binding;dihydroxy-acid dehydratase activity;hydro-lyase activity;ion binding;iron-sulfur cluster binding;lyase activity;metal cluster binding;metal ion binding		Pantothenate and CoA biosynthesis;Valine, leucine and isoleucine biosynthesis	ILVD_EDD	4Fe-4S;Amino-acidbiosynthesis;Branched-chainaminoacidbiosynthesis;Completeproteome;Directproteinsequencing;Iron;Iron-sulfur;Lyase;Metal-binding;Referenceproteome		25	25	25	65.531	0	237.06	4250000000	1624000000	1037500000	1588500000	694230000	254700000	259630000	179900000	496120000	173630000
P07003	P07003	Pyruvate dehydrogenase [ubiquinone];Alpha-peptide	poxB	sp|P07003|POXB_ECOLI Pyruvate dehydrogenase [ubiquinone] OS=Escherichia coli (strain K12) OX=83333 GN=poxB PE=1 SV=1	11	11	11	0.96224	0.54466	0.35496	0.18562	0.13387	0.077435	0.025928	0.18253	0.52461	0.81331	0.85446	0.94969	0.027228	0.33943	1.5333	4.336	6.6669	13.504			binding;catalytic activity;cation binding;coenzyme binding;cofactor binding;ion binding;lipid binding;magnesium ion binding;metal ion binding;oxidoreductase activity;oxidoreductase activity, acting on the aldehyde or oxo group of donors;oxidoreductase activity, acting on the aldehyde or oxo group of donors, with a quinone or similar compound as acceptor;pyruvate dehydrogenase (quinone) activity;t…	cell part;cytoplasmic part;cytosol;intracellular part;membrane;plasma membrane	Pyruvate metabolism	TPP_enzyme_C;TPP_enzyme_M;TPP_enzyme_N	3D-structure;Cellmembrane;Completeproteome;Directproteinsequencing;FAD;Flavoprotein;Lipid-binding;Magnesium;Membrane;Oxidoreductase;Referenceproteome;Thiaminepyrophosphate		21.2	21.2	21.2	62.011	0	65.757	4552400000	2351200000	824080000	1377200000	688660000	357770000	319770000	11117000	744900000	438800000
P07004	P07004	Gamma-glutamyl phosphate reductase	proA	sp|P07004|PROA_ECOLI Gamma-glutamyl phosphate reductase OS=Escherichia coli (strain K12) OX=83333 GN=proA PE=1 SV=2	11	11	11	0.94745	0.64867	0.47857	0.25665	0.15547	0.11452	0.038831	0.091812	0.41421	0.72431	0.77928	0.88836	0.041404	0.14506	0.90544	2.8147	5.2783	8.0029		amine biosynthetic process;amine metabolic process;biosynthetic process;carboxylic acid biosynthetic process;carboxylic acid metabolic process;cellular amine metabolic process;cellular amino acid biosynthetic process;cellular amino acid metabolic process;cellular biosynthetic process;cellular ketone metabolic process;cellular metabolic process;cellular nitrogen compound biosynthetic process;cellu…	binding;catalytic activity;coenzyme binding;cofactor binding;glutamate-5-semialdehyde dehydrogenase activity;NADP binding;nucleotide binding;oxidoreductase activity;oxidoreductase activity, acting on the aldehyde or oxo group of donors;oxidoreductase activity, acting on the aldehyde or oxo group of donors, NAD or NADP as acceptor	cell part;cytoplasm;intracellular part	Arginine and proline metabolism	Aldedh	Amino-acidbiosynthesis;Completeproteome;Cytoplasm;Directproteinsequencing;NADP;Oxidoreductase;Prolinebiosynthesis;Referenceproteome		38.4	38.4	38.4	44.63	0	128.4	4191500000	2600000000	772080000	819370000	1078200000	708610000	355430000	14148000	736360000	530430000
P09424	P09424	Mannitol-1-phosphate 5-dehydrogenase	mtlD	sp|P09424|MTLD_ECOLI Mannitol-1-phosphate 5-dehydrogenase OS=Escherichia coli (strain K12) OX=83333 GN=mtlD PE=1 SV=3	11	11	11	0.98373	0.65768	0.4541	0.25587	0.18336	0.10657	0.075113	0.1035	0.49214	0.73154	0.79745	0.92781	0.0806	0.18013	1.0964	2.861	4.2817	9.0889		alcohol catabolic process;alcohol metabolic process;alditol catabolic process;alditol metabolic process;carbohydrate catabolic process;carbohydrate metabolic process;catabolic process;cellular carbohydrate catabolic process;cellular carbohydrate metabolic process;cellular metabolic process;cellular process;hexitol catabolic process;hexitol metabolic process;mannitol catabolic process;mannitol met…	binding;catalytic activity;coenzyme binding;cofactor binding;mannitol-1-phosphate 5-dehydrogenase activity;oxidoreductase activity;oxidoreductase activity, acting on CH-OH group of donors;oxidoreductase activity, acting on the CH-OH group of donors, NAD or NADP as acceptor		Fructose and mannose metabolism	Mannitol_dh;Mannitol_dh_C	Acetylation;Completeproteome;Directproteinsequencing;NAD;Oxidoreductase;Referenceproteome		42.1	42.1	42.1	41.139	0	226.31	5296200000	2706800000	1085200000	1504200000	814660000	399320000	377570000	37773000	582550000	323090000
P0A749	P0A749	UDP-N-acetylglucosamine 1-carboxyvinyltransferase	murA	sp|P0A749|MURA_ECOLI UDP-N-acetylglucosamine 1-carboxyvinyltransferase OS=Escherichia coli (strain K12) OX=83333 GN=murA PE=1 SV=1	11	11	11	1.0207	0.58214	0.43179	0.26916	0.17247	0.14172	0.013868	0.1275	0.43391	0.67145	0.70217	0.77986	0.012938	0.21507	1.0142	2.515	4.1451	5.8578		alcohol biosynthetic process;alcohol metabolic process;amine metabolic process;amino sugar biosynthetic process;amino sugar metabolic process;aminoglycan biosynthetic process;aminoglycan metabolic process;biological regulation;biosynthetic process;carbohydrate biosynthetic process;carbohydrate metabolic process;cell cycle;cell division;cell wall macromolecule biosynthetic process;cell wall macrom…	catalytic activity;transferase activity;transferase activity, transferring alkyl or aryl (other than methyl) groups;UDP-N-acetylglucosamine 1-carboxyvinyltransferase activity	cell part;cytoplasm;intracellular part	Amino sugar and nucleotide sugar metabolism;Peptidoglycan biosynthesis	EPSP_synthase	3D-structure;Cellcycle;Celldivision;Cellshape;Cellwallbiogenesis/degradation;Completeproteome;Cytoplasm;Directproteinsequencing;Peptidoglycansynthesis;Pyruvate;Referenceproteome;Transferase		31	31	31	44.817	0	72.237	2037800000	1048100000	522580000	467080000	405150000	190150000	206030000	8980600	288430000	163390000
P0A817	P0A817	S-adenosylmethionine synthase	metK	sp|P0A817|METK_ECOLI S-adenosylmethionine synthase OS=Escherichia coli (strain K12) OX=83333 GN=metK PE=1 SV=2	11	11	11	1.0079	0.57937	0.4189	0.27991	0.13987	0.079769	0.04024	0.11369	0.44712	0.70688	0.83721	0.92841	0.044217	0.19022	1.0611	2.552	6.1245	11.527		amine biosynthetic process;amine metabolic process;biosynthetic process;carboxylic acid biosynthetic process;carboxylic acid metabolic process;cellular amine metabolic process;cellular amino acid biosynthetic process;cellular amino acid metabolic process;cellular biosynthetic process;cellular ketone metabolic process;cellular metabolic process;cellular modified amino acid biosynthetic process;cel…	adenyl nucleotide binding;adenyl ribonucleotide binding;alkali metal ion binding;ATP binding;binding;catalytic activity;cation binding;identical protein binding;ion binding;magnesium ion binding;metal ion binding;methionine adenosyltransferase activity;nucleotide binding;potassium ion binding;protein binding;purine nucleotide binding;purine ribonucleoside triphosphate binding;purine ribonucleotid…	cell part;cytoplasmic part;cytosol;intracellular part	Cysteine and methionine metabolism	S-AdoMet_synt_C;S-AdoMet_synt_M;S-AdoMet_synt_N	3D-structure;Acetylation;ATP-binding;Cobalt;Completeproteome;Cytoplasm;Magnesium;Metal-binding;Nucleotide-binding;One-carbonmetabolism;Potassium;Referenceproteome;Transferase		47.1	47.1	47.1	41.951	0	323.31	72006000000	37142000000	16169000000	18695000000	12491000000	6097100000	6192900000	201030000	11272000000	6517000000
P0A910	P0A910	Outer membrane protein A	ompA	sp|P0A910|OMPA_ECOLI Outer membrane protein A OS=Escherichia coli (strain K12) OX=83333 GN=ompA PE=1 SV=1	11	11	11	0.93559	0.51822	0.37635	0.20118	0.20403	0.13532	0.072851	0.2393	0.49105	0.70562	0.71242	0.84675	0.073489	0.41044	1.2585	3.3458	3.6209	6.2366		cellular process;cellular response to stimulus;cellular response to stress;conjugation;detection of biotic stimulus;detection of external stimulus;detection of stimulus;detection of symbiont;detection of virus;entry into cell of other organism involved in symbiotic interaction;entry into host;entry into host cell;entry into other organism involved in symbiotic interaction;entry of virus into host…	binding;channel activity;passive transmembrane transporter activity;porin activity;protein binding;structural molecule activity;transmembrane transporter activity;transporter activity;wide pore channel activity	cell outer membrane;cell part;external encapsulating structure part;integral to membrane;intrinsic to membrane;macromolecular complex;membrane;membrane part;outer membrane;pore complex;protein complex		OmpA;OmpA_membrane	3D-structure;Celloutermembrane;Completeproteome;Conjugation;Directproteinsequencing;Disulfidebond;Iontransport;Membrane;Porin;Referenceproteome;Repeat;Signal;Transmembrane;Transmembranebetastrand;Transport		50.3	50.3	50.3	37.2	0	323.31	61856000000	31453000000	12656000000	17746000000	11753000000	6061100000	5677500000	13992000	7405000000	4265500000
P0A9M8	P0A9M8	Phosphate acetyltransferase	pta	sp|P0A9M8|PTA_ECOLI Phosphate acetyltransferase OS=Escherichia coli (strain K12) OX=83333 GN=pta PE=1 SV=2	11	11	11	1.0211	0.73921	0.55559	0.27876	0.16824	0.12826	0.056864	0.16467	0.45948	0.77398	0.84295	0.92557	0.056239	0.22671	0.81523	2.8588	5.0615	7.2445		acetate biosynthetic process;acetate catabolic process;acetate metabolic process;acetyl-CoA biosynthetic process;acetyl-CoA biosynthetic process from acetate;acetyl-CoA metabolic process;amine catabolic process;amine metabolic process;aspartate family amino acid catabolic process;aspartate family amino acid metabolic process;biosynthetic process;carboxylic acid biosynthetic process;carboxylic aci…	acetyltransferase activity;binding;catalytic activity;cation binding;ion binding;metal ion binding;phosphate acetyltransferase activity;protein binding;transferase activity;transferase activity, transferring acyl groups;transferase activity, transferring acyl groups other than amino-acyl groups;transition metal ion binding;zinc ion binding	cell part;cytoplasm;intracellular part	Carbon fixation pathways in prokaryotes;Methane metabolism;Propanoate metabolism;Pyruvate metabolism;Taurine and hypotaurine metabolism	DRTGG;PTA_PTB	Acyltransferase;Completeproteome;Cytoplasm;Directproteinsequencing;Referenceproteome;Transferase		24.6	24.6	24.6	77.171	0	256.11	13721000000	6254700000	2867800000	4598400000	1630500000	669510000	712530000	248490000	2033000000	963190000
P0AAB6	P0AAB6	UTP--glucose-1-phosphate uridylyltransferase	galF	sp|P0AAB6|GALF_ECOLI UTP--glucose-1-phosphate uridylyltransferase OS=Escherichia coli (strain K12) OX=83333 GN=galF PE=1 SV=1	11	11	11	1.0213	0.51816	0.41389	0.24561	0.15027	0.10685	0.057878	0.17658	0.51564	0.74911	0.81356	0.89304	0.056547	0.34807	1.2392	3.0996	5.7391	8.2847		alcohol metabolic process;biosynthetic process;carbohydrate biosynthetic process;carbohydrate metabolic process;cellular biosynthetic process;cellular carbohydrate biosynthetic process;cellular carbohydrate metabolic process;cellular lipid metabolic process;cellular macromolecule biosynthetic process;cellular macromolecule metabolic process;cellular metabolic process;cellular nitrogen compound me…	catalytic activity;enzyme regulator activity;nucleotidyltransferase activity;transferase activity;transferase activity, transferring phosphorus-containing groups;uridylyltransferase activity;UTP:glucose-1-phosphate uridylyltransferase activity;UTP-monosaccharide-1-phosphate uridylyltransferase activity		Amino sugar and nucleotide sugar metabolism;Galactose metabolism;Pentose and glucuronate interconversions;Starch and sucrose metabolism	NTP_transferase	Completeproteome;Lipopolysaccharidebiosynthesis;Nucleotidyltransferase;Referenceproteome;Transferase		36	36	36	32.829	0	164.02	9583000000	4801200000	1937100000	2844700000	1536900000	726460000	755120000	55335000	1226600000	675390000
P0AB89	P0AB89	Adenylosuccinate lyase	purB	sp|P0AB89|PUR8_ECOLI Adenylosuccinate lyase OS=Escherichia coli (strain K12) OX=83333 GN=purB PE=1 SV=1	11	11	11	1.0488	0.61909	0.45746	0.29603	0.19659	0.15699	0.051834	0.18281	0.48409	0.66763	0.7621	0.87347	0.049132	0.27994	1.0722	2.2599	3.866	5.6178		AMP biosynthetic process;AMP metabolic process;biosynthetic process;cellular biosynthetic process;cellular metabolic process;cellular nitrogen compound biosynthetic process;cellular nitrogen compound metabolic process;cellular process;cellular response to stimulus;cellular response to stress;'de novo' AMP biosynthetic process;'de novo' IMP biosynthetic process;heterocycle biosynthetic process;het…	(S)-2-(5-amino-1-(5-phospho-D-ribosyl)imidazole-4-carboxamido)succinate AMP-lyase (fumarate-forming) activity;amidine-lyase activity;carbon-nitrogen lyase activity;catalytic activity;lyase activity;N6-(1,2-dicarboxyethyl)AMP AMP-lyase (fumarate-forming) activity		Alanine, aspartate and glutamate metabolism;Purine metabolism	ASL_C;Lyase_1	3D-structure;Acetylation;Completeproteome;Directproteinsequencing;Lyase;Purinebiosynthesis;Referenceproteome		36.6	36.6	36.6	51.542	0	153.18	15894000000	8420400000	3763700000	3709800000	2663700000	1260700000	1338300000	64726000	2838100000	1803300000
P0CE48;P0CE47	P0CE48;P0CE47	Elongation factor Tu 2;Elongation factor Tu 1	tufB;tufA	sp|P0CE48|EFTU2_ECOLI Elongation factor Tu 2 OS=Escherichia coli (strain K12) OX=83333 GN=tufB PE=1 SV=1;sp|P0CE47|EFTU1_ECOLI Elongation factor Tu 1 OS=Escherichia coli (strain K12) OX=83333 GN=tufA PE=1 SV=1	11	11	11	1.0647	0.58523	0.43176	0.27145	0.18757	0.14199	0.016677	0.14214	0.47563	0.6871	0.70296	0.82508	0.015489	0.23895	1.0914	2.5045	3.4215	5.8368		response to antibiotic;response to chemical stimulus;response to stimulus	binding;catalytic activity;GTP binding;GTPase activity;guanyl nucleotide binding;guanyl ribonucleotide binding;hydrolase activity;hydrolase activity, acting on acid anhydrides;hydrolase activity, acting on acid anhydrides, in phosphorus-containing anhydrides;nucleic acid binding;nucleoside-triphosphatase activity;nucleotide binding;protein binding;purine nucleotide binding;purine ribonucleoside t…	cell part;cytoplasm;intracellular part;membrane;plasma membrane	Plant-pathogen interaction	GTP_EFTU;GTP_EFTU_D2;GTP_EFTU_D3	3D-structure;Acetylation;Antibioticresistance;Cellinnermembrane;Cellmembrane;Completeproteome;Cytoplasm;Directproteinsequencing;Elongationfactor;GTP-binding;Membrane;Methylation;Nucleotide-binding;Phosphoprotein;Proteinbiosynthesis;Referenceproteome		41.1	41.1	41.1	43.313	0	323.31	313920000000	152550000000	90464000000	70913000000	62958000000	27793000000	34832000000	333650000	51385000000	27185000000
P0DMC7	P0DMC7	Transcriptional regulatory protein RcsB	rcsB	sp|P0DMC7|RCSB_ECOLI Transcriptional regulatory protein RcsB OS=Escherichia coli (strain K12) OX=83333 GN=rcsB PE=1 SV=1	11	11	11	0.96678	0.54901	0.37511	0.1964	0.15572	0.066803	0.025846	0.17122	0.49914	0.76086	0.8009	0.90086	0.027476	0.29359	1.4265	3.9699	5.1909	13.214		biosynthetic process;cellular biosynthetic process;cellular macromolecule biosynthetic process;cellular macromolecule metabolic process;cellular metabolic process;cellular nitrogen compound metabolic process;cellular process;macromolecule biosynthetic process;macromolecule metabolic process;metabolic process;nitrogen compound metabolic process;nucleic acid metabolic process;nucleobase-containing …	binding;DNA binding;molecular transducer activity;nucleic acid binding;nucleic acid binding transcription factor activity;protein binding;sequence-specific DNA binding transcription factor activity;signal transducer activity;two-component response regulator activity		Two-component system	GerE;Response_reg	Activator;Capsulebiogenesis/degradation;Completeproteome;DNA-binding;Phosphoprotein;Referenceproteome;Transcription;Transcriptionregulation;Two-componentregulatorysystem		61.1	61.1	61.1	23.67	0	323.31	4445600000	1837800000	774100000	1833800000	893380000	344170000	341080000	208130000	572560000	321050000
P13009	P13009	Methionine synthase	metH	sp|P13009|METH_ECOLI Methionine synthase OS=Escherichia coli (strain K12) OX=83333 GN=metH PE=1 SV=5	11	11	11	0.89785	0.55551	0.41963	0.25182	0.27705	0.15082	0.065666	0.11562	0.38242	0.59856	0.70083	0.81797	0.067531	0.21287	0.94	2.3858	2.5862	5.5047		cellular aromatic compound metabolic process;cellular metabolic process;cellular process;heterocycle metabolic process;metabolic process;nitrogen compound metabolic process;pteridine-containing compound metabolic process	5-methyltetrahydrofolate-dependent methyltransferase activity;binding;catalytic activity;cation binding;cobalamin binding;homocysteine S-methyltransferase activity;ion binding;metal ion binding;methionine synthase activity;methyltransferase activity;S-adenosylmethionine-dependent methyltransferase activity;S-methyltransferase activity;tetrapyrrole binding;transferase activity;transferase activity…	cell part;cytoplasm;intracellular part	Cysteine and methionine metabolism;One carbon pool by folate;Selenocompound metabolism	B12-binding;B12-binding_2;Met_synt_B12;Pterin_bind;S-methyl_trans	3D-structure;Amino-acidbiosynthesis;Cobalamin;Cobalt;Completeproteome;Directproteinsequencing;Metal-binding;Methioninebiosynthesis;Methyltransferase;Referenceproteome;Repeat;S-adenosyl-L-methionine;Transferase;Zinc		10.2	10.2	10.2	136	0	124.46	1678100000	872680000	450840000	354610000	396720000	206210000	182550000	7952900	292420000	167410000
P21513	P21513	Ribonuclease E	rne	sp|P21513|RNE_ECOLI Ribonuclease E OS=Escherichia coli (strain K12) OX=83333 GN=rne PE=1 SV=6	11	11	11	1.0203	0.58808	0.42732	0.2461	0.28392	0.23101	0.20495	0.18621	0.51471	0.6908	0.75057	0.81351	0.20364	0.32185	1.1166	2.876	2.6436	7.4548		catabolic process;cellular catabolic process;cellular macromolecule catabolic process;cellular macromolecule metabolic process;cellular metabolic process;cellular nitrogen compound metabolic process;cellular process;macromolecule catabolic process;macromolecule metabolic process;metabolic process;mRNA catabolic process;mRNA metabolic process;ncRNA 5'-end processing;ncRNA metabolic process;ncRNA p…	binding;catalytic activity;cation binding;endonuclease activity;endoribonuclease activity;hydrolase activity;hydrolase activity, acting on ester bonds;ion binding;magnesium ion binding;metal ion binding;nuclease activity;nucleic acid binding;protein binding;ribonuclease activity;ribonuclease E activity;RNA binding;transition metal ion binding;zinc ion binding	cell part;cytoplasm;internal side of plasma membrane;intracellular part;membrane part;plasma membrane part	RNA degradation	PNPase_C;RNase_E_G;S1	3D-structure;Cellinnermembrane;Cellmembrane;Completeproteome;Cytoplasm;Directproteinsequencing;Endonuclease;Hydrolase;Magnesium;Membrane;Metal-binding;Nuclease;Referenceproteome;RNA-binding;rRNAprocessing;tRNAprocessing;Zinc		21.4	21.4	21.4	118.2	0	136.71	4568200000	2307700000	1068100000	1192400000	576100000	275850000	274780000	25472000	786020000	433250000
P24182	P24182	Biotin carboxylase	accC	sp|P24182|ACCC_ECOLI Biotin carboxylase OS=Escherichia coli (strain K12) OX=83333 GN=accC PE=1 SV=2	11	11	11	0.97284	0.58861	0.41857	0.26545	0.16892	0.12729	0.053128	0.10375	0.41879	0.65609	0.72993	0.8603	0.05509	0.17641	0.99697	2.4436	4.3022	6.5959		biological regulation;biosynthetic process;carboxylic acid biosynthetic process;carboxylic acid metabolic process;cellular biosynthetic process;cellular ketone metabolic process;cellular lipid metabolic process;cellular metabolic process;cellular process;fatty acid biosynthetic process;fatty acid metabolic process;lipid biosynthetic process;lipid metabolic process;metabolic process;monocarboxylic…	acetyl-CoA carboxylase activity;adenyl nucleotide binding;adenyl ribonucleotide binding;ATP binding;binding;biotin carboxylase activity;catalytic activity;cation binding;CoA carboxylase activity;ion binding;ligase activity;ligase activity, forming carbon-carbon bonds;ligase activity, forming carbon-nitrogen bonds;metal ion binding;nucleotide binding;protein binding;purine nucleotide binding;purin…	cell part;cytoplasm;intracellular part	Carbon fixation pathways in prokaryotes;Fatty acid biosynthesis;Propanoate metabolism;Pyruvate metabolism;Tetracycline biosynthesis	Biotin_carb_C;CPSase_L_chain;CPSase_L_D2	3D-structure;ATP-binding;Biotin;Completeproteome;Directproteinsequencing;Fattyacidbiosynthesis;Fattyacidmetabolism;Ligase;Lipidbiosynthesis;Lipidmetabolism;Nucleotide-binding;Referenceproteome		30.7	30.7	30.7	49.32	0	138.04	7630300000	3908200000	1980100000	1742000000	2117800000	1039000000	1022700000	56139000	981890000	551040000
P25714	P25714	Membrane protein insertase YidC	yidC	sp|P25714|YIDC_ECOLI Membrane protein insertase YidC OS=Escherichia coli (strain K12) OX=83333 GN=yidC PE=1 SV=2	11	11	11	1.0189	0.54991	0.43527	0.26815	0.24041	0.13198	0.034087	0.13693	0.46523	0.67894	0.70809	0.81993	0.034727	0.24382	1.1019	2.4162	2.9391	5.8264		cellular component assembly;cellular component organization;cellular component organization or biogenesis;cellular localization;cellular macromolecule localization;cellular macromolecule metabolic process;cellular metabolic process;cellular process;cellular protein localization;cellular protein metabolic process;localization;localization within membrane;macromolecular complex assembly;macromolecu…	binding;membrane insertase activity;protein binding;protein transporter activity;substrate-specific transporter activity;transporter activity	cell part;integral to membrane;integral to plasma membrane;intrinsic to membrane;intrinsic to plasma membrane;membrane;membrane part;plasma membrane;plasma membrane part	Bacterial secretion system;Protein export	60KD_IMP;YidC_periplas	3D-structure;Cellinnermembrane;Cellmembrane;Chaperone;Completeproteome;Membrane;Proteintransport;Referenceproteome;Transmembrane;Transmembranehelix;Transport		36.5	36.5	36.5	61.525	0	273.76	5482300000	3137700000	1101900000	1242700000	1062200000	709820000	340240000	12130000	801660000	507710000
P30859	P30859	Putative ABC transporter arginine-binding protein 2	artI	sp|P30859|ARTI_ECOLI Putative ABC transporter arginine-binding protein 2 OS=Escherichia coli (strain K12) OX=83333 GN=artI PE=1 SV=3	11	11	11	1.0331	0.60405	0.42773	0.25799	0.14626	0.10473	0.051282	0.17485	0.49035	0.76519	0.82769	0.9153	0.048617	0.2979	1.1452	2.9474	5.7438	8.7208		amine transport;amino acid transport;carboxylic acid transport;establishment of localization;nitrogen compound transport;organic acid transport;organic substance transport;transport	transporter activity	cell part;external encapsulating structure part;outer membrane-bounded periplasmic space;periplasmic space	ABC transporters	SBP_bac_3	Amino-acidtransport;Completeproteome;Directproteinsequencing;Periplasm;Referenceproteome;Signal;Transport		56	56	56	26.929	0	193.22	21332000000	10870000000	3806300000	6655800000	2540800000	1238500000	1258800000	43465000	2314400000	1292300000
P30958	P30958	Transcription-repair-coupling factor	mfd	sp|P30958|MFD_ECOLI Transcription-repair-coupling factor OS=Escherichia coli (strain K12) OX=83333 GN=mfd PE=1 SV=2	11	11	11	1.012	0.6354	0.4366	0.26384	0.17805	0.1211	0.0072548	0.10742	0.43156	0.65349	0.82618	0.78659	0.0074877	0.16072	0.99467	2.5633	4.615	7.1118		ATP catabolic process;ATP metabolic process;biological regulation;catabolic process;cellular catabolic process;cellular component organization;cellular component organization at cellular level;cellular component organization or biogenesis;cellular component organization or biogenesis at cellular level;cellular macromolecule metabolic process;cellular metabolic process;cellular nitrogen compound c…	adenyl nucleotide binding;adenyl ribonucleotide binding;ATP binding;ATPase activity;ATPase activity, coupled;ATP-dependent helicase activity;binding;catalytic activity;damaged DNA binding;DNA binding;helicase activity;hydrolase activity;hydrolase activity, acting on acid anhydrides;hydrolase activity, acting on acid anhydrides, in phosphorus-containing anhydrides;nucleic acid binding;nucleoside-t…	cell part;cytoplasm;intracellular part	Nucleotide excision repair	CarD_CdnL_TRCF;DEAD;Helicase_C;TRCF	3D-structure;ATP-binding;Completeproteome;Cytoplasm;DNA-binding;DNAdamage;DNArepair;Helicase;Hydrolase;Nucleotide-binding;Referenceproteome		11.4	11.4	11.4	129.98	0	45.119	2008000000	990250000	537140000	480660000	503480000	230830000	244620000	28027000	293170000	151690000
P32132	P32132	GTP-binding protein TypA/BipA	typA	sp|P32132|TYPA_ECOLI GTP-binding protein TypA/BipA OS=Escherichia coli (strain K12) OX=83333 GN=typA PE=1 SV=2	11	11	11	0.99631	0.53414	0.42436	0.26242	0.16663	0.12941	0.030169	0.16963	0.44952	0.66295	0.72128	0.82162	0.03202	0.3227	1.0777	2.5606	4.4995	6.4969		biosynthetic process;cellular biosynthetic process;cellular macromolecule biosynthetic process;cellular macromolecule metabolic process;cellular metabolic process;cellular process;cellular protein metabolic process;macromolecule biosynthetic process;macromolecule metabolic process;metabolic process;primary metabolic process;protein metabolic process;response to abiotic stimulus;response to cold;r…	binding;catalytic activity;GTP binding;GTPase activity;guanyl nucleotide binding;guanyl ribonucleotide binding;hydrolase activity;hydrolase activity, acting on acid anhydrides;hydrolase activity, acting on acid anhydrides, in phosphorus-containing anhydrides;nucleoside-triphosphatase activity;nucleotide binding;protein binding;purine nucleotide binding;purine ribonucleoside triphosphate binding;p…			EFG_C;GTP_EFTU;GTP_EFTU_D2	Completeproteome;Directproteinsequencing;GTP-binding;Nucleotide-binding;Phosphoprotein;Referenceproteome		25.2	25.2	25.2	67.355	0	91.239	8028800000	4329600000	1877100000	1822200000	1455700000	728860000	686590000	40289000	1761100000	1071500000
P37689	P37689	2,3-bisphosphoglycerate-independent phosphoglycerate mutase	gpmI	sp|P37689|GPMI_ECOLI 2,3-bisphosphoglycerate-independent phosphoglycerate mutase OS=Escherichia coli (strain K12) OX=83333 GN=gpmI PE=1 SV=1	11	11	11	0.92975	0.71748	0.53539	0.28889	0.20636	0.1623	0.038013	0.13353	0.43666	0.66812	0.74702	0.86865	0.040391	0.17593	0.82478	2.2917	3.6431	5.4756		alcohol catabolic process;alcohol metabolic process;carbohydrate catabolic process;carbohydrate metabolic process;catabolic process;cellular carbohydrate catabolic process;cellular carbohydrate metabolic process;cellular metabolic process;cellular process;generation of precursor metabolites and energy;glucose catabolic process;glucose metabolic process;glycolysis;hexose catabolic process;hexose m…	2,3-bisphosphoglycerate-independent phosphoglycerate mutase activity;binding;catalytic activity;cation binding;intramolecular transferase activity;intramolecular transferase activity, phosphotransferases;ion binding;isomerase activity;manganese ion binding;metal ion binding;phosphoglycerate mutase activity;transition metal ion binding	cell part;cytoplasm;intracellular part	Glycolysis / Gluconeogenesis;Methane metabolism	iPGM_N;Metalloenzyme	Completeproteome;Glycolysis;Isomerase;Manganese;Metal-binding;Referenceproteome		39.5	39.5	39.5	56.193	0	323.31	17867000000	8993100000	4577200000	4297000000	3525400000	1737000000	1712100000	76334000	2725700000	1437000000
P39099	P39099	Periplasmic pH-dependent serine endoprotease DegQ	degQ	sp|P39099|DEGQ_ECOLI Periplasmic pH-dependent serine endoprotease DegQ OS=Escherichia coli (strain K12) OX=83333 GN=degQ PE=1 SV=1	11	11	11	0.94564	0.57574	0.40136	0.21709	0.13823	0.095896	0.042394	0.1616	0.47394	0.74312	0.81985	0.88993	0.045239	0.30473	1.1965	3.436	6.0749	9.1673		macromolecule metabolic process;metabolic process;primary metabolic process;protein metabolic process;proteolysis;proteolysis involved in cellular protein catabolic process;response to stimulus;response to stress	binding;catalytic activity;endopeptidase activity;hydrolase activity;identical protein binding;peptidase activity;peptidase activity, acting on L-amino acid peptides;protein binding;serine hydrolase activity;serine-type endopeptidase activity;serine-type peptidase activity	cell part;integral to external side of plasma membrane;integral to membrane;integral to plasma membrane;intrinsic to external side of plasma membrane;intrinsic to membrane;intrinsic to plasma membrane;membrane part;periplasmic space;plasma membrane part		PDZ	3D-structure;Completeproteome;Directproteinsequencing;Hydrolase;Periplasm;Protease;Referenceproteome;Repeat;Serineprotease;Signal;Stressresponse		39.8	39.8	39.8	47.204	0	185.72	3653700000	1859100000	720660000	1073900000	585570000	298660000	271960000	14954000	448260000	237660000
P43672	P43672	ABC transporter ATP-binding protein uup	uup	sp|P43672|UUP_ECOLI ABC transporter ATP-binding protein uup OS=Escherichia coli (strain K12) OX=83333 GN=uup PE=1 SV=2	11	11	11	1.0727	0.62317	0.39223	0.35536	0.31128	0.29553	0.45859	0.24165	0.50719	0.71613	0.78106	0.83325	0.43063	0.40717	1.2289	2.0152	2.4774	2.6137		ATP catabolic process;ATP metabolic process;biological regulation;catabolic process;cellular catabolic process;cellular metabolic process;cellular nitrogen compound catabolic process;cellular nitrogen compound metabolic process;cellular process;establishment of localization;heterocycle catabolic process;heterocycle metabolic process;metabolic process;nitrogen compound metabolic process;nucleobase…	adenyl nucleotide binding;adenyl ribonucleotide binding;ATP binding;ATPase activity;binding;catalytic activity;DNA binding;hydrolase activity;hydrolase activity, acting on acid anhydrides;hydrolase activity, acting on acid anhydrides, in phosphorus-containing anhydrides;nucleic acid binding;nucleoside-triphosphatase activity;nucleotide binding;purine nucleotide binding;purine ribonucleoside triph…	cell part;cytoplasm;intracellular part		ABC_tran	3D-structure;ATP-binding;Completeproteome;Nucleotide-binding;Referenceproteome;Repeat;Transport		23.9	23.9	23.9	72.066	0	39.567	692280000	257750000	201890000	232630000	99232000	31263000	35784000	32185000	91142000	42115000
P46889	P46889	DNA translocase FtsK	ftsK	sp|P46889|FTSK_ECOLI DNA translocase FtsK OS=Escherichia coli (strain K12) OX=83333 GN=ftsK PE=1 SV=2	11	11	11	0.96915	0.45922	0.29402	0.10983	0.049156	0.064948	0.1241	0.24389	0.65283	0.86713	0.8666	0.84557	0.12662	0.51467	4.2328	7.1873	18.504	13.832		ATP catabolic process;ATP metabolic process;biological regulation;catabolic process;cell division;cellular catabolic process;cellular metabolic process;cellular nitrogen compound catabolic process;cellular nitrogen compound metabolic process;cellular process;cellular response to antibiotic;cellular response to chemical stimulus;cellular response to stimulus;chromosome segregation;cytokinetic cell…	adenyl nucleotide binding;adenyl ribonucleotide binding;ATP binding;ATPase activity;ATPase activity, coupled;binding;catalytic activity;DNA binding;DNA translocase activity;DNA-dependent ATPase activity;double-stranded DNA-dependent ATPase activity;hydrolase activity;hydrolase activity, acting on acid anhydrides;hydrolase activity, acting on acid anhydrides, in phosphorus-containing anhydrides;id…	cell part;integral to membrane;integral to plasma membrane;intrinsic to membrane;intrinsic to plasma membrane;membrane;membrane part;plasma membrane;plasma membrane part		DUF4117;Ftsk_gamma;FtsK_SpoIIIE	3D-structure;ATP-binding;Cellcycle;Celldivision;Cellinnermembrane;Cellmembrane;Chromosomepartition;Completeproteome;DNA-binding;Membrane;Nucleotide-binding;Referenceproteome;Transmembrane;Transmembranehelix		12.1	12.1	12.1	146.66	0	58.352	1620600000	419410000	103180000	1098000000	71552000	32952000	35720000	2879800	546890000	53839000
P60438	P60438	50S ribosomal protein L3	rplC	sp|P60438|RL3_ECOLI 50S ribosomal protein L3 OS=Escherichia coli (strain K12) OX=83333 GN=rplC PE=1 SV=1	11	11	11	1.0003	0.57745	0.4044	0.26477	0.16673	0.13719	0.026539	0.12837	0.46688	0.66482	0.7387	0.79783	0.026001	0.23134	1.1499	2.5218	4.2493	5.8274		biosynthetic process;cellular biosynthetic process;cellular macromolecule biosynthetic process;cellular macromolecule metabolic process;cellular metabolic process;cellular process;cellular protein metabolic process;macromolecule biosynthetic process;macromolecule metabolic process;metabolic process;primary metabolic process;protein metabolic process;translation	binding;nucleic acid binding;RNA binding;rRNA binding;structural constituent of ribosome;structural molecule activity	cell part;cytosolic large ribosomal subunit;intracellular organelle part;intracellular part;large ribosomal subunit;macromolecular complex;organelle part;ribonucleoprotein complex	Ribosome	Ribosomal_L3	3D-structure;Completeproteome;Directproteinsequencing;Methylation;Referenceproteome;Ribonucleoprotein;Ribosomalprotein;RNA-binding;rRNA-binding		50.2	50.2	50.2	22.243	0	167.87	24150000000	12948000000	5670500000	5531500000	4639800000	2316100000	2298800000	24852000	4417600000	2865900000
P60560	P60560	GMP reductase	guaC	sp|P60560|GUAC_ECOLI GMP reductase OS=Escherichia coli (strain K12) OX=83333 GN=guaC PE=1 SV=1	11	11	11	1.0077	0.60105	0.4479	0.27781	0.17768	0.14309	0.023664	0.11376	0.42472	0.62153	0.71136	0.84069	0.023521	0.19379	0.95711	2.2687	4.1759	6.1243		cellular metabolic process;cellular nitrogen compound metabolic process;cellular process;heterocycle metabolic process;metabolic process;nitrogen compound metabolic process;nucleobase-containing compound metabolic process;nucleobase-containing small molecule metabolic process;nucleoside phosphate metabolic process;nucleotide metabolic process;primary metabolic process;purine nucleotide metabolic …	binding;catalytic activity;cation binding;GMP reductase activity;identical protein binding;ion binding;metal ion binding;oxidoreductase activity;oxidoreductase activity, acting on NADH or NADPH;oxidoreductase activity, acting on NADH or NADPH, nitrogenous group as acceptor;protein binding		Purine metabolism	IMPDH	Completeproteome;Directproteinsequencing;Metal-binding;NADP;Oxidoreductase;Potassium;Referenceproteome		42.4	42.4	42.4	37.383	0	171.81	7057500000	3543400000	1931200000	1582900000	1812300000	874740000	917950000	19589000	1300700000	653600000
P60624	P60624	50S ribosomal protein L24	rplX	sp|P60624|RL24_ECOLI 50S ribosomal protein L24 OS=Escherichia coli (strain K12) OX=83333 GN=rplX PE=1 SV=2	11	11	11	1.0538	0.57958	0.43929	0.26673	0.1707	0.14367	0.027847	0.13308	0.48881	0.67427	0.73447	0.83581	0.026772	0.23789	1.1258	2.4838	4.245	5.7456		biosynthetic process;cellular biosynthetic process;cellular macromolecule biosynthetic process;cellular macromolecule metabolic process;cellular metabolic process;cellular process;cellular protein metabolic process;macromolecule biosynthetic process;macromolecule metabolic process;metabolic process;primary metabolic process;protein metabolic process;translation	binding;nucleic acid binding;RNA binding;rRNA binding;structural constituent of ribosome;structural molecule activity	cell part;cytosolic large ribosomal subunit;intracellular organelle part;intracellular part;large ribosomal subunit;macromolecular complex;organelle part;ribonucleoprotein complex	Ribosome	KOW	3D-structure;Completeproteome;Directproteinsequencing;Referenceproteome;Ribonucleoprotein;Ribosomalprotein;RNA-binding;rRNA-binding		84.6	84.6	84.6	11.316	0	268.12	25502000000	12049000000	6962300000	6491400000	5279900000	2182300000	2701300000	396340000	4690600000	2557700000
P60723	P60723	50S ribosomal protein L4	rplD	sp|P60723|RL4_ECOLI 50S ribosomal protein L4 OS=Escherichia coli (strain K12) OX=83333 GN=rplD PE=1 SV=1	11	11	11	1.0215	0.58038	0.43545	0.27483	0.17062	0.13926	0.07027	0.15037	0.49868	0.67694	0.72755	0.80229	0.065941	0.25497	1.138	2.406	4.3447	5.8466		biological regulation;biosynthetic process;cellular biosynthetic process;cellular macromolecule biosynthetic process;cellular macromolecule metabolic process;cellular metabolic process;cellular nitrogen compound metabolic process;cellular process;cellular protein metabolic process;macromolecule biosynthetic process;macromolecule metabolic process;metabolic process;negative regulation of biologica…	binding;nucleic acid binding;RNA binding;rRNA binding;structural constituent of ribosome;structural molecule activity;translation regulator activity;translation repressor activity	cell part;cytosolic large ribosomal subunit;intracellular organelle part;intracellular part;large ribosomal subunit;macromolecular complex;organelle part;ribonucleoprotein complex	Ribosome	Ribosomal_L4	3D-structure;Antibioticresistance;Completeproteome;Directproteinsequencing;Referenceproteome;Repressor;Ribonucleoprotein;Ribosomalprotein;RNA-binding;rRNA-binding;Transcription;Transcriptionregulation;Transcriptiontermination;Translationregulation		85.6	85.6	85.6	22.086	0	142.76	85781000000	43940000000	20263000000	21578000000	13866000000	6386100000	7309300000	170440000	14452000000	8052200000
P61889	P61889	Malate dehydrogenase	mdh	sp|P61889|MDH_ECOLI Malate dehydrogenase OS=Escherichia coli (strain K12) OX=83333 GN=mdh PE=1 SV=1	11	11	11	1.1555	0.76282	0.48614	0.31166	0.20922	0.22358	0.071763	0.14597	0.42366	0.66864	0.74415	0.80717	0.068365	0.18956	0.8907	2.195	3.483	3.4443		acetyl-CoA catabolic process;acetyl-CoA metabolic process;alcohol catabolic process;alcohol metabolic process;anaerobic respiration;carbohydrate catabolic process;carbohydrate metabolic process;carboxylic acid metabolic process;catabolic process;cellular carbohydrate catabolic process;cellular carbohydrate metabolic process;cellular catabolic process;cellular ketone metabolic process;cellular met…	catalytic activity;L-malate dehydrogenase activity;malate dehydrogenase activity;oxidoreductase activity;oxidoreductase activity, acting on CH-OH group of donors;oxidoreductase activity, acting on the CH-OH group of donors, NAD or NADP as acceptor	cell part;cytoplasm;cytoplasmic part;cytosol;extrinsic to membrane;intracellular part;membrane;membrane part	Carbon fixation in photosynthetic organisms;Carbon fixation pathways in prokaryotes;Citrate cycle (TCA cycle);Glyoxylate and dicarboxylate metabolism;Methane metabolism;Pyruvate metabolism	Ldh_1_C;Ldh_1_N	3D-structure;Completeproteome;Directproteinsequencing;NAD;Oxidoreductase;Referenceproteome;Tricarboxylicacidcycle		57.4	57.4	57.4	32.337	0	323.31	92327000000	50222000000	21061000000	21044000000	11266000000	4746100000	6271200000	248460000	16634000000	9051300000
P62707	P62707	2,3-bisphosphoglycerate-dependent phosphoglycerate mutase	gpmA	sp|P62707|GPMA_ECOLI 2,3-bisphosphoglycerate-dependent phosphoglycerate mutase OS=Escherichia coli (strain K12) OX=83333 GN=gpmA PE=1 SV=2	11	11	11	1.1164	0.70975	0.49492	0.26524	0.17212	0.092652	0.04689	0.076424	0.47047	0.78352	0.85252	0.93748	0.042568	0.11114	0.97311	2.9761	5.4778	10.308		alcohol catabolic process;alcohol metabolic process;carbohydrate catabolic process;carbohydrate metabolic process;catabolic process;cellular carbohydrate catabolic process;cellular carbohydrate metabolic process;cellular metabolic process;cellular process;generation of precursor metabolites and energy;glucose catabolic process;glucose metabolic process;glycolysis;hexose catabolic process;hexose m…	2,3-bisphosphoglycerate-dependent phosphoglycerate mutase activity;catalytic activity;intramolecular transferase activity;intramolecular transferase activity, phosphotransferases;isomerase activity;phosphoglycerate mutase activity	cell part;cytoplasm;intracellular part	Glycolysis / Gluconeogenesis;Methane metabolism	His_Phos_1	3D-structure;Acetylation;Completeproteome;Directproteinsequencing;Glycolysis;Isomerase;Referenceproteome		54.4	54.4	54.4	28.556	0	286.71	27827000000	13553000000	8370600000	5903500000	7938200000	3644100000	4187700000	106470000	4897200000	2603500000
P75691	P75691	Aldehyde reductase YahK	yahK	sp|P75691|YAHK_ECOLI Aldehyde reductase YahK OS=Escherichia coli (strain K12) OX=83333 GN=yahK PE=1 SV=1	11	11	11	0.99009	0.60044	0.4174	0.21119	0.10391	0.073275	0.080947	0.12797	0.5008	0.77356	0.86617	0.91779	0.081663	0.21568	1.2152	3.7169	8.2608	12.675			alcohol dehydrogenase (NADP+) activity;aldo-keto reductase (NADP) activity;binding;catalytic activity;cation binding;cofactor binding;ion binding;metal ion binding;oxidoreductase activity;oxidoreductase activity, acting on CH-OH group of donors;oxidoreductase activity, acting on the CH-OH group of donors, NAD or NADP as acceptor;transition metal ion binding;zinc ion binding			ADH_N;ADH_zinc_N	3D-structure;Completeproteome;Metal-binding;NADP;Oxidoreductase;Referenceproteome;Zinc		45.8	45.8	45.8	37.978	0	191.09	10459000000	5218800000	2071200000	3168700000	2051300000	905730000	853120000	292440000	1604000000	913800000
P76128	P76128	Probable D,D-dipeptide-binding periplasmic protein DdpA	ddpA	sp|P76128|DDPA_ECOLI Probable D,D-dipeptide-binding periplasmic protein DdpA OS=Escherichia coli (strain K12) OX=83333 GN=ddpA PE=2 SV=1	11	11	11	0.85375	0.42675	0.36629	0.38363	0.2954	0.43472	0.093073	0.13888	0.40072	0.48987	0.57912	0.6246	0.10343	0.27407	1.0133	1.3104	1.8732	1.4909		establishment of localization;establishment of protein localization;peptide transport;protein transport;transport	transporter activity	cell part;periplasmic space	ABC transporters	SBP_bac_5	Completeproteome;Peptidetransport;Periplasm;Proteintransport;Referenceproteome;Signal;Transport		34.3	34.3	34.3	57.641	0	47.237	664220000	362920000	205090000	96207000	182010000	90783000	83753000	7478100	199820000	129870000
P77348	P77348	Periplasmic murein peptide-binding protein	mppA	sp|P77348|MPPA_ECOLI Periplasmic murein peptide-binding protein OS=Escherichia coli (strain K12) OX=83333 GN=mppA PE=1 SV=2	11	11	11	1.0097	0.6754	0.42791	0.23198	0.21439	0.24939	0.22998	0.24202	0.54853	0.87918	0.78188	0.91705	0.23083	0.36708	1.1229	3.328	3.6732	3.8032		establishment of localization;establishment of protein localization;oligopeptide transport;peptide transport;protein transport;transport;tripeptide transport	transporter activity	cell part;periplasmic space	ABC transporters	SBP_bac_5	3D-structure;Completeproteome;Directproteinsequencing;Peptidetransport;Periplasm;Proteintransport;Referenceproteome;Signal;Transport		27.7	27.7	27.7	59.899	0	43.902	1058000000	484930000	264040000	309070000	173120000	75202000	78462000	19461000	143260000	71106000
Q46857	Q46857	2,5-diketo-D-gluconic acid reductase A	dkgA	sp|Q46857|DKGA_ECOLI 2,5-diketo-D-gluconic acid reductase A OS=Escherichia coli (strain K12) OX=83333 GN=dkgA PE=1 SV=3	11	11	11	0.95255	0.49281	0.37187	0.18495	0.11511	0.075402	0.066782	0.15993	0.56092	0.83373	0.84797	0.96897	0.062531	0.33897	1.6044	4.4582	7.8367	12.485		aldehyde catabolic process;biosynthetic process;carboxylic acid biosynthetic process;carboxylic acid metabolic process;catabolic process;cellular aldehyde metabolic process;cellular biosynthetic process;cellular catabolic process;cellular ketone metabolic process;cellular metabolic process;cellular process;L-ascorbic acid biosynthetic process;L-ascorbic acid metabolic process;metabolic process;me…	2,5-didehydrogluconate reductase activity;catalytic activity;oxidoreductase activity;oxidoreductase activity, acting on CH-OH group of donors;oxidoreductase activity, acting on the CH-OH group of donors, NAD or NADP as acceptor	cell part;cytoplasm;intracellular part		Aldo_ket_red	3D-structure;Ascorbatebiosynthesis;Completeproteome;Cytoplasm;NADP;Oxidoreductase;Referenceproteome		39.3	39.3	39.3	31.109	0	88.077	4513200000	2218400000	792210000	1502600000	635340000	333720000	280730000	20892000	399030000	213240000
CON__P35527	CON__P35527				10	10	10	0.081109	0.076232	0.076694	0.069269	0.11297	0.084097	0.026793	0.060803	0.081247	0.045543	0.065692	0.12851	0.54414	0.7976	0.51772	0.53251	0.38935	0.85154	+								23.6	23.6	23.6	62.129	0	126.23	1297900000	1178700000	77833000	41365000	254350000	238580000	12716000	3052200	157440000	139220000
CON__P35908;CON__Q3TTY5	CON__P35908				11	10	7	0.086372	0.068317	0.083041	0.068646	0.029066	0.052619	0.28359	0.093856	0.040206	0.053478	NaN	0.047901	11.623	1.087	0.7703	1.0887	NaN	0.55404	+								20.8	20.8	16.7	65.865	0	60.833	521240000	410930000	81665000	28643000	63395000	56043000	1640400	5710900	62709000	59169000
P02413	P02413	50S ribosomal protein L15	rplO	sp|P02413|RL15_ECOLI 50S ribosomal protein L15 OS=Escherichia coli (strain K12) OX=83333 GN=rplO PE=1 SV=1	10	10	10	1.0439	0.56916	0.40786	0.25715	0.17456	0.14774	0.040851	0.1389	0.49168	0.65662	0.70972	0.83177	0.041379	0.23957	1.1782	2.506	4.159	5.5992		biosynthetic process;cellular biosynthetic process;cellular macromolecule biosynthetic process;cellular macromolecule metabolic process;cellular metabolic process;cellular process;cellular protein metabolic process;macromolecule biosynthetic process;macromolecule metabolic process;metabolic process;primary metabolic process;protein metabolic process;translation	binding;nucleic acid binding;protein binding;RNA binding;rRNA binding;structural constituent of ribosome;structural molecule activity	cell part;cytosolic large ribosomal subunit;intracellular organelle part;intracellular part;large ribosomal subunit;macromolecular complex;organelle part;ribonucleoprotein complex	Ribosome	Ribosomal_L18e	3D-structure;Completeproteome;Directproteinsequencing;Referenceproteome;Ribonucleoprotein;Ribosomalprotein;RNA-binding;rRNA-binding		74.3	74.3	74.3	14.98	0	223.27	28430000000	13952000000	8837100000	5640600000	6466500000	2976000000	3433800000	56674000	7436800000	3914000000
P06715	P06715	Glutathione reductase	gor	sp|P06715|GSHR_ECOLI Glutathione reductase OS=Escherichia coli (strain K12) OX=83333 GN=gor PE=1 SV=1	10	10	10	0.9594	0.56413	0.4183	0.2607	0.15573	0.1362	0.03977	0.12747	0.4409	0.68521	0.78719	0.882	0.043337	0.21051	1.0054	2.6754	5.1314	6.4685		amine metabolic process;biological regulation;carboxylic acid metabolic process;cell redox homeostasis;cellular amine metabolic process;cellular amino acid metabolic process;cellular homeostasis;cellular ketone metabolic process;cellular metabolic process;cellular modified amino acid metabolic process;cellular nitrogen compound metabolic process;cellular process;glutathione metabolic process;home…	antioxidant activity;binding;catalytic activity;coenzyme binding;cofactor binding;disulfide oxidoreductase activity;flavin adenine dinucleotide binding;glutathione disulfide oxidoreductase activity;glutathione-disulfide reductase activity;NADP binding;nucleotide binding;oxidoreductase activity;oxidoreductase activity, acting on a sulfur group of donors;oxidoreductase activity, acting on a sulfur …	cell part;cytoplasm;intracellular part;membrane	Glutathione metabolism	Pyr_redox;Pyr_redox_2;Pyr_redox_dim	3D-structure;Completeproteome;Cytoplasm;Disulfidebond;FAD;Flavoprotein;NADP;Oxidoreductase;Redox-activecenter;Referenceproteome		23.8	23.8	23.8	48.772	0	79.32	1622100000	769670000	448910000	403550000	252790000	123730000	124920000	4135000	229600000	137620000
P07650	P07650	Thymidine phosphorylase	deoA	sp|P07650|TYPH_ECOLI Thymidine phosphorylase OS=Escherichia coli (strain K12) OX=83333 GN=deoA PE=1 SV=3	10	10	10	1.0593	0.63388	0.40332	0.20178	0.1106	0.10816	0.078923	0.15651	0.52592	0.78756	0.89361	0.92221	0.076367	0.25391	1.3135	3.8365	7.6939	8.6954		cellular aromatic compound metabolic process;cellular metabolic process;cellular nitrogen compound metabolic process;cellular process;cellular response to stimulus;cellular response to stress;heterocycle metabolic process;metabolic process;nitrogen compound metabolic process;nucleobase metabolic process;nucleobase-containing compound metabolic process;nucleobase-containing small molecule metaboli…	catalytic activity;phosphorylase activity;pyrimidine-nucleoside phosphorylase activity;thymidine phosphorylase activity;transferase activity;transferase activity, transferring glycosyl groups;transferase activity, transferring hexosyl groups;transferase activity, transferring pentosyl groups	cell part;membrane	Bladder cancer;Drug metabolism - other enzymes;Pyrimidine metabolism	Glycos_trans_3N;Glycos_transf_3;PYNP_C	3D-structure;Completeproteome;Glycosyltransferase;Referenceproteome;Transferase		23.4	23.4	23.4	47.207	0	144.73	2504000000	1081200000	441950000	980840000	445210000	146450000	159490000	139270000	336930000	118390000
P0A6A6	P0A6A6	3-isopropylmalate dehydratase large subunit	leuC	sp|P0A6A6|LEUC_ECOLI 3-isopropylmalate dehydratase large subunit OS=Escherichia coli (strain K12) OX=83333 GN=leuC PE=1 SV=2	10	10	10	0.93756	0.48515	0.27649	0.12829	0.060947	0.040612	0.02417	0.19642	0.56728	0.82027	0.89102	1.0003	0.026297	0.41263	2.0292	6.2504	14.568	24.769		amine biosynthetic process;amine metabolic process;biosynthetic process;branched chain family amino acid biosynthetic process;branched chain family amino acid metabolic process;carboxylic acid biosynthetic process;carboxylic acid metabolic process;cellular amine metabolic process;cellular amino acid biosynthetic process;cellular amino acid metabolic process;cellular biosynthetic process;cellular …	3-isopropylmalate dehydratase activity;4 iron, 4 sulfur cluster binding;binding;carbon-oxygen lyase activity;catalytic activity;cation binding;hydro-lyase activity;intramolecular transferase activity;ion binding;iron-sulfur cluster binding;isomerase activity;lyase activity;metal cluster binding;metal ion binding;protein binding		C5-Branched dibasic acid metabolism;Valine, leucine and isoleucine biosynthesis	Aconitase	4Fe-4S;Amino-acidbiosynthesis;Branched-chainaminoacidbiosynthesis;Completeproteome;Directproteinsequencing;Iron;Iron-sulfur;Leucinebiosynthesis;Lyase;Metal-binding;Referenceproteome		30.5	30.5	30.5	49.881	0	190.78	15297000000	7952000000	2919600000	4425700000	3403200000	1751300000	1609600000	42302000	1862200000	1107800000
P0A6C8	P0A6C8	Acetylglutamate kinase	argB	sp|P0A6C8|ARGB_ECOLI Acetylglutamate kinase OS=Escherichia coli (strain K12) OX=83333 GN=argB PE=1 SV=1	10	10	10	0.98002	0.558	0.4553	0.33735	0.23469	0.20155	0.04338	0.12571	0.43289	0.65032	0.68924	0.77594	0.044072	0.22106	0.96504	1.9186	3.0844	3.8443		amine biosynthetic process;amine metabolic process;arginine biosynthetic process;arginine metabolic process;biosynthetic process;carboxylic acid biosynthetic process;carboxylic acid metabolic process;cellular amine metabolic process;cellular amino acid biosynthetic process;cellular amino acid metabolic process;cellular biosynthetic process;cellular ketone metabolic process;cellular metabolic proc…	acetylglutamate kinase activity;adenyl nucleotide binding;adenyl ribonucleotide binding;ATP binding;binding;catalytic activity;kinase activity;nucleotide binding;phosphotransferase activity, carboxyl group as acceptor;purine nucleotide binding;purine ribonucleoside triphosphate binding;purine ribonucleotide binding;ribonucleotide binding;transferase activity;transferase activity, transferring pho…	cell part;cytoplasm;intracellular part	Arginine and proline metabolism;Lysine biosynthesis	AA_kinase	3D-structure;Amino-acidbiosynthesis;Argininebiosynthesis;ATP-binding;Completeproteome;Cytoplasm;Kinase;Nucleotide-binding;Referenceproteome;Transferase		43.8	43.8	43.8	27.159	0	192.63	12765000000	6533500000	3684800000	2546600000	3384100000	1665800000	1654000000	64215000	1868800000	1046000000
P0A7A9	P0A7A9	Inorganic pyrophosphatase	ppa	sp|P0A7A9|IPYR_ECOLI Inorganic pyrophosphatase OS=Escherichia coli (strain K12) OX=83333 GN=ppa PE=1 SV=2	10	10	10	1.0301	0.59207	0.4231	0.25924	0.16321	0.11796	0.0091388	0.14506	0.49496	0.69292	0.76629	0.8622	0.0086499	0.24153	1.1343	2.674	4.6205	7.482		cellular metabolic process;cellular process;metabolic process;phosphate-containing compound metabolic process;phosphorus metabolic process	binding;catalytic activity;cation binding;hydrolase activity;hydrolase activity, acting on acid anhydrides;hydrolase activity, acting on acid anhydrides, in phosphorus-containing anhydrides;inorganic diphosphatase activity;ion binding;magnesium ion binding;metal ion binding;protein binding;pyrophosphatase activity;transition metal ion binding;triphosphatase activity;zinc ion binding	cell part;cytoplasmic part;cytosol;intracellular part;membrane	Oxidative phosphorylation	Pyrophosphatase	3D-structure;Completeproteome;Cytoplasm;Directproteinsequencing;Hydrolase;Magnesium;Metal-binding;Referenceproteome		45.5	45.5	45.5	19.703	0	97.047	23139000000	11724000000	6893200000	4522600000	6454000000	3114700000	3298200000	41203000	5481900000	3010700000
P0A7E1	P0A7E1	Dihydroorotate dehydrogenase (quinone)	pyrD	sp|P0A7E1|PYRD_ECOLI Dihydroorotate dehydrogenase (quinone) OS=Escherichia coli (strain K12) OX=83333 GN=pyrD PE=1 SV=1	10	10	10	0.9951	0.48109	0.42394	0.2886	0.19187	0.16727	0.0099503	0.25377	0.5146	0.67831	0.75111	0.84285	0.010199	0.52586	1.2039	2.261	3.8831	4.9466		biosynthetic process;cellular aromatic compound metabolic process;cellular biosynthetic process;cellular metabolic process;cellular nitrogen compound biosynthetic process;cellular nitrogen compound metabolic process;cellular process;'de novo' pyrimidine base biosynthetic process;'de novo' UMP biosynthetic process;heterocycle biosynthetic process;heterocycle metabolic process;metabolic process;nit…	binding;catalytic activity;coenzyme binding;cofactor binding;dihydroorotate dehydrogenase activity;dihydroorotate oxidase activity;FMN binding;nucleotide binding;oxidoreductase activity;oxidoreductase activity, acting on the CH-CH group of donors;oxidoreductase activity, acting on the CH-CH group of donors, oxygen as acceptor;oxidoreductase activity, acting on the CH-CH group of donors, quinone o…	cell part;membrane;plasma membrane	Pyrimidine metabolism	DHO_dh	3D-structure;Cellmembrane;Completeproteome;Directproteinsequencing;Flavoprotein;FMN;Membrane;Oxidoreductase;Pyrimidinebiosynthesis;Referenceproteome		29.2	29.2	29.2	36.774	0	54.37	3840800000	1948200000	1003000000	889570000	1013300000	499160000	508270000	5875800	630160000	354600000
P0A7F3	P0A7F3	Aspartate carbamoyltransferase regulatory chain	pyrI	sp|P0A7F3|PYRI_ECOLI Aspartate carbamoyltransferase regulatory chain OS=Escherichia coli (strain K12) OX=83333 GN=pyrI PE=1 SV=2	10	10	10	1.1461	0.50036	0.43213	0.27841	0.31285	0.3004	0.037451	0.29217	0.60486	0.7343	0.76971	0.78995	0.032323	0.60173	1.3862	2.5331	2.7107	2.6773		biosynthetic process;cellular aromatic compound metabolic process;cellular biosynthetic process;cellular metabolic process;cellular nitrogen compound biosynthetic process;cellular nitrogen compound metabolic process;cellular process;'de novo' pyrimidine base biosynthetic process;heterocycle biosynthetic process;heterocycle metabolic process;metabolic process;nitrogen compound metabolic process;nu…	binding;cation binding;ion binding;metal ion binding;protein binding;transition metal ion binding;zinc ion binding	aspartate carbamoyltransferase complex;cell part;cytoplasm;intracellular part;macromolecular complex;protein complex	Alanine, aspartate and glutamate metabolism;Pyrimidine metabolism	PyrI;PyrI_C	3D-structure;Completeproteome;Directproteinsequencing;Metal-binding;Pyrimidinebiosynthesis;Referenceproteome;Zinc		92.2	92.2	92.2	17.12	0	323.31	42596000000	22212000000	11341000000	9042900000	8370500000	3674000000	4617300000	79164000	11207000000	6536900000
P0A7G6	P0A7G6	Protein RecA	recA	sp|P0A7G6|RECA_ECOLI Protein RecA OS=Escherichia coli (strain K12) OX=83333 GN=recA PE=1 SV=2	10	10	10	0.97808	0.56373	0.37892	0.19496	0.13663	0.082087	0.044204	0.16277	0.49821	0.74107	0.7676	0.90034	0.045068	0.28671	1.304	3.6936	5.5169	10.8		cell communication;cell motility;cellular component movement;cellular macromolecule metabolic process;cellular metabolic process;cellular nitrogen compound metabolic process;cellular process;cellular response to external stimulus;cellular response to extracellular stimulus;cellular response to stimulus;cellular response to stress;DNA metabolic process;DNA recombination;DNA repair;locomotion;macro…	adenyl nucleotide binding;adenyl ribonucleotide binding;ATP binding;ATPase activity;ATPase activity, coupled;binding;catalytic activity;damaged DNA binding;DNA binding;DNA-dependent ATPase activity;hydrolase activity;hydrolase activity, acting on acid anhydrides;hydrolase activity, acting on acid anhydrides, in phosphorus-containing anhydrides;nucleic acid binding;nucleoside-triphosphatase activi…	cell part;cytoplasm;intracellular part	Homologous recombination	RecA	3D-structure;ATP-binding;Completeproteome;Cytoplasm;Directproteinsequencing;DNA-binding;DNAdamage;DNArecombination;DNArepair;Nucleotide-binding;Referenceproteome;SOSresponse;Stressresponse		33.7	33.7	33.7	37.973	0	79.176	6784000000	3490600000	1474200000	1819300000	1453700000	710600000	703670000	39452000	939380000	529170000
P0A7R1	P0A7R1	50S ribosomal protein L9	rplI	sp|P0A7R1|RL9_ECOLI 50S ribosomal protein L9 OS=Escherichia coli (strain K12) OX=83333 GN=rplI PE=1 SV=1	10	10	10	1.0447	0.56804	0.41819	0.279	0.30479	0.28575	0.083297	0.15532	0.51059	0.67626	0.62567	0.75357	0.084374	0.30343	1.1332	2.4772	2.0158	2.5341		biosynthetic process;cellular biosynthetic process;cellular macromolecule biosynthetic process;cellular macromolecule metabolic process;cellular metabolic process;cellular process;cellular protein metabolic process;macromolecule biosynthetic process;macromolecule metabolic process;metabolic process;primary metabolic process;protein metabolic process;translation	binding;nucleic acid binding;RNA binding;rRNA binding;structural constituent of ribosome;structural molecule activity	cell part;cytosolic large ribosomal subunit;intracellular organelle part;intracellular part;large ribosomal subunit;macromolecular complex;organelle part;ribonucleoprotein complex	Ribosome	Ribosomal_L9_C;Ribosomal_L9_N	3D-structure;Acetylation;Completeproteome;Directproteinsequencing;Referenceproteome;Ribonucleoprotein;Ribosomalprotein;RNA-binding;rRNA-binding		75.8	75.8	75.8	15.769	0	221.21	34553000000	17400000000	8615300000	8537700000	7444000000	3233400000	3488400000	722220000	5537900000	3118700000
P0A8F8	P0A8F8	UvrABC system protein B	uvrB	sp|P0A8F8|UVRB_ECOLI UvrABC system protein B OS=Escherichia coli (strain K12) OX=83333 GN=uvrB PE=1 SV=2	10	10	10	0.9723	0.5626	0.40721	0.20837	0.10538	0.1052	0.11378	0.16258	0.51045	0.73949	0.89496	0.96003	0.083891	0.27857	1.223	3.5542	8.6536	9.0414		cell communication;cellular macromolecule metabolic process;cellular metabolic process;cellular nitrogen compound metabolic process;cellular process;cellular response to external stimulus;cellular response to extracellular stimulus;cellular response to stimulus;cellular response to stress;DNA metabolic process;DNA repair;macromolecule metabolic process;metabolic process;nitrogen compound metaboli…	adenyl nucleotide binding;adenyl ribonucleotide binding;ATP binding;binding;catalytic activity;deoxyribonuclease activity;DNA binding;endodeoxyribonuclease activity;endonuclease activity;excinuclease ABC activity;helicase activity;hydrolase activity;hydrolase activity, acting on acid anhydrides;hydrolase activity, acting on acid anhydrides, in phosphorus-containing anhydrides;hydrolase activity, …	cell part;cytoplasm;intracellular part	Nucleotide excision repair	Helicase_C;ResIII;UVR;UvrB	3D-structure;ATP-binding;Completeproteome;Cytoplasm;Directproteinsequencing;DNAdamage;DNAexcision;DNArepair;Excisionnuclease;Nucleotide-binding;Referenceproteome;SOSresponse		15.6	15.6	15.6	76.225	0	49.404	1513100000	755170000	232260000	525680000	134720000	64428000	65021000	5267300	133490000	73157000
P0A8L1	P0A8L1	Serine--tRNA ligase	serS	sp|P0A8L1|SYS_ECOLI Serine--tRNA ligase OS=Escherichia coli (strain K12) OX=83333 GN=serS PE=1 SV=1	10	10	10	1.0162	0.65697	0.45528	0.22541	0.13663	0.093146	0.019341	0.12144	0.45158	0.73841	0.7994	0.88769	0.018449	0.18675	1.013	3.2169	5.9262	9.2927		amine biosynthetic process;amine metabolic process;amino acid activation;biosynthetic process;carboxylic acid biosynthetic process;carboxylic acid metabolic process;cellular amine metabolic process;cellular amino acid biosynthetic process;cellular amino acid metabolic process;cellular biosynthetic process;cellular ketone metabolic process;cellular macromolecule metabolic process;cellular metaboli…	adenyl nucleotide binding;adenyl ribonucleotide binding;aminoacyl-tRNA ligase activity;ATP binding;binding;catalytic activity;cation binding;identical protein binding;ion binding;ligase activity;ligase activity, forming aminoacyl-tRNA and related compounds;ligase activity, forming carbon-oxygen bonds;magnesium ion binding;metal ion binding;nucleotide binding;protein binding;purine nucleotide bind…	cell part;cytoplasmic part;cytosol;intracellular part	Aminoacyl-tRNA biosynthesis	Seryl_tRNA_N;tRNA-synt_2b	Aminoacyl-tRNAsynthetase;ATP-binding;Completeproteome;Cytoplasm;Ligase;Nucleotide-binding;Proteinbiosynthesis;Referenceproteome		29.8	29.8	29.8	48.413	0	132.71	18534000000	9459700000	3349000000	5724900000	2008200000	980140000	998200000	29854000	2125500000	1161700000
P0A8N3	P0A8N3	Lysine--tRNA ligase	lysS	sp|P0A8N3|SYK1_ECOLI Lysine--tRNA ligase OS=Escherichia coli (strain K12) OX=83333 GN=lysS PE=1 SV=2	10	10	7	1.0249	0.62057	0.47875	0.25547	0.16285	0.11897	0.051271	0.15042	0.47545	0.71069	0.80383	0.91298	0.052884	0.2327	1.0308	2.812	4.8023	7.5866		amine metabolic process;amino acid activation;carboxylic acid metabolic process;cellular amine metabolic process;cellular amino acid metabolic process;cellular ketone metabolic process;cellular macromolecule metabolic process;cellular metabolic process;cellular nitrogen compound metabolic process;cellular process;lysyl-tRNA aminoacylation;macromolecule metabolic process;metabolic process;ncRNA me…	adenyl nucleotide binding;adenyl ribonucleotide binding;aminoacyl-tRNA ligase activity;ATP binding;binding;catalytic activity;cation binding;ion binding;ligase activity;ligase activity, forming aminoacyl-tRNA and related compounds;ligase activity, forming carbon-oxygen bonds;lysine-tRNA ligase activity;magnesium ion binding;metal ion binding;nucleic acid binding;nucleotide binding;purine nucleoti…	cell part;cytoplasmic part;cytosol;intracellular part;membrane	Aminoacyl-tRNA biosynthesis	tRNA_anti-codon;tRNA-synt_2	3D-structure;Aminoacyl-tRNAsynthetase;ATP-binding;Completeproteome;Cytoplasm;Directproteinsequencing;Ligase;Magnesium;Metal-binding;Nucleotide-binding;Proteinbiosynthesis;Referenceproteome		21.8	21.8	18.6	57.603	0	138.5	6442700000	3264200000	1479500000	1698900000	1130600000	541760000	574120000	14734000	948000000	529670000
P0A9A6	P0A9A6	Cell division protein FtsZ	ftsZ	sp|P0A9A6|FTSZ_ECOLI Cell division protein FtsZ OS=Escherichia coli (strain K12) OX=83333 GN=ftsZ PE=1 SV=1	10	10	10	0.98289	0.5218	0.27339	0.10738	0.046377	0.04334	0.028497	0.18345	0.60134	0.85051	0.90458	0.97318	0.02736	0.349	2.232	7.9154	19.669	24.684		asexual reproduction;barrier septum formation;cell division;cellular component assembly;cellular component assembly at cellular level;cellular component organization;cellular component organization at cellular level;cellular component organization or biogenesis;cellular component organization or biogenesis at cellular level;cellular macromolecular complex assembly;cellular macromolecular complex …	binding;catalytic activity;GTP binding;GTPase activity;guanyl nucleotide binding;guanyl ribonucleotide binding;hydrolase activity;hydrolase activity, acting on acid anhydrides;hydrolase activity, acting on acid anhydrides, in phosphorus-containing anhydrides;identical protein binding;nucleoside-triphosphatase activity;nucleotide binding;protein binding;purine nucleotide binding;purine ribonucleos…	cell division site;cell part;cytoplasm;intracellular part;macromolecular complex;protein complex	Cell cycle - Caulobacter	FtsZ_C;Tubulin	3D-structure;Cellcycle;Celldivision;Completeproteome;Cytoplasm;Directproteinsequencing;GTP-binding;Nucleotide-binding;Referenceproteome;Septation		35.5	35.5	35.5	40.323	0	253.82	17735000000	9157600000	3277100000	5300600000	3556000000	1746800000	1755600000	53515000	2480400000	1463400000
P0AAI9	P0AAI9	Malonyl CoA-acyl carrier protein transacylase	fabD	sp|P0AAI9|FABD_ECOLI Malonyl CoA-acyl carrier protein transacylase OS=Escherichia coli (strain K12) OX=83333 GN=fabD PE=1 SV=2	10	10	10	1.038	0.66776	0.47738	0.26021	0.23043	0.12257	0.089614	0.14072	0.46803	0.67172	0.8195	0.8995	0.086498	0.22769	0.97068	2.8104	3.7654	7.5985		biosynthetic process;carboxylic acid biosynthetic process;carboxylic acid metabolic process;cellular biosynthetic process;cellular ketone metabolic process;cellular lipid metabolic process;cellular metabolic process;cellular process;fatty acid biosynthetic process;fatty acid metabolic process;lipid biosynthetic process;lipid metabolic process;metabolic process;monocarboxylic acid metabolic proces…	[acyl-carrier-protein] S-malonyltransferase activity;catalytic activity;fatty acid synthase activity;malonyltransferase activity;S-acyltransferase activity;S-malonyltransferase activity;transferase activity;transferase activity, transferring acyl groups;transferase activity, transferring acyl groups other than amino-acyl groups		Fatty acid biosynthesis	Acyl_transf_1	3D-structure;Acyltransferase;Completeproteome;Directproteinsequencing;Fattyacidbiosynthesis;Fattyacidmetabolism;Lipidbiosynthesis;Lipidmetabolism;Referenceproteome;Transferase		59.9	59.9	59.9	32.417	0	244.61	11652000000	5641700000	1975400000	4035200000	928820000	429190000	470590000	29039000	1094300000	582560000
P0AAR3	P0AAR3	Cys-tRNA(Pro)/Cys-tRNA(Cys) deacylase YbaK	ybaK	sp|P0AAR3|YBAK_ECOLI Cys-tRNA(Pro)/Cys-tRNA(Cys) deacylase YbaK OS=Escherichia coli (strain K12) OX=83333 GN=ybaK PE=1 SV=1	10	10	10	1.0415	0.59157	0.47021	0.25359	0.17021	0.12303	0.051653	0.1083	0.42385	0.70009	0.74089	0.83851	0.05116	0.17606	0.9016	2.7523	4.1255	6.9681		biological regulation;biosynthetic process;cellular biosynthetic process;cellular macromolecule biosynthetic process;cellular macromolecule metabolic process;cellular metabolic process;cellular process;cellular protein metabolic process;macromolecule biosynthetic process;macromolecule metabolic process;metabolic process;posttranscriptional regulation of gene expression;primary metabolic process;p…	aminoacyl-tRNA editing activity;carboxylic ester hydrolase activity;catalytic activity;Cys-tRNA(Pro) hydrolase activity;hydrolase activity;hydrolase activity, acting on ester bonds;lyase activity	cell part;cytoplasm;intracellular part		tRNA_edit	3D-structure;Completeproteome;Cytoplasm;Lyase;Proteinbiosynthesis;Referenceproteome		76.1	76.1	76.1	17.093	0	76.238	2329900000	1208900000	538050000	582980000	468390000	236010000	223220000	9151900	370640000	214890000
P0ABA0	P0ABA0	ATP synthase subunit b	atpF	sp|P0ABA0|ATPF_ECOLI ATP synthase subunit b OS=Escherichia coli (strain K12) OX=83333 GN=atpF PE=1 SV=1	10	10	10	1.0119	0.58192	0.4221	0.27562	0.18759	0.16876	0.031865	0.1293	0.45294	0.6503	0.71322	0.78936	0.031876	0.2119	1.0462	2.4068	3.9741	5.1478		ATP biosynthetic process;ATP metabolic process;ATP synthesis coupled proton transport;biosynthetic process;cation transport;cellular biosynthetic process;cellular metabolic process;cellular nitrogen compound biosynthetic process;cellular nitrogen compound metabolic process;cellular process;energy coupled proton transport, down electrochemical gradient;establishment of localization;heterocycle bio…	active transmembrane transporter activity;ATPase activity;ATPase activity, coupled;ATPase activity, coupled to movement of substances;ATPase activity, coupled to transmembrane movement of ions;ATPase activity, coupled to transmembrane movement of substances;catalytic activity;cation transmembrane transporter activity;cation-transporting ATPase activity;hydrogen ion transmembrane transporter activ…	anchored to membrane;cell part;integral to membrane;intracellular part;intrinsic to membrane;macromolecular complex;membrane;membrane part;plasma membrane;protein complex;proton-transporting ATP synthase complex, coupling factor F(o);proton-transporting two-sector ATPase complex, proton-transporting domain	Oxidative phosphorylation;Photosynthesis	ATP-synt_B	3D-structure;ATPsynthesis;Cellinnermembrane;Cellmembrane;CF(0);Completeproteome;Hydrogeniontransport;Iontransport;Membrane;Referenceproteome;Transmembrane;Transmembranehelix;Transport		65.4	65.4	65.4	17.264	0	182.42	19622000000	9792000000	5160900000	4669400000	4920600000	2337900000	2518600000	64077000	2434600000	1328800000
P0ABP8	P0ABP8	Purine nucleoside phosphorylase DeoD-type	deoD	sp|P0ABP8|DEOD_ECOLI Purine nucleoside phosphorylase DeoD-type OS=Escherichia coli (strain K12) OX=83333 GN=deoD PE=1 SV=2	10	10	10	1.0212	0.62048	0.41263	0.2304	0.13227	0.098745	0.062254	0.16187	0.51327	0.80182	0.81738	0.86038	0.065723	0.27117	1.1957	3.4457	6.1862	8.7588		catabolic process;cellular catabolic process;cellular metabolic process;cellular nitrogen compound catabolic process;cellular nitrogen compound metabolic process;cellular process;cellular response to stimulus;cellular response to stress;heterocycle catabolic process;heterocycle metabolic process;metabolic process;nitrogen compound metabolic process;nucleobase-containing compound catabolic process…	binding;catalytic activity;identical protein binding;protein binding;purine-nucleoside phosphorylase activity;transferase activity;transferase activity, transferring glycosyl groups;transferase activity, transferring pentosyl groups	cell part;cytoplasmic part;cytosol;intracellular part;membrane	Nicotinate and nicotinamide metabolism;Purine metabolism;Pyrimidine metabolism	PNP_UDP_1	3D-structure;Acetylation;Completeproteome;Directproteinsequencing;Glycosyltransferase;Referenceproteome;Transferase		49	49	49	25.95	0	140.32	13597000000	6906000000	2956500000	3734700000	1501000000	720000000	754910000	26081000	1699500000	862420000
P0ACJ8	P0ACJ8	cAMP-activated global transcriptional regulator CRP	crp	sp|P0ACJ8|CRP_ECOLI cAMP-activated global transcriptional regulator CRP OS=Escherichia coli (strain K12) OX=83333 GN=crp PE=1 SV=1	10	10	10	0.98973	0.61772	0.43024	0.24296	0.14116	0.10466	0.030641	0.1163	0.45756	0.70366	0.74562	0.84626	0.030945	0.18912	1.0483	2.9443	5.0243	8.1769		biological regulation;biosynthetic process;carbon catabolite regulation of transcription;carbon catabolite repression of transcription;cell communication;cellular biosynthetic process;cellular macromolecule biosynthetic process;cellular macromolecule metabolic process;cellular metabolic process;cellular nitrogen compound metabolic process;cellular process;cellular response to chemical stimulus;ce…	adenyl nucleotide binding;adenyl ribonucleotide binding;AMP binding;binding;cAMP binding;cyclic nucleotide binding;DNA binding;nucleic acid binding;nucleic acid binding transcription factor activity;nucleotide binding;protein binding;purine nucleotide binding;purine ribonucleotide binding;ribonucleotide binding;sequence-specific DNA binding transcription factor activity	cell part;intracellular	Two-component system;Vibrio cholerae pathogenic cycle	cNMP_binding;Crp	3D-structure;Acetylation;Activator;cAMP;cAMP-binding;Completeproteome;Directproteinsequencing;DNA-binding;Nucleotide-binding;Referenceproteome;Repressor;Transcription;Transcriptionregulation		47.6	47.6	47.6	23.64	0	136.05	7676900000	3921600000	2149700000	1605500000	2277500000	1094700000	1120800000	62054000	1239000000	700530000
P0ADE4	P0ADE4	Translocation and assembly module TamA	tamA	sp|P0ADE4|TAMA_ECOLI Translocation and assembly module subunit TamA OS=Escherichia coli (strain K12) OX=83333 GN=tamA PE=1 SV=1	10	10	10	0.96585	0.58719	0.50853	0.29776	NaN	0.21169	0.15753	0.17156	0.47917	0.65149	NaN	0.78714	0.1619	0.31831	0.89432	2.2423	NaN	3.3034		cellular process;establishment of localization;establishment of localization in cell;establishment of protein localization;protein secretion;protein transport;secretion;secretion by cell;transport		cell outer membrane;cell part;external encapsulating structure part;integral to cell outer membrane;integral to membrane;intrinsic to cell outer membrane;intrinsic to membrane;membrane;membrane part;outer membrane		Bac_surface_Ag;Surf_Ag_VNR	3D-structure;Celloutermembrane;Completeproteome;Directproteinsequencing;Membrane;Referenceproteome;Signal;Transmembrane;Transmembranebetastrand		26.5	26.5	26.5	64.795	0	45.758	489950000	272180000	104420000	113360000	88490000	41461000	40477000	6551700	67540000	38827000
P0AEI4	P0AEI4	Ribosomal protein S12 methylthiotransferase RimO	rimO	sp|P0AEI4|RIMO_ECOLI Ribosomal protein S12 methylthiotransferase RimO OS=Escherichia coli (strain K12) OX=83333 GN=rimO PE=1 SV=1	10	10	10	1.02	0.58953	0.40702	0.23351	0.57051	0.16253	0.13166	0.18346	0.54234	0.73076	0.84854	0.89725	0.12556	0.33333	1.3564	3.2273	1.8954	4.9666		cellular macromolecule metabolic process;cellular metabolic process;cellular nitrogen compound metabolic process;cellular process;cellular protein metabolic process;macromolecule metabolic process;macromolecule modification;metabolic process;nitrogen compound metabolic process;nucleic acid metabolic process;nucleobase-containing compound metabolic process;peptidyl-amino acid modification;peptidyl…	4 iron, 4 sulfur cluster binding;aspartic acid methylthiotransferase activity;binding;catalytic activity;cation binding;ion binding;iron ion binding;iron-sulfur cluster binding;metal cluster binding;metal ion binding;methylthiotransferase activity;transferase activity;transferase activity, transferring alkylthio groups;transferase activity, transferring sulfur-containing groups;transition metal i…	cell part;cytoplasm;intracellular part		Radical_SAM;UPF0004	4Fe-4S;Completeproteome;Cytoplasm;Iron;Iron-sulfur;Metal-binding;Referenceproteome;S-adenosyl-L-methionine;Transferase		30.2	30.2	30.2	49.581	0	33.347	817030000	404070000	203360000	209610000	164160000	81675000	77744000	4739600	155000000	83632000
P0AEY5	P0AEY5	Modulator of drug activity B	mdaB	sp|P0AEY5|MDAB_ECOLI Modulator of drug activity B OS=Escherichia coli (strain K12) OX=83333 GN=mdaB PE=1 SV=1	10	10	10	1.0746	0.73975	0.53734	0.43381	NaN	1.3506	0.043144	0.15748	0.44906	0.68417	NaN	0.85142	0.039668	0.20901	0.82154	1.5878	NaN	5.5503		metabolic process;oxidation-reduction process	binding;catalytic activity;coenzyme binding;cofactor binding;flavin adenine dinucleotide binding;NADPH dehydrogenase (quinone) activity;NADPH dehydrogenase activity;oxidoreductase activity;oxidoreductase activity, acting on NADH or NADPH			Flavodoxin_2	3D-structure;Completeproteome;Referenceproteome		42	42	42	21.891	0	95.71	2128000000	997620000	521610000	608750000	236780000	104590000	108990000	23199000	269230000	137850000
P0AFG6	P0AFG6	Dihydrolipoyllysine-residue succinyltransferase component of 2-oxoglutarate dehydrogenase complex	sucB	sp|P0AFG6|ODO2_ECOLI Dihydrolipoyllysine-residue succinyltransferase component of 2-oxoglutarate dehydrogenase complex OS=Escherichia coli (strain K12) OX=83333 GN=sucB PE=1 SV=2	10	10	10	1.1937	0.54051	0.42875	0.27853	0.21072	0.16886	0.023364	0.21253	0.49394	0.67778	0.71574	0.80856	0.018632	0.38394	1.1682	2.4207	3.3638	4.7537		acetyl-CoA catabolic process;acetyl-CoA metabolic process;amine catabolic process;amine metabolic process;aspartate family amino acid catabolic process;aspartate family amino acid metabolic process;carboxylic acid catabolic process;carboxylic acid metabolic process;catabolic process;cellular amine metabolic process;cellular amino acid catabolic process;cellular amino acid metabolic process;cellul…	binding;carboxylic acid binding;catalytic activity;coenzyme binding;cofactor binding;dihydrolipoyllysine-residue succinyltransferase activity;lipoic acid binding;protein binding;S-acyltransferase activity;S-succinyltransferase activity;succinyltransferase activity;transferase activity;transferase activity, transferring acyl groups;transferase activity, transferring acyl groups other than amino-ac…	cell part;intracellular part;macromolecular complex;oxoglutarate dehydrogenase complex;protein complex	Citrate cycle (TCA cycle);Lysine degradation	2-oxoacid_dh;Biotin_lipoyl;E3_binding	3D-structure;Acetylation;Acyltransferase;Completeproteome;Directproteinsequencing;Lipoyl;Referenceproteome;Transferase;Tricarboxylicacidcycle		45.7	45.7	45.7	44.011	0	139.4	17473000000	8650000000	4348100000	4474700000	3472800000	1443600000	1908100000	121190000	2626300000	1455400000
P0AFM2	P0AFM2	Glycine betaine-binding periplasmic protein	proX	sp|P0AFM2|PROX_ECOLI Glycine betaine/proline betaine-binding periplasmic protein OS=Escherichia coli (strain K12) OX=83333 GN=proX PE=1 SV=1	10	10	10	1.0782	0.44156	0.21575	0.13459	0.11081	0.13448	0.038738	0.24205	0.45251	0.58569	0.60503	0.6946	0.035156	0.56275	2.0653	4.1773	5.066	5.4397		amine transport;amino acid transport;carboxylic acid transport;cellular process;cellular response to abiotic stimulus;cellular response to osmotic stress;cellular response to stimulus;cellular response to stress;establishment of localization;nitrogen compound transport;organic acid transport;organic substance transport;response to abiotic stimulus;response to osmotic stress;response to stimulus;r…	binding;protein binding;transporter activity	cell part;periplasmic space	ABC transporters	OpuAC	3D-structure;Amino-acidtransport;Completeproteome;Directproteinsequencing;Disulfidebond;Periplasm;Referenceproteome;Signal;Transport		48.5	48.5	48.5	36.022	0	323.31	10362000000	5850300000	1972600000	2539300000	939780000	426740000	499990000	13047000	1650300000	976450000
P0AG84	P0AG84	Uncharacterized oxidoreductase YghA	yghA	sp|P0AG84|YGHA_ECOLI Uncharacterized oxidoreductase YghA OS=Escherichia coli (strain K12) OX=83333 GN=yghA PE=1 SV=1	10	10	10	0.9591	0.55119	0.36868	0.22611	0.11499	0.064137	0.03339	0.16748	0.49086	0.75669	0.85932	0.95217	0.032846	0.31087	1.4411	3.5225	7.4218	14.249			catalytic activity;oxidoreductase activity				Acetylation;Completeproteome;Oxidoreductase;Referenceproteome		45.2	45.2	45.2	31.488	0	140.98	3254200000	1473100000	770480000	1010500000	349400000	171990000	165520000	11890000	353500000	207250000
P13482	P13482	Periplasmic trehalase	treA	sp|P13482|TREA_ECOLI Periplasmic trehalase OS=Escherichia coli (strain K12) OX=83333 GN=treA PE=1 SV=1	10	10	10	0.88472	0.47202	0.35306	0.19844	0.11292	0.15339	0.036246	0.19381	0.517	0.78603	0.83539	0.89465	0.040152	0.42441	1.4806	4.0997	7.3462	10.491		carbohydrate catabolic process;carbohydrate metabolic process;catabolic process;cellular carbohydrate catabolic process;cellular carbohydrate metabolic process;cellular hyperosmotic response;cellular metabolic process;cellular process;cellular response to abiotic stimulus;cellular response to osmotic stress;cellular response to stimulus;cellular response to stress;disaccharide catabolic process;d…	alpha,alpha-trehalase activity;catalytic activity;hydrolase activity;hydrolase activity, acting on glycosyl bonds;hydrolase activity, hydrolyzing O-glycosyl compounds;trehalase activity	cell part;external encapsulating structure part;outer membrane-bounded periplasmic space;periplasmic space	Starch and sucrose metabolism	Trehalase	3D-structure;Completeproteome;Directproteinsequencing;Glycosidase;Hydrolase;Periplasm;Referenceproteome;Signal		26.7	26.7	26.7	63.636	0	123.03	2252500000	1150000000	387630000	714820000	322090000	164250000	151680000	6162000	213170000	122310000
P15288	P15288	Cytosol non-specific dipeptidase	pepD	sp|P15288|PEPD_ECOLI Cytosol non-specific dipeptidase OS=Escherichia coli (strain K12) OX=83333 GN=pepD PE=1 SV=3	10	10	10	1.0409	0.6529	0.49548	0.23095	0.17627	0.090923	0.055486	0.14589	0.50909	0.7583	0.8332	0.89161	0.050365	0.21549	1.0786	3.2728	4.9101	9.5712		catabolic process;cellular catabolic process;cellular metabolic process;cellular process;metabolic process;peptide catabolic process;peptide metabolic process	binding;catalytic activity;cation binding;dipeptidase activity;exopeptidase activity;hydrolase activity;ion binding;metal ion binding;metallodipeptidase activity;metalloexopeptidase activity;metallopeptidase activity;peptidase activity;peptidase activity, acting on L-amino acid peptides;transition metal ion binding;zinc ion binding		Arginine and proline metabolism;beta-Alanine metabolism;Glutathione metabolism;Histidine metabolism	M20_dimer;Peptidase_M20	Acetylation;Cobalt;Completeproteome;Dipeptidase;Directproteinsequencing;Hydrolase;Metal-binding;Metalloprotease;Protease;Referenceproteome;Zinc		28.9	28.9	28.9	52.915	0	323.31	10392000000	5184400000	2397200000	2810000000	1855900000	887720000	896390000	71782000	1481200000	772820000
P15977	P15977	4-alpha-glucanotransferase	malQ	sp|P15977|MALQ_ECOLI 4-alpha-glucanotransferase OS=Escherichia coli (strain K12) OX=83333 GN=malQ PE=1 SV=2	10	10	10	1.0095	0.55382	0.43243	0.26042	0.19508	0.1572	0.14898	0.16087	0.40406	0.69269	0.73468	0.75776	0.16255	0.28189	0.9797	2.623	4.7486	4.7495		carbohydrate catabolic process;carbohydrate metabolic process;catabolic process;cellular carbohydrate catabolic process;cellular carbohydrate metabolic process;cellular glucan metabolic process;cellular macromolecule metabolic process;cellular metabolic process;cellular polysaccharide metabolic process;cellular process;disaccharide catabolic process;disaccharide metabolic process;energy derivatio…	4-alpha-glucanotransferase activity;catalytic activity;glycogen debranching enzyme activity;transferase activity;transferase activity, transferring glycosyl groups;transferase activity, transferring hexosyl groups	cell part;cytoplasmic part;cytosol;intracellular part	Starch and sucrose metabolism	Glyco_hydro_77	Carbohydratemetabolism;Completeproteome;Cytoplasm;Glycosyltransferase;Referenceproteome;Transferase		20	20	20	78.503	0	28.598	735740000	381960000	169460000	184320000	171790000	99830000	59975000	11985000	134490000	70764000
P18843	P18843	NH(3)-dependent NAD(+) synthetase	nadE	sp|P18843|NADE_ECOLI NH(3)-dependent NAD(+) synthetase OS=Escherichia coli (strain K12) OX=83333 GN=nadE PE=1 SV=2	10	10	10	0.98267	0.63505	0.43239	0.23677	0.14899	0.10887	0.040369	0.14225	0.47766	0.72418	0.81325	0.86915	0.038547	0.22672	1.066	3.0322	5.5536	8.3176		amine metabolic process;aspartate family amino acid metabolic process;aspartate metabolic process;biosynthetic process;carboxylic acid metabolic process;cellular amine metabolic process;cellular amino acid metabolic process;cellular biosynthetic process;cellular ketone metabolic process;cellular metabolic process;cellular nitrogen compound biosynthetic process;cellular nitrogen compound metabolic…	acid-ammonia (or amide) ligase activity;adenyl nucleotide binding;adenyl ribonucleotide binding;ATP binding;binding;carbon-nitrogen ligase activity, with glutamine as amido-N-donor;catalytic activity;ligase activity;ligase activity, forming carbon-nitrogen bonds;NAD+ synthase (glutamine-hydrolyzing) activity;NAD+ synthase activity;nucleotide binding;purine nucleotide binding;purine ribonucleoside…		Nicotinate and nicotinamide metabolism;Nitrogen metabolism	NAD_synthase	3D-structure;ATP-binding;Completeproteome;Directproteinsequencing;Ligase;NAD;Nucleotide-binding;Phosphoprotein;Referenceproteome		50.2	50.2	50.2	30.636	0	277.76	9864800000	5338900000	2058600000	2467300000	1676400000	861030000	788460000	26938000	1207800000	685790000
P27303	P27303	Multidrug export protein EmrA	emrA	sp|P27303|EMRA_ECOLI Multidrug export protein EmrA OS=Escherichia coli (strain K12) OX=83333 GN=emrA PE=1 SV=2	10	10	10	1.0401	0.61214	0.44017	0.24685	0.25654	0.19917	0.10995	0.15214	0.4614	0.6654	0.72139	0.82756	0.10917	0.23285	0.99082	2.6324	2.7688	4.0542		response to antibiotic;response to chemical stimulus;response to stimulus	drug transmembrane transporter activity;transmembrane transporter activity;transporter activity	cell part;cell wall;external encapsulating structure;external encapsulating structure part;Gram-negative-bacterium-type cell wall;integral to membrane;intrinsic to external side of plasma membrane;intrinsic to external side of plasma membrane, in periplasmic space;intrinsic to membrane;intrinsic to plasma membrane;membrane part;peptidoglycan-based cell wall;plasma membrane part		HlyD	Antibioticresistance;Cellinnermembrane;Cellmembrane;Coiledcoil;Completeproteome;Membrane;Referenceproteome;Transmembrane;Transmembranehelix;Transport		35.6	35.6	35.6	42.736	0	64.831	2052700000	985010000	453720000	613940000	236500000	115210000	113520000	7780400	385640000	197400000
P30855	P30855	Sensor protein EvgS	evgS	sp|P30855|EVGS_ECOLI Sensor protein EvgS OS=Escherichia coli (strain K12) OX=83333 GN=evgS PE=1 SV=2	10	10	10	0.97728	0.5554	0.54978	0.35598	NaN	0.46088	0.53695	0.78178	0.67043	0.72541	NaN	0.86332	0.38808	1.4733	1.2195	2.0675	NaN	1.8412		biological regulation;cellular macromolecule metabolic process;cellular metabolic process;cellular process;cellular protein metabolic process;cellular response to stimulus;macromolecule metabolic process;macromolecule modification;metabolic process;phosphate-containing compound metabolic process;phosphorus metabolic process;phosphorylation;primary metabolic process;protein autophosphorylation;pro…	adenyl nucleotide binding;adenyl ribonucleotide binding;ATP binding;binding;catalytic activity;histidine phosphotransfer kinase activity;kinase activity;molecular transducer activity;nucleotide binding;phosphotransferase activity, alcohol group as acceptor;phosphotransferase activity, nitrogenous group as acceptor;protein histidine kinase activity;protein kinase activity;purine nucleotide binding…	cell part;integral to membrane;intrinsic to membrane;membrane;membrane part;plasma membrane	Two-component system	HATPase_c;HisKA;Hpt;Response_reg;SBP_bac_3	ATP-binding;Cellinnermembrane;Cellmembrane;Completeproteome;Kinase;Membrane;Nucleotide-binding;Phosphoprotein;Referenceproteome;Signal;Transferase;Transmembrane;Transmembranehelix;Two-componentregulatorysystem		11.6	11.6	11.6	134.74	0	19.514	416480000	109740000	54562000	252170000	127290000	40519000	22373000	64397000	127250000	18314000
P31120	P31120	Phosphoglucosamine mutase	glmM	sp|P31120|GLMM_ECOLI Phosphoglucosamine mutase OS=Escherichia coli (strain K12) OX=83333 GN=glmM PE=1 SV=3	10	10	10	0.99472	0.62098	0.46352	0.28634	0.18668	0.1439	0.035692	0.11181	0.45078	0.68583	0.77737	0.85863	0.035914	0.18059	0.97353	2.4374	4.1082	6.1916		alcohol biosynthetic process;alcohol metabolic process;amino sugar biosynthetic process;amino sugar metabolic process;biosynthetic process;carbohydrate biosynthetic process;carbohydrate metabolic process;cellular biosynthetic process;cellular carbohydrate biosynthetic process;cellular carbohydrate metabolic process;cellular macromolecule metabolic process;cellular metabolic process;cellular nitro…	binding;catalytic activity;cation binding;intramolecular transferase activity;intramolecular transferase activity, phosphotransferases;ion binding;isomerase activity;magnesium ion binding;metal ion binding;phosphoglucosamine mutase activity	cell part;cytoplasmic part;cytosol;intracellular part	Amino sugar and nucleotide sugar metabolism	PGM_PMM_I;PGM_PMM_II;PGM_PMM_III;PGM_PMM_IV	Completeproteome;Directproteinsequencing;Isomerase;Magnesium;Metal-binding;Phosphoprotein;Referenceproteome		35.5	35.5	35.5	47.543	0	189.12	4270200000	2167400000	1049900000	1052900000	898000000	439240000	441390000	17377000	616830000	352960000
P31133	P31133	Putrescine-binding periplasmic protein	potF	sp|P31133|POTF_ECOLI Putrescine-binding periplasmic protein OS=Escherichia coli (strain K12) OX=83333 GN=potF PE=1 SV=3	10	10	10	1.0088	0.5218	0.43832	0.31732	0.18372	0.20487	0.1243	0.12402	0.47062	0.69903	0.81961	0.90846	0.11196	0.22882	1.0746	2.189	4.2114	4.416		amine transport;establishment of localization;nitrogen compound transport;organic substance transport;polyamine transport;putrescine transport;transport	active transmembrane transporter activity;amine binding;amine transmembrane transporter activity;ATPase activity;ATPase activity, coupled;ATPase activity, coupled to movement of substances;ATPase activity, coupled to transmembrane movement of substances;binding;catalytic activity;hydrolase activity;hydrolase activity, acting on acid anhydrides;hydrolase activity, acting on acid anhydrides, cataly…	cell part;periplasmic space	ABC transporters		3D-structure;Completeproteome;Directproteinsequencing;Disulfidebond;Periplasm;Referenceproteome;Signal;Transport		40.5	40.5	40.5	40.839	0	168.67	13336000000	6946900000	2686400000	3702400000	1464900000	681510000	610350000	173080000	2204300000	1293200000
P31663	P31663	Pantothenate synthetase	panC	sp|P31663|PANC_ECOLI Pantothenate synthetase OS=Escherichia coli (strain K12) OX=83333 GN=panC PE=1 SV=1	10	10	10	1.0413	0.65999	0.4498	0.25671	0.19728	0.11616	0.030371	0.11269	0.45767	0.7219	0.75722	0.92422	0.028041	0.18094	1.0052	2.7652	4.0853	8.2419		amine biosynthetic process;amine metabolic process;biosynthetic process;carboxylic acid biosynthetic process;carboxylic acid metabolic process;cellular amine metabolic process;cellular amino acid biosynthetic process;cellular amino acid metabolic process;cellular biosynthetic process;cellular ketone metabolic process;cellular metabolic process;cellular modified amino acid biosynthetic process;cel…	acid-amino acid ligase activity;adenyl nucleotide binding;adenyl ribonucleotide binding;ATP binding;binding;catalytic activity;identical protein binding;ligase activity;ligase activity, forming carbon-nitrogen bonds;nucleotide binding;pantoate-beta-alanine ligase activity;protein binding;purine nucleotide binding;purine ribonucleoside triphosphate binding;purine ribonucleotide binding;ribonucleot…	cell part;cytoplasmic part;cytosol;intracellular part	beta-Alanine metabolism;Pantothenate and CoA biosynthesis	Pantoate_ligase	3D-structure;ATP-binding;Completeproteome;Cytoplasm;Ligase;Nucleotide-binding;Pantothenatebiosynthesis;Referenceproteome		60.8	60.8	60.8	31.597	0	113.99	5749000000	2852700000	1377500000	1518800000	1141900000	548560000	570850000	22477000	689600000	374410000
P45955	P45955	Uncharacterized protein YbgF	ybgF	sp|P45955|CPOB_ECOLI Cell division coordinator CpoB OS=Escherichia coli (strain K12) OX=83333 GN=cpoB PE=1 SV=2	10	10	10	1.0113	0.59104	0.45672	0.27195	0.16458	0.13335	0.047025	0.11994	0.42764	0.68971	0.76687	0.86058	0.046176	0.20268	0.91768	2.5029	4.7063	6.4612						TPR_2	3D-structure;Completeproteome;Referenceproteome;Signal		49	49	49	28.231	0	131.34	4223100000	1981000000	954560000	1287500000	806330000	358460000	336080000	111790000	825240000	345250000
P60422	P60422	50S ribosomal protein L2	rplB	sp|P60422|RL2_ECOLI 50S ribosomal protein L2 OS=Escherichia coli (strain K12) OX=83333 GN=rplB PE=1 SV=2	10	10	10	1.0035	0.56946	0.41962	0.25769	0.17017	0.13776	0.0094223	0.13117	0.4816	0.66866	0.70963	0.82108	0.0099712	0.23711	1.1293	2.4834	4.3389	6.132		biosynthetic process;cellular biosynthetic process;cellular macromolecule biosynthetic process;cellular macromolecule metabolic process;cellular metabolic process;cellular process;cellular protein metabolic process;macromolecule biosynthetic process;macromolecule metabolic process;metabolic process;primary metabolic process;protein metabolic process;translation	binding;catalytic activity;cation binding;ion binding;metal ion binding;nucleic acid binding;protein binding;RNA binding;rRNA binding;structural constituent of ribosome;structural molecule activity;transferase activity;transition metal ion binding;zinc ion binding	cell part;cytosolic large ribosomal subunit;intracellular organelle part;intracellular part;large ribosomal subunit;macromolecular complex;organelle part;ribonucleoprotein complex	Ribosome	Ribosomal_L2;Ribosomal_L2_C	3D-structure;Acetylation;Completeproteome;Directproteinsequencing;Referenceproteome;Ribonucleoprotein;Ribosomalprotein;RNA-binding;rRNA-binding		56.4	56.4	56.4	29.86	0	237.04	37845000000	19440000000	10381000000	8024200000	8115300000	3933500000	4155700000	26181000	9588400000	5362200000
P68919	P68919	50S ribosomal protein L25	rplY	sp|P68919|RL25_ECOLI 50S ribosomal protein L25 OS=Escherichia coli (strain K12) OX=83333 GN=rplY PE=1 SV=1	10	10	10	0.99515	0.54262	0.38185	0.2703	0.17469	0.1535	0.023025	0.15437	0.47958	0.67204	0.73466	0.82769	0.023898	0.28747	1.1955	2.5639	4.2721	5.4836		biosynthetic process;cellular biosynthetic process;cellular macromolecule biosynthetic process;cellular macromolecule metabolic process;cellular metabolic process;cellular process;cellular protein metabolic process;macromolecule biosynthetic process;macromolecule metabolic process;metabolic process;primary metabolic process;protein metabolic process;translation	5S rRNA binding;binding;nucleic acid binding;RNA binding;rRNA binding;structural constituent of ribosome;structural molecule activity	cell part;cytosolic large ribosomal subunit;intracellular organelle part;intracellular part;large ribosomal subunit;macromolecular complex;organelle part;ribonucleoprotein complex	Ribosome		3D-structure;Completeproteome;Directproteinsequencing;Referenceproteome;Ribonucleoprotein;Ribosomalprotein;RNA-binding;rRNA-binding		83	83	83	10.693	0	92.101	73802000000	37042000000	18562000000	18198000000	12724000000	6004600000	6617700000	101340000	14394000000	7971500000
P75830	P75830	Macrolide export protein MacA	macA	sp|P75830|MACA_ECOLI Macrolide export protein MacA OS=Escherichia coli (strain K12) OX=83333 GN=macA PE=1 SV=2	10	10	10	1.0083	0.66645	0.45732	0.26583	0.16291	0.19443	0.29444	0.22756	0.47049	0.70261	0.7246	0.8289	0.18633	0.2975	1.0401	2.5273	4.5963	3.7152		drug export;drug transport;establishment of localization;response to antibiotic;response to chemical stimulus;response to stimulus;transport	binding;identical protein binding;protein binding;substrate-specific transmembrane transporter activity;substrate-specific transporter activity;transmembrane transporter activity;transporter activity	cell part;extrinsic to membrane;integral to membrane;intrinsic to membrane;membrane;membrane part;plasma membrane			3D-structure;Antibioticresistance;Cellinnermembrane;Cellmembrane;Coiledcoil;Completeproteome;Directproteinsequencing;Membrane;Referenceproteome;Transmembrane;Transmembranehelix;Transport		40.2	40.2	40.2	40.623	0	90.703	1517100000	618300000	460310000	438540000	194190000	52036000	121570000	20591000	208500000	81493000
P76108	P76108	Putative ABC transporter periplasmic-binding protein YdcS	ydcS	sp|P76108|YDCS_ECOLI Bifunctional polyhydroxybutyrate synthase / ABC transporter periplasmic binding protein OS=Escherichia coli (strain K12) OX=83333 GN=ydcS PE=1 SV=1	10	10	10	0.79414	0.43072	0.33819	0.29852	0.15207	0.25908	0.21336	0.14621	0.4498	0.67258	0.73518	0.82598	0.295	0.37251	1.2631	2.4012	4.4437	3.1528		amine transport;establishment of localization;nitrogen compound transport;organic substance transport;polyamine transport;transport	amine binding;binding;polyamine binding;transporter activity	cell part;periplasmic space		SBP_bac_1	Completeproteome;Periplasm;Referenceproteome;Signal;Transport		34.1	34.1	34.1	42.295	0	40.803	330030000	174460000	64449000	91125000	29196000	15197000	13061000	936880	78213000	48334000
P76177	P76177	Protein YdgH	ydgH	sp|P76177|YDGH_ECOLI Protein YdgH OS=Escherichia coli (strain K12) OX=83333 GN=ydgH PE=1 SV=1	10	10	10	1.0422	0.62524	0.43463	0.25678	0.1489	0.11131	0.036778	0.13209	0.46135	0.72435	0.76647	0.86825	0.03439	0.21581	1.0674	2.6541	5.1443	7.8168						DUF1471	Completeproteome;Referenceproteome;Signal		48.1	48.1	48.1	33.903	0	323.31	14369000000	7367100000	2947200000	4055000000	2020500000	958500000	1020800000	41223000	1996900000	1139000000
P76550	P76550	Uncharacterized protein YffS	yffS	sp|P76550|YFFS_ECOLI Uncharacterized protein YffS OS=Escherichia coli (strain K12) OX=83333 GN=yffS PE=4 SV=2	10	10	10	1.027	0.70143	0.44936	0.23517	0.17225	0.17893	0.12059	0.14284	0.46066	0.66141	0.76402	0.83296	0.10827	0.19801	1.0636	2.6207	4.5579	4.6187			binding;DNA binding;nucleic acid binding				Completeproteome;Referenceproteome		33.5	33.5	33.5	29.751	0	48.074	1611900000	781700000	373970000	456270000	182780000	87264000	91585000	3930900	290460000	153610000
P04805	P04805	Glutamate--tRNA ligase	gltX	sp|P04805|SYE_ECOLI Glutamate--tRNA ligase OS=Escherichia coli (strain K12) OX=83333 GN=gltX PE=1 SV=1	9	9	9	1.0697	0.59216	0.43566	0.2612	0.3655	0.12856	0.17007	0.16283	0.51219	0.71511	0.58258	0.8739	0.16362	0.27843	1.163	2.5189	1.96	6.6368		amine metabolic process;amino acid activation;carboxylic acid metabolic process;cellular amine metabolic process;cellular amino acid metabolic process;cellular ketone metabolic process;cellular macromolecule metabolic process;cellular metabolic process;cellular nitrogen compound metabolic process;cellular process;glutamyl-tRNA aminoacylation;macromolecule metabolic process;metabolic process;ncRNA…	adenyl nucleotide binding;adenyl ribonucleotide binding;aminoacyl-tRNA ligase activity;ATP binding;binding;catalytic activity;cation binding;glutamate-tRNA ligase activity;ion binding;ligase activity;ligase activity, forming aminoacyl-tRNA and related compounds;ligase activity, forming carbon-oxygen bonds;metal ion binding;nucleic acid binding;nucleotide binding;purine nucleotide binding;purine r…	cell part;cytoplasm;intracellular part	Aminoacyl-tRNA biosynthesis;Porphyrin and chlorophyll metabolism	tRNA-synt_1c	Aminoacyl-tRNAsynthetase;ATP-binding;Completeproteome;Cytoplasm;Directproteinsequencing;Ligase;Metal-binding;Nucleotide-binding;Phosphoprotein;Proteinbiosynthesis;Referenceproteome;Zinc		25.1	25.1	25.1	53.815	0	132.46	3295600000	1690300000	699220000	906020000	569450000	275600000	277570000	16288000	386470000	205500000
P06610	P06610	Vitamin B12 transport periplasmic protein BtuE	btuE	sp|P06610|BTUE_ECOLI Thioredoxin/glutathione peroxidase BtuE OS=Escherichia coli (strain K12) OX=83333 GN=btuE PE=1 SV=1	9	9	9	0.97736	0.52176	0.36656	0.21051	0.10969	0.14462	0.096527	0.21854	0.53258	0.84578	0.84802	0.94881	0.090452	0.46123	1.4528	4.246	7.9063	8.0455		cation transport;cobalt ion transport;divalent inorganic cation transport;establishment of localization;ion transport;metal ion transport;response to chemical stimulus;response to hydroperoxide;response to oxidative stress;response to stimulus;response to stress;transition metal ion transport;transport	antioxidant activity;catalytic activity;glutathione peroxidase activity;oxidoreductase activity;oxidoreductase activity, acting on paired donors, with incorporation or reduction of molecular oxygen;oxidoreductase activity, acting on peroxide as acceptor;peroxidase activity;peroxiredoxin activity;thioredoxin peroxidase activity	cell part;periplasmic space	Arachidonic acid metabolism;Glutathione metabolism	GSHPx	Cobalt;Cobalttransport;Completeproteome;Iontransport;Oxidoreductase;Periplasm;Referenceproteome;Transport		72.7	72.7	72.7	20.469	0	84.646	11312000000	5946700000	1916100000	3449000000	1437500000	698590000	683900000	55026000	1380000000	816130000
P08178	P08178	Phosphoribosylformylglycinamidine cyclo-ligase	purM	sp|P08178|PUR5_ECOLI Phosphoribosylformylglycinamidine cyclo-ligase OS=Escherichia coli (strain K12) OX=83333 GN=purM PE=1 SV=3	9	9	9	1.0559	0.5614	0.42133	0.25974	0.1886	0.16168	0.021903	0.17472	0.48431	0.67126	0.73697	0.84824	0.02175	0.30796	1.1252	2.5712	4.09	5.3152		biosynthetic process;cellular biosynthetic process;cellular metabolic process;cellular nitrogen compound biosynthetic process;cellular nitrogen compound metabolic process;cellular process;'de novo' IMP biosynthetic process;heterocycle biosynthetic process;heterocycle metabolic process;IMP biosynthetic process;IMP metabolic process;metabolic process;nitrogen compound metabolic process;nucleobase-c…	adenyl nucleotide binding;adenyl ribonucleotide binding;ATP binding;binding;catalytic activity;cyclo-ligase activity;ligase activity;ligase activity, forming carbon-nitrogen bonds;nucleotide binding;phosphoribosylformylglycinamidine cyclo-ligase activity;purine nucleotide binding;purine ribonucleoside triphosphate binding;purine ribonucleotide binding;ribonucleotide binding	cell part;cytoplasm;intracellular part	Purine metabolism	AIRS;AIRS_C	3D-structure;ATP-binding;Completeproteome;Cytoplasm;Directproteinsequencing;Ligase;Nucleotide-binding;Purinebiosynthesis;Referenceproteome		40.3	40.3	40.3	36.854	0	222.01	8213200000	4188100000	2298400000	1726800000	2322500000	1121300000	1180300000	20886000	1324100000	738410000
P08201	P08201	Nitrite reductase (NADH) large subunit	nirB	sp|P08201|NIRB_ECOLI Nitrite reductase (NADH) large subunit OS=Escherichia coli (strain K12) OX=83333 GN=nirB PE=3 SV=4	9	9	9	NaN	1.9978	1.1013	0.42727	NaN	NaN	NaN	0.3088	0.49462	0.50073	NaN	NaN	NaN	0.12187	0.45423	0.99951	NaN	NaN		anaerobic respiration;cellular metabolic process;cellular process;cellular respiration;energy derivation by oxidation of organic compounds;generation of precursor metabolites and energy;metabolic process;nitrate assimilation;nitrate metabolic process;nitrogen compound metabolic process;nitrogen cycle metabolic process;oxidation-reduction process	4 iron, 4 sulfur cluster binding;binding;catalytic activity;cation binding;coenzyme binding;cofactor binding;flavin adenine dinucleotide binding;heme binding;ion binding;iron ion binding;iron-sulfur cluster binding;metal cluster binding;metal ion binding;NADP binding;nitrite reductase [NAD(P)H] activity;nucleotide binding;oxidoreductase activity;oxidoreductase activity, acting on other nitrogenou…	cell part;macromolecular complex;nitrite reductase complex [NAD(P)H];protein complex	Nitrogen metabolism	Fer2_BFD;NIR_SIR;NIR_SIR_ferr;Pyr_redox;Pyr_redox_2	4Fe-4S;Completeproteome;FAD;Flavoprotein;Heme;Iron;Iron-sulfur;Metal-binding;NAD;Nitrateassimilation;Oxidoreductase;Referenceproteome		13.2	13.2	13.2	93.12	0	38.348	265080000	98326000	125640000	41114000	0	0	0	0	84124000	28039000
P08622	P08622	Chaperone protein DnaJ	dnaJ	sp|P08622|DNAJ_ECOLI Chaperone protein DnaJ OS=Escherichia coli (strain K12) OX=83333 GN=dnaJ PE=1 SV=3	9	9	9	0.96721	0.66135	0.41853	0.26054	0.16082	0.11813	0.07551	0.071523	0.45377	0.67491	0.75288	0.85819	0.069789	0.11317	1.067	2.4845	4.8565	7.04		biosynthetic process;cellular biosynthetic process;cellular macromolecule biosynthetic process;cellular macromolecule metabolic process;cellular metabolic process;cellular nitrogen compound metabolic process;cellular process;cellular protein metabolic process;DNA metabolic process;DNA replication;macromolecule biosynthetic process;macromolecule metabolic process;metabolic process;nitrogen compoun…	adenyl nucleotide binding;adenyl ribonucleotide binding;ATP binding;binding;catalytic activity;cation binding;intramolecular oxidoreductase activity;intramolecular oxidoreductase activity, interconverting keto- and enol-groups;intramolecular oxidoreductase activity, transposing S-S bonds;ion binding;isomerase activity;metal ion binding;nucleotide binding;protein binding;protein disulfide isomeras…	cell part;cytoplasm;intracellular part;membrane		CTDII;DnaJ;DnaJ_CXXCXGXG	3D-structure;Chaperone;Completeproteome;Cytoplasm;Directproteinsequencing;DNAreplication;Metal-binding;Referenceproteome;Repeat;Stressresponse;Zinc;Zinc-finger		21.5	21.5	21.5	41.1	0	90.546	3212500000	1597800000	783720000	830990000	673970000	319800000	329110000	25054000	477340000	246920000
P09127	P09127	Putative uroporphyrinogen-III C-methyltransferase	hemX	sp|P09127|HEMX_ECOLI Protein HemX OS=Escherichia coli (strain K12) OX=83333 GN=hemX PE=1 SV=1	9	9	9	0.94337	0.5459	0.39991	0.22316	0.15093	0.10986	0.020987	0.13975	0.4683	0.70684	0.77237	0.84303	0.023551	0.25913	1.1261	3.0051	5.2614	7.5174		biosynthetic process;cellular biosynthetic process;cellular metabolic process;cellular nitrogen compound biosynthetic process;cellular nitrogen compound metabolic process;cellular process;cobalamin biosynthetic process;cobalamin metabolic process;cofactor biosynthetic process;cofactor metabolic process;heterocycle biosynthetic process;heterocycle metabolic process;metabolic process;nitrogen compo…	catalytic activity;C-methyltransferase activity;methyltransferase activity;S-adenosylmethionine-dependent methyltransferase activity;transferase activity;transferase activity, transferring one-carbon groups;uroporphyrin-III C-methyltransferase activity	cell part;integral to membrane;intrinsic to membrane;membrane;membrane part;plasma membrane	Porphyrin and chlorophyll metabolism	HemX	Cellinnermembrane;Cellmembrane;Completeproteome;Directproteinsequencing;Membrane;Methyltransferase;Porphyrinbiosynthesis;Referenceproteome;S-adenosyl-L-methionine;Transferase;Transmembrane;Transmembranehelix		30.8	30.8	30.8	42.962	0	131.42	4213600000	2199700000	757280000	1256600000	534290000	275510000	249190000	9595500	389460000	221410000
P09323	P09323	PTS system N-acetylglucosamine-specific EIICBA component;N-acetylglucosamine permease IIC component;N-acetylglucosamine-specific phosphotransferase enzyme IIB component;N-acetylglucosamine-specific phosphotransferase enzyme IIA component	nagE	sp|P09323|PTW3C_ECOLI PTS system N-acetylglucosamine-specific EIICBA component OS=Escherichia coli (strain K12) OX=83333 GN=nagE PE=1 SV=1	9	9	9	0.94057	0.57114	0.42449	0.26627	0.18271	0.18126	0.054001	0.094082	0.41498	0.64954	0.68283	0.75286	0.058214	0.17166	1.0269	2.4704	3.8952	4.0858		alpha-glucoside transport;amine metabolic process;aminoglycan metabolic process;antibiotic transport;carbohydrate metabolic process;carbohydrate transport;cellular process;cellular response to stimulus;cellular response to stress;disaccharide transport;drug transport;establishment of localization;glucoside transport;glycosaminoglycan metabolic process;hexose transport;macromolecule metabolic proc…	active transmembrane transporter activity;alpha-glucoside transmembrane transporter activity;antibiotic transporter activity;carbohydrate transmembrane transporter activity;catalytic activity;disaccharide transmembrane transporter activity;drug transmembrane transporter activity;glucoside transmembrane transporter activity;hexose transmembrane transporter activity;kinase activity;monosaccharide t…	cell part;integral to membrane;intracellular part;intrinsic to membrane;membrane;membrane part;organelle inner membrane;organelle membrane;organelle part;plasma membrane	Amino sugar and nucleotide sugar metabolism;Phosphotransferase system (PTS)	PTS_EIIA_1;PTS_EIIB;PTS_EIIC	Cellinnermembrane;Cellmembrane;Completeproteome;Kinase;Membrane;Phosphotransferasesystem;Referenceproteome;Sugartransport;Transferase;Transmembrane;Transmembranehelix;Transport		13.1	13.1	13.1	68.346	0	48.332	2336000000	1107300000	760180000	468510000	431160000	224480000	203120000	3565000	315750000	199910000
P0A698	P0A698	UvrABC system protein A	uvrA	sp|P0A698|UVRA_ECOLI UvrABC system protein A OS=Escherichia coli (strain K12) OX=83333 GN=uvrA PE=1 SV=1	9	9	9	0.91341	0.54857	0.40209	0.23863	0.18941	0.11695	0.039352	0.1475	0.43218	0.71051	0.79777	0.90709	0.039329	0.27206	1.1099	2.8544	4.2604	8.6825		ATP catabolic process;ATP metabolic process;catabolic process;cell communication;cellular catabolic process;cellular macromolecule metabolic process;cellular metabolic process;cellular nitrogen compound catabolic process;cellular nitrogen compound metabolic process;cellular process;cellular response to external stimulus;cellular response to extracellular stimulus;cellular response to stimulus;cel…	adenyl nucleotide binding;adenyl ribonucleotide binding;ATP binding;ATPase activity;binding;catalytic activity;cation binding;deoxyribonuclease activity;DNA binding;endodeoxyribonuclease activity;endonuclease activity;excinuclease ABC activity;hydrolase activity;hydrolase activity, acting on acid anhydrides;hydrolase activity, acting on acid anhydrides, in phosphorus-containing anhydrides;hydrola…	cell part;cytoplasm;excinuclease repair complex;intracellular part;macromolecular complex;protein complex	Nucleotide excision repair	ABC_tran	3D-structure;ATP-binding;Completeproteome;Cytoplasm;DNA-binding;DNAdamage;DNAexcision;DNArepair;Excisionnuclease;Metal-binding;Nucleotide-binding;Referenceproteome;Repeat;SOSresponse;Zinc;Zinc-finger		11.3	11.3	11.3	103.87	0	46.712	1329800000	684180000	324320000	321350000	317700000	162110000	150320000	5266600	232180000	128550000
P0A6D3	P0A6D3	3-phosphoshikimate 1-carboxyvinyltransferase	aroA	sp|P0A6D3|AROA_ECOLI 3-phosphoshikimate 1-carboxyvinyltransferase OS=Escherichia coli (strain K12) OX=83333 GN=aroA PE=1 SV=1	9	9	9	1.0375	0.63958	0.47029	0.31107	0.282	0.2015	0.073126	0.12024	0.47424	0.72546	0.78452	0.85194	0.068895	0.18218	0.97268	2.2598	2.9285	4.1857		amine biosynthetic process;amine metabolic process;aromatic amino acid family biosynthetic process;aromatic amino acid family metabolic process;aromatic compound biosynthetic process;biosynthetic process;carboxylic acid biosynthetic process;carboxylic acid metabolic process;cellular amine metabolic process;cellular amino acid biosynthetic process;cellular amino acid metabolic process;cellular aro…	3-phosphoshikimate 1-carboxyvinyltransferase activity;catalytic activity;transferase activity;transferase activity, transferring alkyl or aryl (other than methyl) groups	cell part;cytoplasm;intracellular part	Phenylalanine, tyrosine and tryptophan biosynthesis	EPSP_synthase	3D-structure;Amino-acidbiosynthesis;Aromaticaminoacidbiosynthesis;Completeproteome;Cytoplasm;Referenceproteome;Transferase		36.5	36.5	36.5	46.095	0	133.09	5370200000	2692200000	1292900000	1385100000	1198400000	547200000	591940000	59227000	525750000	296000000
P0A6E4	P0A6E4	Argininosuccinate synthase	argG	sp|P0A6E4|ASSY_ECOLI Argininosuccinate synthase OS=Escherichia coli (strain K12) OX=83333 GN=argG PE=1 SV=2	9	9	9	0.95828	0.51838	0.42862	0.31221	0.22375	0.2741	0.019596	0.15269	0.43717	0.66394	0.71092	0.79388	0.021945	0.29204	1.0134	2.0734	3.2677	2.9936		amine biosynthetic process;amine metabolic process;arginine biosynthetic process;arginine metabolic process;biosynthetic process;carboxylic acid biosynthetic process;carboxylic acid metabolic process;cellular amine metabolic process;cellular amino acid biosynthetic process;cellular amino acid metabolic process;cellular biosynthetic process;cellular ketone metabolic process;cellular metabolic proc…	adenyl nucleotide binding;adenyl ribonucleotide binding;argininosuccinate synthase activity;ATP binding;binding;catalytic activity;ligase activity;ligase activity, forming carbon-nitrogen bonds;nucleotide binding;protein binding;purine nucleotide binding;purine ribonucleoside triphosphate binding;purine ribonucleotide binding;ribonucleotide binding	cell part;cytoplasm;intracellular part	Alanine, aspartate and glutamate metabolism;Arginine and proline metabolism	Arginosuc_synth	3D-structure;Amino-acidbiosynthesis;Argininebiosynthesis;ATP-binding;Completeproteome;Cytoplasm;Directproteinsequencing;Ligase;Nucleotide-binding;Referenceproteome		28.4	28.4	28.4	49.898	0	197.01	26945000000	14881000000	6609200000	5454200000	5732700000	2962800000	2715100000	54817000	5355800000	3553900000
P0A6F1	P0A6F1	Carbamoyl-phosphate synthase small chain	carA	sp|P0A6F1|CARA_ECOLI Carbamoyl-phosphate synthase small chain OS=Escherichia coli (strain K12) OX=83333 GN=carA PE=1 SV=1	9	9	9	1.0633	0.49496	0.42004	0.27582	0.52704	0.47936	0.090942	0.24768	0.52135	0.64536	0.33469	0.67202	0.082308	0.49507	1.2326	2.4006	0.6597	1.8237		amine biosynthetic process;amine catabolic process;amine metabolic process;arginine biosynthetic process;arginine metabolic process;biosynthetic process;carbamoyl phosphate biosynthetic process;carbamoyl phosphate metabolic process;carboxylic acid biosynthetic process;carboxylic acid catabolic process;carboxylic acid metabolic process;catabolic process;cellular amine metabolic process;cellular am…	adenyl nucleotide binding;adenyl ribonucleotide binding;ATP binding;binding;carbamoyl-phosphate synthase (glutamine-hydrolyzing) activity;carbon-nitrogen ligase activity, with glutamine as amido-N-donor;catalytic activity;ligase activity;ligase activity, forming carbon-nitrogen bonds;nucleotide binding;protein binding;purine nucleotide binding;purine ribonucleoside triphosphate binding;purine rib…	carbamoyl-phosphate synthase complex;cell part;cytoplasm;cytoplasmic part;cytosol;intracellular part;macromolecular complex;protein complex	Alanine, aspartate and glutamate metabolism;Pyrimidine metabolism	CPSase_sm_chain;GATase	3D-structure;Amino-acidbiosynthesis;Argininebiosynthesis;ATP-binding;Completeproteome;Directproteinsequencing;Glutamineamidotransferase;Ligase;Nucleotide-binding;Pyrimidinebiosynthesis;Referenceproteome		47.6	47.6	47.6	41.431	0	181.8	1900100000	1097100000	457660000	345260000	203520000	83802000	107770000	11941000	687400000	429490000
P0A6L0	P0A6L0	Deoxyribose-phosphate aldolase	deoC	sp|P0A6L0|DEOC_ECOLI Deoxyribose-phosphate aldolase OS=Escherichia coli (strain K12) OX=83333 GN=deoC PE=1 SV=1	9	9	9	1.0782	0.66849	0.43153	0.21369	0.11451	0.067266	0.027707	0.13843	0.55342	0.87456	0.93116	0.9522	0.027677	0.19213	1.2985	4.0471	7.9382	15.734		carbohydrate catabolic process;carbohydrate metabolic process;catabolic process;cellular catabolic process;cellular metabolic process;cellular nitrogen compound catabolic process;cellular nitrogen compound metabolic process;cellular process;cellular response to stimulus;cellular response to stress;deoxyribonucleotide catabolic process;deoxyribonucleotide metabolic process;deoxyribose phosphate ca…	aldehyde-lyase activity;carbon-carbon lyase activity;catalytic activity;deoxyribose-phosphate aldolase activity;lyase activity	cell part;cytoplasmic part;cytosol;intracellular part;membrane	Pentose phosphate pathway	DeoC	3D-structure;Acetylation;Completeproteome;Cytoplasm;Lyase;Referenceproteome;Schiffbase		37.5	37.5	37.5	27.733	0	140.3	1832400000	808450000	389200000	634740000	224670000	98873000	122190000	3606600	228670000	112220000
P0A715	P0A715	2-dehydro-3-deoxyphosphooctonate aldolase	kdsA	sp|P0A715|KDSA_ECOLI 2-dehydro-3-deoxyphosphooctonate aldolase OS=Escherichia coli (strain K12) OX=83333 GN=kdsA PE=1 SV=1	9	9	9	1.019	0.62626	0.44343	0.26132	0.16326	0.11716	0.016349	0.14751	0.4851	0.70997	0.79542	0.88607	0.017119	0.23567	1.0471	2.7249	4.9574	7.5899		alcohol biosynthetic process;alcohol metabolic process;biosynthetic process;carbohydrate biosynthetic process;carbohydrate metabolic process;carboxylic acid biosynthetic process;carboxylic acid metabolic process;cellular biosynthetic process;cellular carbohydrate biosynthetic process;cellular carbohydrate metabolic process;cellular ketone metabolic process;cellular metabolic process;cellular proc…	3-deoxy-8-phosphooctulonate synthase activity;catalytic activity;transferase activity;transferase activity, transferring alkyl or aryl (other than methyl) groups	cell part;cytoplasmic part;cytosol;intracellular part	Lipopolysaccharide biosynthesis	DAHP_synth_1	3D-structure;Completeproteome;Cytoplasm;Directproteinsequencing;Lipopolysaccharidebiosynthesis;Referenceproteome;Transferase		29.6	29.6	29.6	30.832	0	94.969	13787000000	7027800000	2934800000	3825000000	1830100000	910210000	901530000	18376000	2427200000	1347000000
P0A794	P0A794	Pyridoxine 5-phosphate synthase	pdxJ	sp|P0A794|PDXJ_ECOLI Pyridoxine 5-phosphate synthase OS=Escherichia coli (strain K12) OX=83333 GN=pdxJ PE=1 SV=2	9	9	9	0.99332	0.61601	0.43049	0.24174	0.1589	0.10352	0.044119	0.13483	0.4851	0.72814	0.77321	0.85844	0.047833	0.21315	1.0736	2.9367	5.2312	8.2342		biosynthetic process;cellular biosynthetic process;cellular metabolic process;cellular process;heterocycle metabolic process;metabolic process;pyridoxine biosynthetic process;pyridoxine metabolic process;small molecule biosynthetic process;small molecule metabolic process;vitamin B6 biosynthetic process;vitamin B6 metabolic process;vitamin biosynthetic process;vitamin metabolic process;water-solu…	catalytic activity;pyridoxine 5'-phosphate synthase activity;transferase activity;transferase activity, transferring nitrogenous groups	cell part;cytoplasmic part;cytosol;intracellular part	Vitamin B6 metabolism	PdxJ	3D-structure;Completeproteome;Cytoplasm;Directproteinsequencing;Pyridoxinebiosynthesis;Referenceproteome;Transferase		49	49	49	26.384	0	112.33	5550700000	2883900000	1228600000	1438200000	995700000	468190000	491460000	36050000	901450000	556110000
P0A7D7	P0A7D7	Phosphoribosylaminoimidazole-succinocarboxamide synthase	purC	sp|P0A7D7|PUR7_ECOLI Phosphoribosylaminoimidazole-succinocarboxamide synthase OS=Escherichia coli (strain K12) OX=83333 GN=purC PE=1 SV=1	9	9	9	1.1115	0.64708	0.46494	0.2821	0.25547	0.1339	0.055749	0.14121	0.45235	0.70956	0.73488	0.95392	0.059271	0.22352	1.0196	2.4929	2.6494	7.1706		biosynthetic process;cellular biosynthetic process;cellular metabolic process;cellular nitrogen compound biosynthetic process;cellular nitrogen compound metabolic process;cellular process;'de novo' IMP biosynthetic process;heterocycle biosynthetic process;heterocycle metabolic process;IMP biosynthetic process;IMP metabolic process;metabolic process;nitrogen compound metabolic process;nucleobase-c…	acid-amino acid ligase activity;adenyl nucleotide binding;adenyl ribonucleotide binding;ATP binding;binding;catalytic activity;ligase activity;ligase activity, forming carbon-nitrogen bonds;nucleotide binding;phosphoribosylaminoimidazolesuccinocarboxamide synthase activity;purine nucleotide binding;purine ribonucleoside triphosphate binding;purine ribonucleotide binding;ribonucleotide binding	cell part;cytoplasmic part;cytosol;intracellular part;membrane	Purine metabolism	SAICAR_synt	3D-structure;ATP-binding;Completeproteome;Directproteinsequencing;Ligase;Nucleotide-binding;Purinebiosynthesis;Referenceproteome		62	62	62	26.995	0	98.423	6456700000	3214700000	1982100000	1260000000	2142800000	1027600000	1071200000	43952000	1096600000	608710000
P0A7Z0	P0A7Z0	Ribose-5-phosphate isomerase A	rpiA	sp|P0A7Z0|RPIA_ECOLI Ribose-5-phosphate isomerase A OS=Escherichia coli (strain K12) OX=83333 GN=rpiA PE=1 SV=1	9	9	9	0.98526	0.59893	0.46062	0.25474	0.1441	0.11035	0.021173	0.13542	0.46784	0.7109	0.78589	0.86312	0.021257	0.22705	1.0466	2.7961	5.1821	7.6147		alcohol metabolic process;carbohydrate metabolic process;cellular carbohydrate metabolic process;cellular metabolic process;cellular process;D-ribose metabolic process;heterocycle metabolic process;metabolic process;monosaccharide metabolic process;pentose metabolic process;pentose-phosphate shunt, non-oxidative branch;primary metabolic process;small molecule metabolic process	catalytic activity;intramolecular oxidoreductase activity;intramolecular oxidoreductase activity, interconverting aldoses and ketoses;isomerase activity;ribose-5-phosphate isomerase activity	cell part;cytoplasmic part;cytosol;intracellular part	Carbon fixation in photosynthetic organisms;Pentose phosphate pathway	Rib_5-P_isom_A	3D-structure;Completeproteome;Directproteinsequencing;Isomerase;Referenceproteome		36.1	36.1	36.1	22.86	0	118.28	9894100000	4904400000	2285800000	2704000000	2382000000	1083700000	1125100000	173240000	1198500000	641340000
P0A8A0	P0A8A0	Probable transcriptional regulatory protein YebC	yebC	sp|P0A8A0|YEBC_ECOLI Probable transcriptional regulatory protein YebC OS=Escherichia coli (strain K12) OX=83333 GN=yebC PE=1 SV=1	9	9	9	1.0781	0.63558	0.42036	0.23314	0.14604	0.096856	0.061925	0.13876	0.49878	0.74975	0.80367	0.89772	0.057255	0.22613	1.1645	3.257	5.6344	9.243		biological regulation;biosynthetic process;cellular biosynthetic process;cellular macromolecule biosynthetic process;cellular macromolecule metabolic process;cellular metabolic process;cellular nitrogen compound metabolic process;cellular process;macromolecule biosynthetic process;macromolecule metabolic process;metabolic process;nitrogen compound metabolic process;nucleic acid metabolic process;…	binding;DNA binding;nucleic acid binding	cell part;cytoplasm;intracellular part		Transcrip_reg	3D-structure;Completeproteome;Cytoplasm;DNA-binding;Referenceproteome;Transcription;Transcriptionregulation		35.4	35.4	35.4	26.422	0	174.21	12584000000	6234800000	2889900000	3458900000	2764900000	1287600000	1365500000	111750000	1714200000	934740000
P0A953	P0A953	3-oxoacyl-[acyl-carrier-protein] synthase 1	fabB	sp|P0A953|FABB_ECOLI 3-oxoacyl-[acyl-carrier-protein] synthase 1 OS=Escherichia coli (strain K12) OX=83333 GN=fabB PE=1 SV=1	9	9	9	0.99368	0.62179	0.44545	0.26309	0.15674	0.10825	0.015831	0.09193	0.40038	0.68029	0.77388	0.8765	0.015848	0.15225	0.90169	2.5655	4.9854	8.1208		biosynthetic process;carboxylic acid biosynthetic process;carboxylic acid metabolic process;cellular biosynthetic process;cellular ketone metabolic process;cellular lipid metabolic process;cellular metabolic process;cellular process;fatty acid biosynthetic process;fatty acid metabolic process;lipid biosynthetic process;lipid metabolic process;metabolic process;monocarboxylic acid metabolic proces…	3-oxoacyl-[acyl-carrier-protein] synthase activity;catalytic activity;fatty acid synthase activity;transferase activity;transferase activity, transferring acyl groups;transferase activity, transferring acyl groups other than amino-acyl groups	cell part;cytoplasmic part;cytosol;intracellular part	Fatty acid biosynthesis	ketoacyl-synt;Ketoacyl-synt_C	3D-structure;Acyltransferase;Completeproteome;Cytoplasm;Directproteinsequencing;Fattyacidbiosynthesis;Fattyacidmetabolism;Lipidbiosynthesis;Lipidmetabolism;Referenceproteome;Transferase		32	32	32	42.613	0	323.31	25142000000	13539000000	6415800000	5186600000	5470900000	2705300000	2720000000	45505000	6436500000	4128500000
P0A9J8	P0A9J8	P-protein;Chorismate mutase;Prephenate dehydratase	pheA	sp|P0A9J8|CMPDT_ECOLI Bifunctional chorismate mutase/prephenate dehydratase OS=Escherichia coli (strain K12) OX=83333 GN=pheA PE=1 SV=1	9	9	9	0.87502	0.57487	0.42209	0.24854	0.16309	0.12603	0.014602	0.08406	0.35115	0.60586	0.62831	0.77524	0.017085	0.15046	0.8428	2.4139	3.9463	5.9805		amine biosynthetic process;amine metabolic process;aromatic amino acid family biosynthetic process;aromatic amino acid family biosynthetic process, prephenate pathway;aromatic amino acid family metabolic process;aromatic compound biosynthetic process;biosynthetic process;carboxylic acid biosynthetic process;carboxylic acid metabolic process;cellular amine metabolic process;cellular amino acid bio…	amine binding;amino acid binding;binding;carbon-oxygen lyase activity;carboxylic acid binding;catalytic activity;chorismate mutase activity;hydro-lyase activity;intramolecular transferase activity;isomerase activity;lyase activity;prephenate dehydratase activity	cell part;cytoplasm;intracellular part	Phenylalanine, tyrosine and tryptophan biosynthesis	CM_2;PDT	3D-structure;Amino-acidbiosynthesis;Aromaticaminoacidbiosynthesis;Completeproteome;Cytoplasm;Isomerase;Lyase;Multifunctionalenzyme;Phenylalaninebiosynthesis;Referenceproteome		26.2	26.2	26.2	43.111	0	178.73	15277000000	8544000000	4011300000	2721300000	3812900000	1964900000	1815800000	32176000	2965000000	1806700000
P0A9Q5	P0A9Q5	Acetyl-coenzyme A carboxylase carboxyl transferase subunit beta	accD	sp|P0A9Q5|ACCD_ECOLI Acetyl-coenzyme A carboxylase carboxyl transferase subunit beta OS=Escherichia coli (strain K12) OX=83333 GN=accD PE=1 SV=1	9	9	9	1.0019	0.53342	0.40182	0.2413	0.22594	0.12523	0.04063	0.14595	0.45064	0.67083	0.73213	0.83494	0.039526	0.27054	1.0289	2.7683	3.1912	6.1728		biological regulation;biosynthetic process;carboxylic acid biosynthetic process;carboxylic acid metabolic process;cellular biosynthetic process;cellular ketone metabolic process;cellular lipid metabolic process;cellular metabolic process;cellular process;fatty acid biosynthetic process;fatty acid metabolic process;lipid biosynthetic process;lipid metabolic process;long-chain fatty acid biosynthet…	acetyl-CoA carboxylase activity;adenyl nucleotide binding;adenyl ribonucleotide binding;ATP binding;binding;catalytic activity;cation binding;CoA carboxylase activity;DNA binding;ion binding;ligase activity;ligase activity, forming carbon-carbon bonds;metal ion binding;mRNA binding;nucleic acid binding;nucleotide binding;protein binding;purine nucleotide binding;purine ribonucleoside triphosphate…	acetate CoA-transferase complex;cell part;cytoplasmic part;cytosol;intracellular part;macromolecular complex;protein complex	Carbon fixation pathways in prokaryotes;Fatty acid biosynthesis;Propanoate metabolism;Pyruvate metabolism;Tetracycline biosynthesis	Carboxyl_trans	3D-structure;ATP-binding;Completeproteome;Cytoplasm;Fattyacidbiosynthesis;Fattyacidmetabolism;Ligase;Lipidbiosynthesis;Lipidmetabolism;Metal-binding;Nucleotide-binding;Referenceproteome;RNA-binding;Translationregulation;Zinc;Zinc-finger		40.1	40.1	40.1	33.322	0	28.748	2702100000	1406700000	706900000	588510000	729540000	357440000	351950000	20154000	366790000	212480000
P0ABB4	P0ABB4	ATP synthase subunit beta	atpD	sp|P0ABB4|ATPB_ECOLI ATP synthase subunit beta OS=Escherichia coli (strain K12) OX=83333 GN=atpD PE=1 SV=2	9	9	9	0.98893	0.59446	0.44072	0.30507	0.18207	0.15482	0.050396	0.14411	0.46177	0.65443	0.70091	0.78496	0.053529	0.24666	1.029	2.1692	3.8055	5.1041		ATP biosynthetic process;ATP hydrolysis coupled proton transport;ATP metabolic process;ATP synthesis coupled proton transport;biosynthetic process;cation transport;cellular biosynthetic process;cellular metabolic process;cellular nitrogen compound biosynthetic process;cellular nitrogen compound metabolic process;cellular process;energy coupled proton transport, against electrochemical gradient;en…	active transmembrane transporter activity;adenyl nucleotide binding;adenyl ribonucleotide binding;ATP binding;ATPase activity;ATPase activity, coupled;ATPase activity, coupled to movement of substances;ATPase activity, coupled to transmembrane movement of ions;ATPase activity, coupled to transmembrane movement of substances;binding;catalytic activity;cation transmembrane transporter activity;cati…	cell part;intracellular part;macromolecular complex;membrane;membrane part;plasma membrane;protein complex;proton-transporting ATP synthase complex, catalytic core F(1);proton-transporting two-sector ATPase complex, catalytic domain	Oxidative phosphorylation;Photosynthesis	ATP-synt_ab;ATP-synt_ab_C;ATP-synt_ab_N	3D-structure;ATP-binding;ATPsynthesis;Cellinnermembrane;Cellmembrane;CF(1);Completeproteome;Directproteinsequencing;Hydrogeniontransport;Hydrolase;Iontransport;Membrane;Nucleotide-binding;Referenceproteome;Transport		35	35	35	50.325	0	217.68	39689000000	20842000000	10427000000	8419700000	9208300000	4502300000	4555900000	150130000	5995200000	3643900000
P0ABU2	P0ABU2	Ribosome-binding ATPase YchF	ychF	sp|P0ABU2|YCHF_ECOLI Ribosome-binding ATPase YchF OS=Escherichia coli (strain K12) OX=83333 GN=ychF PE=1 SV=2	9	9	9	0.99452	0.58363	0.44554	0.28619	0.1856	0.15471	0.03318	0.13348	0.43522	0.65117	0.70886	0.85735	0.031249	0.24091	1.0111	2.1916	3.7844	5.472		ATP catabolic process;ATP metabolic process;biological regulation;catabolic process;cellular catabolic process;cellular metabolic process;cellular nitrogen compound catabolic process;cellular nitrogen compound metabolic process;cellular process;heterocycle catabolic process;heterocycle metabolic process;metabolic process;negative regulation of catalytic activity;negative regulation of molecular f…	adenyl nucleotide binding;adenyl ribonucleotide binding;ATP binding;ATPase activity;binding;catalytic activity;cation binding;enzyme inhibitor activity;enzyme regulator activity;GTP binding;guanyl nucleotide binding;guanyl ribonucleotide binding;hydrolase activity;hydrolase activity, acting on acid anhydrides;hydrolase activity, acting on acid anhydrides, in phosphorus-containing anhydrides;ion b…			MMR_HSR1;YchF-GTPase_C	ATP-binding;Completeproteome;Directproteinsequencing;Magnesium;Metal-binding;Nucleotide-binding;Referenceproteome		28.1	28.1	28.1	39.667	0	95.009	6405300000	3312500000	1519300000	1573500000	1079700000	509940000	524560000	45151000	950220000	547030000
P0ACC7	P0ACC7	Bifunctional protein GlmU;UDP-N-acetylglucosamine pyrophosphorylase;Glucosamine-1-phosphate N-acetyltransferase	glmU	sp|P0ACC7|GLMU_ECOLI Bifunctional protein GlmU OS=Escherichia coli (strain K12) OX=83333 GN=glmU PE=1 SV=1	9	9	9	0.97391	0.63777	0.4393	0.25412	0.25301	0.1961	0.16803	0.17621	0.49239	0.66941	0.68877	0.81754	0.1777	0.29929	1.1027	2.7244	2.8973	7.0002		alcohol biosynthetic process;alcohol metabolic process;amine metabolic process;amino sugar biosynthetic process;amino sugar metabolic process;aminoglycan biosynthetic process;aminoglycan metabolic process;anatomical structure morphogenesis;biological regulation;biosynthetic process;carbohydrate biosynthetic process;carbohydrate metabolic process;cell morphogenesis;cell wall macromolecule biosynth…	acetyltransferase activity;binding;catalytic activity;cation binding;glucosamine-1-phosphate N-acetyltransferase activity;identical protein binding;ion binding;magnesium ion binding;metal ion binding;N-acetyltransferase activity;N-acyltransferase activity;nucleotidyltransferase activity;protein binding;transferase activity;transferase activity, transferring acyl groups;transferase activity, trans…	cell part;cytoplasm;intracellular part	Amino sugar and nucleotide sugar metabolism	Hexapep;NTP_transf_3	3D-structure;Acyltransferase;Cellshape;Cellwallbiogenesis/degradation;Cobalt;Completeproteome;Cytoplasm;Magnesium;Metal-binding;Multifunctionalenzyme;Nucleotidyltransferase;Peptidoglycansynthesis;Referenceproteome;Repeat;Transferase		31.1	31.1	31.1	49.19	0	99.545	2169500000	1201200000	430160000	538090000	368280000	177590000	177670000	13017000	402040000	279620000
P0ADI4	P0ADI4	Enterobactin synthase component B;Isochorismatase;Aryl carrier protein	entB	sp|P0ADI4|ENTB_ECOLI Enterobactin synthase component B OS=Escherichia coli (strain K12) OX=83333 GN=entB PE=1 SV=1	9	9	9	1.0508	0.7081	0.45889	0.26143	0.16512	0.11503	0.029151	0.028961	0.43443	0.6926	0.75669	0.85172	0.02749	0.042017	0.94665	2.6266	4.785	7.4145		alcohol metabolic process;benzene-containing compound metabolic process;biosynthetic process;catechol-containing compound metabolic process;cellular aromatic compound metabolic process;cellular biosynthetic process;cellular metabolic process;cellular process;cofactor biosynthetic process;cofactor metabolic process;diol metabolic process;enterobactin biosynthetic process;enterobactin metabolic pro…	binding;catalytic activity;ether hydrolase activity;hydrolase activity;hydrolase activity, acting on ether bonds;identical protein binding;isochorismatase activity;leukotriene-A4 hydrolase activity;protein binding;transferase activity;transferase activity, transferring alkyl or aryl (other than methyl) groups	cell part;cytoplasmic part;cytosol;intracellular part;membrane;plasma membrane	Biosynthesis of siderophore group nonribosomal peptides	Isochorismatase;PP-binding	3D-structure;Completeproteome;Enterobactinbiosynthesis;Hydrolase;Phosphopantetheine;Phosphoprotein;Referenceproteome		44.6	44.6	44.6	32.554	0	226.19	41757000000	21139000000	10827000000	9791400000	9382100000	4395500000	4827000000	159600000	6714100000	3651300000
P0AEG4	P0AEG4	Thiol:disulfide interchange protein DsbA	dsbA	sp|P0AEG4|DSBA_ECOLI Thiol:disulfide interchange protein DsbA OS=Escherichia coli (strain K12) OX=83333 GN=dsbA PE=1 SV=1	9	9	9	1.0693	0.61466	0.41781	0.2366	0.16119	0.10862	0.065155	0.14916	0.49189	0.7125	0.74777	0.82999	0.058403	0.2441	1.2056	3.043	4.8817	7.5196		biological regulation;cell redox homeostasis;cellular homeostasis;cellular macromolecule metabolic process;cellular metabolic process;cellular process;cellular protein metabolic process;cellular response to antibiotic;cellular response to chemical stimulus;cellular response to stimulus;homeostatic process;macromolecule metabolic process;metabolic process;oxidation-reduction process;primary metabo…	binding;catalytic activity;disulfide oxidoreductase activity;intramolecular oxidoreductase activity;intramolecular oxidoreductase activity, interconverting keto- and enol-groups;intramolecular oxidoreductase activity, transposing S-S bonds;isomerase activity;oxidoreductase activity;oxidoreductase activity, acting on a sulfur group of donors;protein binding;protein disulfide isomerase activity;pro…	cell part;external encapsulating structure part;outer membrane-bounded periplasmic space;periplasmic space		DSBA	3D-structure;Completeproteome;Directproteinsequencing;Disulfidebond;Periplasm;Redox-activecenter;Referenceproteome;Signal		63.5	63.5	63.5	23.104	0	323.31	10609000000	5700000000	2186500000	2722300000	1865200000	890790000	924160000	50293000	1282100000	715600000
P0AEH1	P0AEH1	Regulator of sigma-E protease RseP	rseP	sp|P0AEH1|RSEP_ECOLI Regulator of sigma-E protease RseP OS=Escherichia coli (strain K12) OX=83333 GN=rseP PE=1 SV=1	9	9	9	0.98826	0.6197	0.41928	0.27949	0.21556	0.27791	0.075118	0.15716	0.49518	0.74023	0.77185	0.84086	0.07601	0.26791	1.1225	2.7473	3.3482	2.567		biological regulation;positive regulation of biological process;positive regulation of biosynthetic process;positive regulation of cellular biosynthetic process;positive regulation of cellular metabolic process;positive regulation of cellular process;positive regulation of gene expression;positive regulation of macromolecule biosynthetic process;positive regulation of macromolecule metabolic proc…	anti-sigma factor antagonist activity;antisigma factor binding;binding;catalytic activity;cation binding;endopeptidase activity;hydrolase activity;ion binding;metal ion binding;metalloendopeptidase activity;metallopeptidase activity;peptidase activity;peptidase activity, acting on L-amino acid peptides;protein binding;protein binding transcription factor activity;transcription factor binding tran…	cell part;integral to membrane;integral to plasma membrane;intrinsic to membrane;intrinsic to plasma membrane;membrane part;plasma membrane part	Cell cycle - Caulobacter	PDZ;Peptidase_M50	3D-structure;Cellinnermembrane;Cellmembrane;Completeproteome;Hydrolase;Membrane;Metal-binding;Metalloprotease;Protease;Referenceproteome;Repeat;Transmembrane;Transmembranehelix;Zinc		36.7	36.7	36.7	49.071	0	38.488	1176400000	545520000	304040000	326810000	190140000	86010000	97161000	6970400	121950000	67655000
[truncated: 1,308 more rows]
[truncated: 18 more columns]
