# Supplementary material for: Harnessing Machine Learning To Unravel Protein Degradation in Escherichia coli
Source: mSystems. 2021 Feb 2;6(1):e01296-20. doi: 10.1128/mSystems.01296-20 (PMC7857536; doi:10.1128/mSystems.01296-20)
Supplement: DATA SET S2 [file mSystems.01296-20-sd002.xlsx]

## Sheet: Sheet1
Gene names	Protein IDs	num_of_neighbors	aromaticities	instabilities	mass	pI	flexabilities	gravies	seq_len	average_neigh_mass	average_neigh_len	average_neigh_pI	Total_precent_disorder	Total_no_of_disordered_regions_greater_than_30_amino_acids	Total_no_of_disordered_regions_greater_than_50_amino_acids	number_of_disordered_segments	mean_neigh_disorder	helix	turn	sheet	A_NEnd	C_NEnd	D_NEnd	E_NEnd	F_NEnd	G_NEnd	H_NEnd	I_NEnd	K_NEnd	L_NEnd	M_NEnd	N_NEnd	P_NEnd	Q_NEnd	R_NEnd	S_NEnd	T_NEnd	V_NEnd	Y_NEnd	A_NEnd_PC5	C_NEnd_PC5	D_NEnd_PC5	R_NEnd_PC5	T_NEnd_PC5	NM1	NM2	NM3	CM1	is_single_node
gnsB	P77695	1	0.0526316	33.8439	6547.59	8.96332	1.01946	-0.480702	57	55363.5	489	5.6037	26.31	0	0	2	0.0347648	0.298246	0.140351	0.280702	0	0	0	0	0	0	0	0	0	0	0	1	0	0	0	0	0	0	0	0	0	1	0	0	0	0	1	0	0
yhiI	P37626	1	0.0450704	40.0279	38827.9	6.89374	1.00084	-0.160563	355	70701.6	648	5.9577	25.63	1	1	5	0.0570988	0.284507	0.15493	0.35493	0	0	1	0	0	0	0	0	0	0	0	0	0	0	0	0	0	0	0	0	1	0	0	0	0	0	1	0	0
ybgK	P75745	2	0.0677419	43.0006	34386	8.59064	0.998022	-0.346774	310	38106.2	348	5.8609	10	0	0	4	0.058908	0.280645	0.23871	0.274194	0	0	0	0	0	0	0	0	0	1	0	0	0	0	0	0	0	0	0	1	0	0	0	0	1	0	1	0	0
yjbB	P0AF43	4	0.0607735	38.3479	59466.3	7.71417	0.989182	0.432413	543	65501.9	591	5.87613	8.287	0	0	4	0.0617597	0.370166	0.186004	0.368324	0	0	0	0	0	0	0	0	0	1	0	0	0	0	0	0	0	0	0	1	0	0	0	0	1	0	1	0	0
ltaE	P75823	14	0.0660661	29.5589	36494.3	5.8067	0.997716	-0.127928	333	66742.3	610.286	6.09984	6.906	0	0	2	0.0634363	0.288288	0.189189	0.345345	0	0	0	0	0	0	0	1	0	0	0	0	0	0	0	0	0	0	0	1	0	0	0	0	0	0	1	0	0
ycaO	P75838	3	0.119454	40.2162	65650.8	4.37933	0.998951	-0.195734	586	53665	479	5.84117	3.924	0	0	2	0.06611	0.324232	0.21843	0.3157	0	0	0	0	0	0	0	0	0	0	0	0	0	0	0	0	1	0	0	0	0	1	0	0	1	0	1	0	0
livF	P22731	6	0.0632911	27.3055	26309.9	5.60309	0.997343	-0.0962025	237	51474.3	470.833	5.59082	6.329	0	0	2	0.0661947	0.312236	0.194093	0.316456	0	0	0	1	0	0	0	0	0	0	0	0	0	0	0	0	0	0	0	0	1	0	0	0	0	0	1	0	0
ycjW	P77615	9	0.060241	58.622	36133.7	5.73737	1.00089	-0.0888554	332	37982.9	340.222	6.1362	8.132	0	0	3	0.0662965	0.301205	0.222892	0.268072	0	0	0	0	0	0	0	0	0	0	0	0	0	0	0	1	0	0	0	0	0	0	0	1	0	0	1	0	0
rfaJ	P27129	11	0.118343	29.7551	39039.9	8.93121	0.994343	-0.152367	338	42733.3	381.818	6.52957	7.396	0	0	3	0.0666667	0.381657	0.174556	0.245562	0	0	1	0	0	0	0	0	0	0	0	0	0	0	0	0	0	0	0	0	1	0	0	0	1	0	1	0	0
ygaP	P55734	3	0.0632184	41.042	18638.5	6.40948	0.994967	0.23908	174	58066.6	537.333	5.96417	16.09	0	0	2	0.0669975	0.327586	0.224138	0.33908	1	0	0	0	0	0	0	0	0	0	0	0	0	0	0	0	0	0	0	0	0	0	0	1	0	0	1	0	0
argI	P04391	18	0.0808383	31.4925	36906.7	5.45868	1.00109	-0.233234	334	53644	488.167	5.38273	8.682	0	0	4	0.0672584	0.281437	0.188623	0.341317	0	0	0	0	0	0	0	0	0	0	0	0	0	0	0	1	0	0	0	0	0	0	0	1	1	0	1	0	0
grcA	P68066	8	0.0629921	39.9323	14284	5.08734	1.00457	-0.332283	127	49625.8	449.25	6.69992	20.47	0	0	2	0.0673344	0.322835	0.181102	0.283465	0	0	0	0	0	0	0	1	0	0	0	0	0	0	0	0	0	0	0	1	0	0	0	0	0	0	1	0	0
ilvD	P05791	32	0.0519481	30.4205	65530.9	5.58685	1.00111	-0.135714	616	55288.9	503.594	5.65575	15.74	1	1	3	0.0675768	0.25974	0.241883	0.284091	0	0	0	0	0	0	0	0	0	0	0	0	1	0	0	0	0	0	0	0	0	1	0	0	1	0	1	0	0
yrdA	P0A9W9	3	0.0597826	35.9815	20244.8	5.25861	0.997846	-0.205978	184	61422.2	547	5.33132	23.36	1	0	2	0.0676417	0.336957	0.266304	0.190217	0	0	0	0	0	0	0	0	0	0	0	0	0	0	0	1	0	0	0	0	0	0	0	1	1	0	1	0	0
mug	P0A9H1	6	0.0833333	30.4744	18673.2	9.16901	1.00052	-0.298214	168	74080.7	667.333	6.16321	11.3	0	0	3	0.0681818	0.315476	0.220238	0.255952	0	0	0	0	0	0	0	0	0	0	0	0	0	0	0	0	0	1	0	1	0	0	0	0	1	0	0	0	0
rffG	P27830	7	0.104225	34.9392	39753.4	5.62775	0.996374	-0.270141	355	38541.2	345.571	6.23344	16.05	0	0	3	0.0690368	0.315493	0.211268	0.270423	0	0	0	0	0	0	0	0	0	0	0	0	0	0	1	0	0	0	0	0	1	0	0	0	0	0	0	0	0
malM	P03841	4	0.0522876	40.7918	31943.1	7.71991	1.00299	-0.0212418	306	74476	662.5	6.17813	40.84	1	0	5	0.0690566	0.277778	0.287582	0.271242	0	0	0	0	0	0	0	0	1	0	0	0	0	0	0	0	0	0	0	0	1	0	0	0	0	0	1	0	0
yfcD	P65556	4	0.0722222	54.3517	20375.6	4.69818	1.00121	-0.427222	180	58614.4	520.25	6.3049	14.44	0	0	2	0.0691975	0.261111	0.15	0.355556	0	0	0	1	0	0	0	0	0	0	0	0	0	0	0	0	0	0	0	0	1	0	0	0	0	0	1	0	0
uhpA	P0AGA6	1	0.0306122	36.4541	20889.1	5.72491	0.997899	0.181633	196	60439.9	562	5.30219	12.24	0	0	3	0.069395	0.30102	0.214286	0.341837	0	0	0	0	0	0	0	1	0	0	0	0	0	0	0	0	0	0	0	1	0	0	0	0	1	0	0	0	0
leuD	P30126	49	0.119403	21.3617	22487.2	5.16058	0.997657	-0.175124	201	59542	542.286	5.63019	13.93	0	0	3	0.0696222	0.318408	0.20398	0.268657	1	0	0	0	0	0	0	0	0	0	0	0	0	0	0	0	0	0	0	0	0	0	0	1	1	0	0	0	0
alaC	P77434	13	0.092233	41.8663	46215.7	7.70978	0.996408	-0.187136	412	74518.1	678.462	5.59158	8.98	0	0	3	0.0698413	0.31068	0.201456	0.271845	1	0	0	0	0	0	0	0	0	0	0	0	0	0	0	0	0	0	0	0	0	0	0	1	0	0	1	0	0
argG	P0A6E4	52	0.0850112	39.619	49897.8	5.23029	1.00058	-0.371141	447	54543.4	495.865	5.49837	8.948	0	0	5	0.0706612	0.288591	0.223714	0.288591	0	0	0	0	0	0	0	0	0	0	0	0	0	0	0	0	1	0	0	0	0	1	0	0	1	0	1	0	0
deoA	P07650	14	0.0613636	20.6264	47206.6	5.21429	0.999415	0.0111364	440	40335.2	366.571	5.53442	9.545	0	0	3	0.0707327	0.281818	0.202273	0.309091	0	0	0	0	1	0	0	0	0	0	0	0	0	0	0	0	0	0	0	0	0	0	1	0	0	0	1	0	0
pyrI	P0A7F3	22	0.0522876	37.9144	17120.4	6.89545	1.00309	-0.272549	153	47052.3	426.545	5.33305	9.15	0	0	2	0.0712916	0.30719	0.228758	0.24183	0	0	0	0	0	0	0	0	0	0	0	0	0	0	0	0	1	0	0	0	0	1	0	0	1	0	0	0	0
hisF	P60664	33	0.0736434	21.8741	28454.1	5.034	0.997715	-0.0437984	258	55129.1	502.455	5.49338	4.651	0	0	2	0.0717689	0.333333	0.178295	0.244186	0	0	0	0	0	0	0	0	0	1	0	0	0	0	0	0	0	0	0	1	0	0	0	0	0	0	0	0	0
ilvB	P08142	33	0.0551601	41.6844	60439.9	5.30219	0.996406	0.0412811	562	57822.9	527.939	5.66111	6.939	0	0	3	0.0718632	0.282918	0.220641	0.300712	1	0	0	0	0	0	0	0	0	0	0	0	0	0	0	0	0	0	0	0	0	0	0	1	1	0	1	0	0
ilvI	P00893	32	0.0696864	39.8556	62983.6	5.87946	0.995059	-0.0508711	574	59086.3	539.094	5.65434	3.484	0	0	2	0.0718799	0.315331	0.21777	0.264808	0	0	0	1	0	0	0	0	0	0	0	0	0	0	0	0	0	0	0	0	1	0	0	0	1	0	1	0	0
proV	P14175	16	0.0525	28.188	44162.3	5.38361	1.00111	-0.13425	400	55233	501.438	6.114	4	0	0	2	0.0719182	0.3125	0.2025	0.3075	1	0	0	0	0	0	0	0	0	0	0	0	0	0	0	0	0	0	0	0	0	0	0	1	1	0	1	0	0
ttcA	P76055	13	0.0707395	52.0881	35560.5	5.95319	1.00266	-0.455305	311	48495.9	435.077	5.56832	16.07	0	0	2	0.071959	0.29582	0.209003	0.266881	0	0	0	0	0	0	0	0	0	0	0	0	0	1	0	0	0	0	0	0	0	1	0	0	0	0	1	0	0
greB	P30128	13	0.113924	36.6386	18526.8	7.73663	1.00543	-0.692405	158	76672.4	687.846	5.79981	17.08	0	0	3	0.0721315	0.329114	0.177215	0.253165	0	0	0	0	0	0	0	0	1	0	0	0	0	0	0	0	0	0	0	0	1	0	0	0	0	0	1	0	0
aceA	P0A9G6	43	0.101382	36.5276	47521	5.16132	0.999072	-0.224194	434	64456.4	586.767	5.70626	8.525	0	0	2	0.0721731	0.28341	0.205069	0.290323	0	0	0	0	0	0	0	0	1	0	0	0	0	0	0	0	0	0	0	0	1	0	0	0	1	0	1	0	0
dkgB	P30863	2	0.0636704	34.5277	29436.4	5.49164	1.00149	-0.113858	267	29201.2	270	5.61945	22.47	1	1	2	0.0722222	0.314607	0.194757	0.322097	1	0	0	0	0	0	0	0	0	0	0	0	0	0	0	0	0	0	0	0	0	0	0	1	1	0	1	0	0
yceI	P0A8X2	2	0.0942408	11.1435	20912.2	5.5733	1.00637	-0.422513	191	62472.3	560	5.86816	40.31	1	0	5	0.0723214	0.282723	0.21466	0.225131	0	0	0	0	0	0	0	0	1	0	0	0	0	0	0	0	0	0	0	0	1	0	0	0	0	0	1	0	0
fur	P0A9A9	6	0.0540541	24.7669	16794.7	5.68073	0.99921	-0.559459	148	42165.4	379.5	6.18085	20.94	0	0	3	0.0724638	0.277027	0.162162	0.283784	0	0	0	0	0	0	0	0	0	0	0	0	0	0	0	0	1	0	0	0	0	1	0	0	1	0	1	0	0
leuB	P30125	40	0.0716253	41.5011	39516.6	5.13763	0.998949	-0.113499	363	49746.8	455.675	5.65108	8.815	0	0	4	0.0724749	0.292011	0.22865	0.30854	0	0	0	0	0	0	0	0	0	0	0	0	0	0	0	1	0	0	0	0	0	0	0	1	0	0	1	0	0
rfaC	P24173	11	0.0815047	30.8891	35543.3	9.02411	0.997788	-0.219436	319	49193.5	439.909	6.13385	5.015	0	0	2	0.0727423	0.30721	0.188088	0.30721	0	0	0	0	0	0	0	0	0	0	0	0	0	0	1	0	0	0	0	0	1	0	0	0	0	1	1	0	0
edd	P0ADF6	36	0.053068	36.1662	64638.3	5.9306	0.997976	-0.0228856	603	57405.8	523.056	5.58959	4.643	0	0	5	0.0728625	0.281924	0.250415	0.311774	0	0	0	0	0	0	0	0	0	0	0	1	0	0	0	0	0	0	0	0	0	1	0	0	1	0	0	0	0
gabT	P22256	14	0.0633803	33.8871	45774.1	5.77802	0.996957	0.00234742	426	66659.6	606.786	5.62503	6.807	0	0	3	0.0736904	0.293427	0.211268	0.316901	0	0	0	0	0	0	0	0	0	0	0	1	0	0	0	0	0	0	0	0	0	1	0	0	1	0	1	0	0
argD	P18335	23	0.08867	37.2498	43766.5	5.79169	0.99468	0.0450739	406	48835	444.609	5.52949	5.665	0	0	3	0.0737336	0.300493	0.206897	0.275862	1	0	0	0	0	0	0	0	0	0	0	0	0	0	0	0	0	0	0	0	0	0	0	1	1	0	1	0	0
codA	P25524	21	0.0749415	42.1101	47590.4	5.72162	0.99551	-0.222014	427	37013.7	335.143	5.47174	7.025	0	0	4	0.0737425	0.309133	0.206089	0.276347	0	0	0	0	0	0	0	0	0	0	0	0	0	0	0	1	0	0	0	0	0	0	0	1	1	0	1	0	0
asnA	P00963	18	0.069697	34.2124	36650.1	5.4527	1.00055	-0.289394	330	50845.6	461.278	5.53247	10.6	0	0	5	0.0738287	0.306061	0.206061	0.290909	0	0	0	0	0	0	0	0	1	0	0	0	0	0	0	0	0	0	0	0	1	0	0	0	0	0	1	0	0
argC	P11446	45	0.0838323	26.7428	35951.7	5.58197	0.992765	0.162874	334	51292.4	467.356	5.40878	5.688	0	0	2	0.0738434	0.335329	0.221557	0.287425	0	0	0	0	0	0	0	0	0	1	0	0	0	0	0	0	0	0	0	1	0	0	0	0	0	0	1	0	0
ydiJ	P77748	11	0.0805501	36.6527	113247	6.68402	0.997141	-0.16002	1018	74650.2	686.455	5.88174	4.027	0	0	5	0.0738975	0.308448	0.21611	0.288802	0	0	0	0	0	0	0	1	0	0	0	0	0	0	0	0	0	0	0	1	0	0	0	0	1	0	1	0	0
ansB	P00805	16	0.0689655	18.2744	36850.2	5.95612	1.00146	-0.113506	348	56656.7	512.812	5.76961	16.37	0	0	5	0.0739793	0.287356	0.238506	0.227011	0	0	0	1	0	0	0	0	0	0	0	0	0	0	0	0	0	0	0	0	1	0	0	0	0	0	0	0	0
argB	P0A6C8	37	0.0271318	23.2116	27159.2	5.38385	0.998762	0.213566	258	50802.7	462.459	5.48573	4.651	0	0	2	0.0740459	0.317829	0.228682	0.341085	0	0	0	0	0	0	0	0	0	0	1	0	0	0	0	0	0	0	0	0	0	1	0	0	0	0	1	0	0
serB	P0AGB0	25	0.0590062	29.7506	35042.3	5.49152	0.995376	0.0909938	322	57543.2	520.76	5.72241	4.347	0	0	2	0.0743529	0.319876	0.186335	0.341615	0	0	0	0	0	0	0	0	0	0	0	0	1	0	0	0	0	0	0	0	0	1	0	0	1	0	0	0	0
fimC	P31697	2	0.06639	37.8618	26688.6	9.35907	1.001	-0.207884	241	61064.4	548.5	6.88422	7.468	0	0	2	0.0747493	0.290456	0.240664	0.302905	0	0	0	0	0	0	0	0	0	0	0	0	0	0	0	1	0	0	0	0	0	0	0	1	1	0	0	0	0
pmbA	P0AFK0	4	0.0622222	32.9836	48369.1	5.40131	1.00132	-0.160444	450	77361.9	698.75	5.13458	8.222	0	0	4	0.0747764	0.277778	0.246667	0.286667	1	0	0	0	0	0	0	0	0	0	0	0	0	0	0	0	0	0	0	0	0	0	0	1	0	0	1	0	0
cydD	P29018	15	0.085034	47.1354	65055.4	5.99689	0.990983	0.162245	588	44016.8	399	6.31953	4.931	0	0	3	0.0748538	0.348639	0.202381	0.355442	0	0	0	0	0	0	0	0	0	0	0	1	0	0	0	0	0	0	0	0	0	1	0	0	1	0	1	0	0
hisH	P60595	27	0.0969388	37.3057	21652.6	5.33502	0.996693	-0.0714286	196	46441.6	422.63	5.56164	9.693	0	0	4	0.0752782	0.321429	0.239796	0.27551	0	0	0	0	0	0	0	0	0	0	0	1	0	0	0	0	0	0	0	0	0	1	0	0	0	0	1	0	0
fruB	P69811	17	0.0345745	18.1426	39647.3	4.77411	1.00156	-0.0287234	376	52604.7	486.294	5.8653	11.17	0	0	3	0.0753599	0.279255	0.196809	0.351064	0	0	0	0	1	0	0	0	0	0	0	0	0	0	0	0	0	0	0	0	0	0	1	0	1	0	0	0	0
ilvA	P04968	45	0.0797665	40.6889	56194.6	5.57123	0.997168	-0.0476654	514	55522.8	504.911	5.65452	4.669	0	0	2	0.0753928	0.311284	0.20428	0.328794	1	0	0	0	0	0	0	0	0	0	0	0	0	0	0	0	0	0	0	0	0	0	0	1	1	0	1	1	0
tas	P0A9T4	4	0.0867052	30.7786	38499.1	6.26569	0.998714	-0.323121	346	58835.7	523.75	6.69403	28.9	2	1	3	0.0754177	0.303468	0.219653	0.289017	0	0	0	0	0	0	0	0	0	0	0	0	0	1	0	0	0	0	0	0	0	1	0	0	1	0	1	0	0
rfaB	P27127	9	0.111421	43.5582	40825.4	6.31708	0.996438	-0.158496	359	43593	388.444	6.53293	3.621	0	0	2	0.0755149	0.339833	0.206128	0.21727	0	0	0	0	0	0	0	0	1	0	0	0	0	0	0	0	0	0	0	0	1	0	0	0	0	0	0	0	0
glnE	P30870	13	0.0813953	43.5036	108417	5.07843	0.99717	-0.317125	946	65290.5	588.615	6.57959	6.976	0	0	6	0.0756665	0.312896	0.159619	0.343552	0	0	0	0	0	0	0	0	1	0	0	0	0	0	0	0	0	0	0	0	1	0	0	0	1	0	1	0	0
proX	P0AFM2	6	0.106061	18.7925	36022.1	5.90277	1.00108	-0.320909	330	44959.9	404.667	5.76154	7.878	0	0	4	0.0757825	0.281818	0.230303	0.251515	0	0	0	0	0	0	0	0	0	0	0	0	0	0	1	0	0	0	0	0	1	0	0	0	1	0	0	0	0
azoR	P41407	7	0.079602	28.8622	21657.4	5.06305	0.999639	0.0666667	201	40445.8	359.857	6.15502	26.36	0	0	3	0.0758237	0.328358	0.223881	0.283582	0	0	0	0	0	0	0	0	0	0	0	0	0	0	0	1	0	0	0	0	0	0	0	1	0	0	1	1	0
upp	P0A8F0	40	0.0432692	22.6014	22533	5.31683	1.00108	0.0730769	208	44854	408.8	5.41027	7.211	0	0	2	0.075954	0.331731	0.211538	0.302885	0	0	0	0	0	0	0	0	1	0	0	0	0	0	0	0	0	0	0	0	1	0	0	0	0	0	1	0	0
speB	P60651	18	0.0915033	33.2915	33556.7	5.14215	0.994785	-0.105229	306	67775	614.278	5.51929	8.823	0	0	3	0.0760604	0.297386	0.205882	0.271242	0	0	0	0	0	0	0	0	0	0	0	0	0	0	0	1	0	0	0	0	0	0	0	1	0	0	1	0	0
ilvH	P00894	41	0.0368098	32.7417	17976.5	8.008	1.00059	-0.0546012	163	57966.2	529.098	5.57277	12.88	0	0	2	0.0760614	0.337423	0.202454	0.263804	0	0	0	0	0	0	0	0	0	0	0	0	0	0	1	0	0	0	0	0	1	0	0	0	1	0	1	0	0
pyrB	P0A786	46	0.0707395	26.6319	34426.9	6.11639	0.99752	-0.104502	311	50749.7	462.022	5.48737	9.003	0	0	4	0.0762716	0.311897	0.199357	0.305466	1	0	0	0	0	0	0	0	0	0	0	0	0	0	0	0	0	0	0	0	0	0	0	1	0	0	1	0	0
ybiU	P75791	2	0.0973872	44.2777	47328.9	5.56268	0.999031	-0.395249	421	21145	189.5	7.67596	12.35	0	0	4	0.0765172	0.289786	0.216152	0.273159	1	0	0	0	0	0	0	0	0	0	0	0	0	0	0	0	0	0	0	0	0	0	0	1	0	0	0	0	0
yacG	P0A8H8	4	0.0769231	70.7292	7306.1	4.48712	1.00698	-0.615385	65	63232.4	570.25	6.26346	64.61	0	0	2	0.0767207	0.230769	0.276923	0.215385	0	0	0	0	0	0	0	0	0	0	0	0	0	0	0	1	0	0	0	0	0	0	0	1	0	0	0	0	0
yahK	P75691	8	0.0573066	33.8158	37978	5.80109	0.997369	-0.183381	349	50942.3	465.5	6.09326	14.04	0	0	3	0.0767991	0.272206	0.212034	0.266476	0	0	0	0	0	0	0	0	1	0	0	0	0	0	0	0	0	0	0	0	1	0	0	0	1	0	1	0	0
yhhX	P46853	2	0.104348	38.9415	38764.5	6.06598	1.0017	-0.346087	345	94787.1	858.5	5.6781	7.246	0	0	3	0.0768783	0.315942	0.202899	0.243478	0	0	0	0	0	0	0	0	0	0	0	0	0	0	0	0	0	1	0	1	0	0	0	0	1	0	1	0	0
ynjB	P76223	3	0.0953608	34.1485	42844	5.8703	0.999939	-0.301804	388	38616	342.333	5.71552	22.93	1	0	7	0.0769231	0.28866	0.234536	0.298969	0	0	0	0	0	0	0	0	0	0	0	0	0	0	1	0	0	0	0	0	1	0	0	0	1	0	1	0	0
pncB	P18133	30	0.1025	39.549	45896.7	6.20795	0.995578	-0.29825	400	54277.3	486.6	5.68872	5	0	0	2	0.0769283	0.325	0.1725	0.275	0	0	0	0	0	0	0	0	0	0	0	0	0	0	0	0	1	0	0	0	0	1	0	0	0	0	0	0	0
yiiM	P32157	4	0.107143	40.4692	25342.4	5.70868	1.00098	-0.417411	224	51535.8	464.25	6.03418	16.96	0	0	3	0.0770059	0.303571	0.214286	0.276786	0	0	0	0	0	0	0	0	0	0	0	0	0	0	1	0	0	0	0	0	1	0	0	0	1	0	1	0	0
purF	P0AG16	52	0.0792079	39.0313	56487.4	5.32477	0.998527	-0.242574	505	53527.1	485.481	5.50902	8.91	0	0	3	0.0774411	0.308911	0.213861	0.259406	0	1	0	0	0	0	0	0	0	0	0	0	0	0	0	0	0	0	0	0	0	0	0	1	0	0	1	0	0
leuC	P0A6A6	47	0.0579399	27.591	49881.3	5.89825	1.00075	-0.173605	466	55333.4	505.34	5.62605	13.94	0	0	4	0.0775546	0.253219	0.223176	0.283262	1	0	0	0	0	0	0	0	0	0	0	0	0	0	0	0	0	0	0	0	0	0	0	1	1	0	1	0	0
asnB	P22106	30	0.106498	44.5531	62658.3	5.55035	0.999918	-0.355957	554	57037.4	517.833	5.68806	9.386	1	0	2	0.0775668	0.305054	0.194946	0.285199	0	1	0	0	0	0	0	0	0	0	0	0	0	0	0	0	0	0	0	0	0	0	0	1	0	0	1	0	0
glgX	P15067	22	0.105023	35.904	73575.8	5.64532	0.995348	-0.341096	657	50737.6	456.364	5.76668	10.19	1	0	6	0.0775896	0.307458	0.243531	0.266362	0	0	0	0	0	0	0	0	0	0	0	0	0	0	0	0	1	0	0	0	0	1	0	0	0	0	1	0	0
rfaQ	P25742	15	0.0843023	38.2085	38730.2	6.82855	0.995893	-0.164244	344	38993.5	354.2	6.42153	9.011	0	0	2	0.0777339	0.325581	0.188953	0.25	0	0	0	0	0	0	0	0	0	0	0	0	0	0	1	0	0	0	0	0	1	0	0	0	0	0	1	0	0
cohE	P75974	5	0.0758929	43.4388	25094.4	6.21698	1.00156	-0.410714	224	65457.7	592.4	6.32958	14.28	0	0	2	0.0779878	0.276786	0.236607	0.183036	0	0	0	0	0	0	0	0	1	0	0	0	0	0	0	0	0	0	0	0	1	0	0	0	1	0	1	0	0
rfbD	P37760	12	0.0936455	30.4441	32693.7	5.54291	0.997568	-0.0929766	299	41236.5	372.417	5.93576	9.03	0	0	3	0.0780935	0.304348	0.204013	0.32107	0	0	0	0	0	0	0	0	0	0	0	1	0	0	0	0	0	0	0	0	0	1	0	0	1	0	0	0	0
guaC	P60560	33	0.0720461	39.1966	37383.3	6.10297	0.999804	-0.0677233	347	57826	523.848	5.50402	8.933	0	0	4	0.0782091	0.285303	0.239193	0.26513	0	0	0	0	0	0	0	0	0	0	0	0	0	0	1	0	0	0	0	0	1	0	0	0	1	0	1	0	0
can	P61517	8	0.0727273	32.9377	25096.5	6.16412	0.993207	-0.231364	220	55194.4	497	6.50801	16.81	0	0	2	0.0782193	0.336364	0.204545	0.277273	0	0	0	0	0	0	0	0	1	0	0	0	0	0	0	0	0	0	0	0	1	0	0	0	0	0	1	0	0
suhB	P0ADG4	17	0.082397	21.624	29171.8	6.44818	0.998566	-0.171161	267	58256.2	526.118	5.81135	18.35	0	0	4	0.0783766	0.29588	0.209738	0.269663	0	0	0	0	0	0	1	0	0	0	0	0	0	0	0	0	0	0	0	0	0	0	1	0	0	0	0	0	0
proC	P0A9L8	38	0.0483271	31.1922	28144.6	5.638	0.996346	0.318216	269	52272.6	475.658	5.60529	6.691	0	0	2	0.0783956	0.286245	0.230483	0.32342	0	0	0	1	0	0	0	0	0	0	0	0	0	0	0	0	0	0	0	0	1	0	0	0	0	0	0	0	0
argE	P23908	17	0.073107	44.4339	42346.8	5.53766	0.997241	-0.181201	383	40993.6	375.294	5.90818	7.049	0	0	4	0.0785266	0.300261	0.224543	0.279373	0	0	0	0	0	0	0	0	1	0	0	0	0	0	0	0	0	0	0	0	1	0	0	0	0	0	0	0	0
betB	P17445	5	0.077551	29.4022	52910.5	5.19037	0.999593	-0.0791837	490	49442.1	450.4	6.6153	10	1	0	2	0.0785968	0.291837	0.230612	0.279592	0	0	0	0	0	0	0	0	0	0	0	0	0	0	0	1	0	0	0	0	0	0	0	1	1	0	0	0	0
leuA	P09151	51	0.0592734	34.7237	57297.2	5.47467	1.00034	-0.187572	523	57270.5	521.667	5.70452	7.265	0	0	4	0.0788574	0.290631	0.204589	0.288719	0	0	0	0	0	0	0	0	0	0	0	0	0	0	0	1	0	0	0	0	0	0	0	1	1	0	1	0	0
radA	P24554	33	0.0456522	43.078	49471.6	6.80682	0.997774	0.0384783	460	66819.6	599.758	5.90225	5.434	0	0	4	0.0789713	0.295652	0.232609	0.302174	1	0	0	0	0	0	0	0	0	0	0	0	0	0	0	0	0	0	0	0	0	0	0	1	1	0	1	0	0
argH	P11447	62	0.0634573	38.9591	50317.6	5.10846	1.00015	-0.189059	457	51783	472.565	5.54214	6.564	0	0	4	0.0789788	0.295405	0.177243	0.334792	1	0	0	0	0	0	0	0	0	0	0	0	0	0	0	0	0	0	0	0	0	0	0	1	0	0	1	0	0
dld	P06149	29	0.0945709	31.9797	64611.6	6.19049	1.00047	-0.445184	571	52892.1	481.138	5.64529	14.18	1	0	5	0.0789794	0.299475	0.201401	0.267951	0	0	0	0	0	0	0	0	0	0	0	0	0	0	0	1	0	0	0	0	0	0	0	1	1	0	1	0	0
ptsH	P0AA04	30	0.0470588	17.1541	9119.26	5.64606	1.0072	-0.165882	85	49637.8	455.333	5.88901	16.47	0	0	2	0.0789898	0.258824	0.188235	0.329412	0	0	0	0	1	0	0	0	0	0	0	0	0	0	0	0	0	0	0	0	0	0	1	0	1	0	0	0	0
aspA	P0AC38	31	0.0606695	37.3404	52355.6	5.19135	0.998964	-0.0661088	478	52756.8	477.71	5.62088	5.23	0	0	2	0.0791411	0.309623	0.230126	0.292887	0	0	0	0	0	0	0	0	0	0	0	0	0	0	0	1	0	0	0	0	0	0	0	1	1	0	1	0	0
metF	P0AEZ1	30	0.0878378	28.5558	33102.3	6.0036	0.99998	-0.235135	296	61354.9	560.367	5.51925	14.52	0	0	5	0.0791744	0.297297	0.212838	0.263514	0	0	0	0	0	0	0	0	0	0	0	0	0	0	0	1	0	0	0	0	0	0	0	1	1	0	1	0	0
gcd	P15877	26	0.101759	38.4776	86746.3	5.39899	0.996926	-0.0709799	796	54952	502.692	5.75298	11.05	0	0	8	0.0792655	0.312814	0.275126	0.253769	1	0	0	0	0	0	0	0	0	0	0	0	0	0	0	0	0	0	0	0	0	0	0	1	0	0	1	0	0
acuI	P26646	13	0.0617284	30.0158	34723.4	5.63153	0.998237	-0.00401235	324	95438.8	867.308	5.56786	14.5	0	0	3	0.0792905	0.299383	0.225309	0.296296	0	0	0	0	0	0	0	0	0	0	0	0	0	1	0	0	0	0	0	0	0	1	0	0	1	0	1	0	0
ptsI	P08839	30	0.0504348	34.8221	63561.1	4.77582	1.00336	-0.120348	575	55441.3	509.567	5.87103	4	0	0	2	0.0794139	0.30087	0.163478	0.346087	0	0	0	0	0	0	0	1	0	0	0	0	0	0	0	0	0	0	0	1	0	0	0	0	0	0	1	0	0
ribA	P0A7I7	22	0.0663265	33.1842	21835.7	5.59625	0.996525	-0.180612	196	56080.6	507.318	6.11089	15.81	0	0	2	0.0795628	0.316327	0.188776	0.326531	0	0	0	0	0	0	0	0	0	0	0	0	0	1	0	0	0	0	0	0	0	1	0	0	1	0	1	0	0
ybjX	P75829	11	0.0939394	57.7727	38357.1	9.43707	0.996772	-0.345152	330	49293.8	449	5.89287	6.06	0	0	2	0.0795708	0.3	0.190909	0.324242	0	0	0	0	0	0	0	0	0	0	0	0	0	0	0	0	0	1	0	1	0	0	0	0	0	0	1	0	0
udk	P0A8F4	28	0.0657277	36.5296	24352.8	6.39276	0.999082	-0.258216	213	52567.7	477.214	5.56511	7.511	0	0	3	0.0796288	0.319249	0.178404	0.258216	0	0	0	0	0	0	0	0	0	0	0	0	0	0	0	0	1	0	0	0	0	1	0	0	0	0	1	0	0
ackA	P0A6A3	44	0.0675	33.157	43290	5.84601	0.998571	-0.047	400	63761.7	581.386	5.55037	5.25	0	0	3	0.0796294	0.3025	0.2275	0.3075	0	0	0	0	0	0	0	0	0	0	0	0	0	0	0	1	0	0	0	0	0	0	0	1	0	0	1	1	0
potG	P31134	14	0.0530504	35.4546	41930.2	6.4704	0.998922	-0.129973	377	42510.1	384.786	6.19214	7.692	0	0	3	0.0796362	0.307692	0.204244	0.302387	0	0	0	0	0	0	0	0	0	0	0	1	0	0	0	0	0	0	0	0	0	1	0	0	1	0	1	1	0
mgtA	P0ABB8	8	0.0746102	41.656	99465.3	5.63519	0.993087	0.159243	898	68402.7	616.25	6.29224	11.35	1	0	7	0.079716	0.344098	0.195991	0.301782	0	0	0	0	1	0	0	0	0	0	0	0	0	0	0	0	0	0	0	0	0	0	1	0	1	0	1	0	0
purM	P08178	38	0.0608696	27.3467	36853.6	4.82733	0.998677	0.0344928	345	50099.8	456.263	5.47114	6.956	0	0	2	0.079767	0.318841	0.243478	0.263768	0	0	0	0	0	0	0	0	0	0	0	0	0	0	0	0	1	0	0	0	0	1	0	0	0	0	0	0	0
moaC	P0A738	14	0.0310559	28.3366	17467.1	6.59259	0.997035	-0.036646	161	49776.5	452.714	5.60576	18.63	0	0	2	0.0798359	0.254658	0.149068	0.347826	0	0	0	0	0	0	0	0	0	0	0	0	0	0	0	1	0	0	0	0	0	0	0	1	0	0	1	0	0
aroL	P0A6E1	29	0.0517241	44.0489	19150.6	4.71564	0.997569	-0.0143678	174	51069	465.448	5.60614	25.86	1	0	3	0.0799378	0.304598	0.195402	0.321839	0	0	0	0	0	0	0	0	0	0	0	0	0	0	0	0	1	0	0	0	0	1	0	0	0	0	0	0	0
manX	P69797	22	0.0495356	20.6084	35047.1	5.74249	1.00227	-0.0582043	323	45745.6	422.091	6.11325	15.47	0	0	4	0.0800129	0.303406	0.19195	0.297214	0	0	0	0	0	0	0	0	0	0	0	0	0	0	0	0	1	0	0	0	0	1	0	0	1	0	0	0	0
fadB	P21177	35	0.0768176	34.2514	79593	5.83759	1.00144	-0.0935528	729	66018	601.543	5.69575	7.681	1	0	3	0.0800323	0.308642	0.208505	0.311385	0	0	0	0	0	0	0	0	0	1	0	0	0	0	0	0	0	0	0	1	0	0	0	0	1	0	1	0	0
fldA	P61949	12	0.107955	30.633	19736.7	4.21307	1.00237	-0.284659	176	56940.1	515.167	5.90425	12.5	0	0	2	0.0800712	0.318182	0.164773	0.284091	1	0	0	0	0	0	0	0	0	0	0	0	0	0	0	0	0	0	0	0	0	0	0	1	0	0	0	0	0
queF	Q46920	15	0.102837	25.484	32587.1	5.72589	0.99836	-0.530142	282	47851.9	427.533	6.31088	19.5	0	0	3	0.0801497	0.326241	0.219858	0.230496	0	0	0	0	0	0	0	0	0	0	0	0	0	0	0	1	0	0	0	0	0	0	0	1	1	0	1	0	0
bioB	P12996	25	0.066474	37.3798	38647.7	5.32367	1.00223	-0.38237	346	49218.2	444.76	5.86562	15.02	1	0	3	0.080223	0.263006	0.196532	0.317919	1	0	0	0	0	0	0	0	0	0	0	0	0	0	0	0	0	0	0	0	0	0	0	1	1	0	1	0	0
thrC	P00934	49	0.0841121	35.9136	47113.3	5.23749	0.999237	-0.096729	428	51332.8	468.939	5.64909	7.943	0	0	2	0.0802507	0.313084	0.207944	0.32243	0	0	0	0	0	0	0	0	1	0	0	0	0	0	0	0	0	0	0	0	1	0	0	0	1	0	1	0	0
fpr	P28861	12	0.0766129	31.0771	27750.6	6.17438	0.998615	-0.194355	248	49973.2	452.667	5.5608	11.69	0	0	2	0.0802651	0.314516	0.197581	0.306452	1	0	0	0	0	0	0	0	0	0	0	0	0	0	0	0	0	0	0	0	0	0	0	1	0	0	1	0	0
yecD	P0ADI7	12	0.0691489	56.4649	20452	5.37177	0.997317	-0.031383	188	43770.9	393.917	5.54648	7.446	0	0	2	0.0803893	0.31383	0.223404	0.308511	0	0	0	0	0	0	0	0	0	1	0	0	0	0	0	0	0	0	0	1	0	0	0	0	0	0	1	0	0
bisC	P20099	8	0.0965251	31.2373	85849.7	5.5816	0.997664	-0.299356	777	60183.8	549.375	6.17157	9.137	0	0	5	0.0805461	0.281853	0.248391	0.276705	1	0	0	0	0	0	0	0	0	0	0	0	0	0	0	0	0	0	0	0	0	0	0	1	1	0	1	1	0
yedJ	P46144	3	0.0779221	36.6329	25904	5.88727	0.996291	-0.270996	231	86462.4	785.667	6.4494	19.04	0	0	3	0.0806109	0.277056	0.125541	0.341991	0	0	1	0	0	0	0	0	0	0	0	0	0	0	0	0	0	0	0	0	1	0	0	0	1	0	1	0	0
gltD	P09832	27	0.0741525	40.303	52014.7	5.53656	1.00298	-0.313347	472	66518.4	604.185	5.39347	10.8	0	0	6	0.0806719	0.277542	0.235169	0.258475	0	0	0	0	0	0	0	0	0	0	0	0	0	0	0	1	0	0	0	0	0	0	0	1	1	0	1	0	0
eda	P0A955	33	0.056338	30.1648	22283.8	5.56879	0.996994	0.322066	213	48748.8	443.576	5.69112	11.26	0	0	2	0.0807487	0.319249	0.220657	0.338028	0	0	0	0	0	0	0	0	1	0	0	0	0	0	0	0	0	0	0	0	1	0	0	0	0	0	1	0	0
kdgK	P37647	10	0.0809061	43.0042	33962	4.92279	0.99958	-0.195146	309	37391	338.9	5.29703	4.854	0	0	2	0.0808498	0.297735	0.200647	0.300971	0	0	0	0	0	0	0	0	0	0	0	0	0	0	0	1	0	0	0	0	0	0	0	1	0	0	1	1	0
ydjF	P77721	1	0.0634921	44.7874	28261.1	6.54047	1.0021	-0.188889	252	36133.7	332	5.73737	5.158	0	0	2	0.0813253	0.305556	0.174603	0.293651	1	0	0	0	0	0	0	0	0	0	0	0	0	0	0	0	0	0	0	0	0	0	0	1	1	0	1	0	0
nrdF	P37146	24	0.122257	35.0527	36442.8	4.6662	0.999404	-0.254859	319	53277.4	477.958	6.04944	6.269	0	0	2	0.0813355	0.335423	0.216301	0.30721	0	0	0	0	0	0	0	0	1	0	0	0	0	0	0	0	0	0	0	0	1	0	0	0	1	0	1	0	0
yciO	P0AFR4	7	0.0679612	36.8602	23211.5	5.96881	1.00301	-0.311165	206	64421.7	584.571	6.22795	14.56	0	0	3	0.0816227	0.31068	0.23301	0.237864	0	0	0	0	0	0	0	0	0	0	0	0	0	0	0	1	0	0	0	0	0	0	0	1	0	0	1	0	0
metN	P30750	19	0.0466472	42.6948	37787.9	5.94672	0.998539	-0.0720117	343	50898.5	459.105	6.32201	8.163	0	0	3	0.0816233	0.317784	0.212828	0.276968	0	0	0	0	0	0	0	1	0	0	0	0	0	0	0	0	0	0	0	1	0	0	0	0	1	0	1	0	0
queC	P77756	9	0.0865801	26.7364	25513.9	5.68182	0.994151	-0.0948052	231	67842.1	602.444	5.92469	8.225	0	0	3	0.0817042	0.307359	0.17316	0.290043	0	0	0	0	0	0	0	0	1	0	0	0	0	0	0	0	0	0	0	0	1	0	0	0	0	0	1	0	0
purB	P0AB89	71	0.0877193	32.1482	51542.2	5.67523	0.998559	-0.243202	456	45545.1	413.014	5.91357	5.701	0	0	3	0.0817419	0.328947	0.186404	0.29386	0	0	0	1	0	0	0	0	0	0	0	0	0	0	0	0	0	0	0	0	1	0	0	0	1	0	1	0	0
uxuB	P39160	4	0.0699588	30.6704	53579.6	5.30035	0.997082	-0.140947	486	32729.6	293.5	5.32019	6.584	0	0	2	0.0817717	0.294239	0.203704	0.312757	0	0	0	0	0	0	0	0	0	0	0	0	0	0	0	0	1	0	0	0	0	1	0	0	1	0	1	0	0
ggt	P18956	25	0.0741379	28.0748	61767.2	5.38202	1.00498	-0.220345	580	66008.2	596.56	5.50637	16.89	1	0	5	0.0818023	0.274138	0.268966	0.265517	0	0	0	0	0	0	0	1	0	0	0	0	0	0	0	0	0	0	0	1	0	0	0	0	1	0	1	0	0
aroE	P15770	42	0.0772059	33.6497	29413.3	5.34943	0.995398	0.0878676	272	55364.9	503.571	5.7071	8.823	0	0	3	0.081844	0.319853	0.242647	0.319853	0	0	0	1	0	0	0	0	0	0	0	0	0	0	0	0	0	0	0	0	1	0	0	0	1	0	1	1	0
purE	P0AG18	51	0.0473373	24.0195	17780.1	6.03839	0.996732	0.0863905	169	53603.8	487.294	5.53198	25.44	1	0	2	0.0818445	0.278107	0.242604	0.331361	0	0	0	0	0	0	0	0	0	0	0	0	0	0	0	1	0	0	0	0	0	0	0	1	0	0	0	0	0
fumC	P05042	64	0.0428266	38.1407	50488.3	6.1225	1.00037	-0.133191	467	59266.6	539.375	5.58468	8.779	0	0	3	0.0820394	0.263383	0.229122	0.342612	0	0	0	0	0	0	0	0	0	0	0	1	0	0	0	0	0	0	0	0	0	1	0	0	1	0	1	0	0
fdhE	P13024	6	0.0744337	41.5728	34746.3	5.03314	1.00115	-0.288673	309	58453.8	532.167	6.10535	14.56	0	0	3	0.0820545	0.288026	0.203883	0.346278	0	0	0	0	0	0	0	0	0	0	0	0	0	0	0	1	0	0	0	0	0	0	0	1	1	0	1	0	0
cysJ	P38038	16	0.0834725	38.2362	66269	4.91974	1.00162	-0.25576	599	62530.4	567.062	6.23455	7.345	0	0	4	0.0821118	0.305509	0.203673	0.315526	0	0	0	0	0	0	0	0	0	0	0	0	0	0	0	0	1	0	0	0	0	1	0	0	1	0	1	0	0
gutQ	P17115	40	0.0342679	45.4633	34031.1	5.91949	0.997449	0.143614	321	57547.2	522.2	5.98626	7.476	0	0	3	0.0821524	0.280374	0.211838	0.34891	0	0	0	0	0	0	0	0	0	0	0	0	0	0	0	1	0	0	0	0	0	0	0	1	0	0	1	0	0
dapB	P04036	35	0.0512821	22	28756.3	5.44598	0.998597	0.0194139	273	55324	504.086	5.66583	30.03	1	1	3	0.0821856	0.267399	0.201465	0.326007	0	0	0	0	0	0	1	0	0	0	0	0	0	0	0	0	0	0	0	0	0	0	1	0	0	0	1	0	0
ispA	P22939	22	0.0468227	44.2301	32159.3	5.27289	0.999494	-0.12107	299	59257.2	535.727	6.05475	24.41	1	0	3	0.0824707	0.274247	0.187291	0.334448	0	0	1	0	0	0	0	0	0	0	0	0	0	0	0	0	0	0	0	0	1	0	0	0	0	0	1	0	0
pyrE	P0A7E3	44	0.0938967	22.7597	23566.7	5.33344	0.998389	-0.0577465	213	46810.1	423.545	5.83273	14.08	0	0	4	0.0824748	0.328638	0.187793	0.323944	0	0	0	0	0	0	0	0	1	0	0	0	0	0	0	0	0	0	0	0	1	0	0	0	1	0	1	0	0
gloA	P0AC81	27	0.0888889	33.4593	14919.7	4.95062	1.00403	-0.345926	135	51293.6	468.741	5.71166	19.25	0	0	3	0.0824905	0.311111	0.222222	0.296296	0	0	0	0	0	0	0	0	0	0	0	0	0	0	1	0	0	0	0	0	1	0	0	0	1	0	0	0	0
livK	P04816	5	0.0704607	27.6648	39378.2	5.49371	1.00354	-0.226829	369	62837.7	571.6	5.87316	11.11	0	0	5	0.0825752	0.268293	0.238482	0.262873	0	0	0	0	0	0	0	0	1	0	0	0	0	0	0	0	0	0	0	0	1	0	0	0	0	0	0	0	0
cydA	P0ABJ9	17	0.136015	25.6577	58204.4	6.35309	0.987443	0.396552	522	50146.5	451.824	5.11184	6.704	0	0	4	0.0828017	0.383142	0.195402	0.318008	0	0	0	0	0	0	0	0	0	1	0	0	0	0	0	0	0	0	0	1	0	0	0	0	1	0	0	0	0
ndh	P00393	22	0.0576037	16.1212	47358.1	8.961	0.998048	-0.128571	434	53662	483.955	5.08145	3.456	0	0	2	0.0828402	0.297235	0.235023	0.294931	0	0	0	0	0	0	0	0	0	0	0	0	0	0	0	0	1	0	0	0	0	1	0	0	1	0	1	0	0
pntB	P0AB67	7	0.0735931	25.9284	48722.5	5.7215	0.988923	0.602381	462	58888.6	532.429	5.5318	16.45	1	0	5	0.0829085	0.361472	0.238095	0.309524	0	0	0	0	0	0	0	0	0	0	0	0	0	0	0	1	0	0	0	0	0	0	0	1	0	0	0	0	0
maeA	P26616	42	0.0831858	44.3706	63196.6	5.18756	0.998695	-0.179646	565	56052	509.548	5.80509	7.433	0	0	3	0.08294	0.322124	0.228319	0.260177	0	0	0	1	0	0	0	0	0	0	0	0	0	0	0	0	0	0	0	0	1	0	0	0	0	0	1	0	0
sppA	P08395	9	0.092233	27.16	67218.5	5.72357	1.00008	-0.110841	618	58035.6	520.222	5.61218	8.252	0	0	4	0.0830842	0.307443	0.239482	0.263754	0	0	0	0	0	0	0	0	0	0	0	0	0	0	1	0	0	0	0	0	1	0	0	0	1	0	1	0	0
galF	P0AAB6	22	0.0538721	34.1781	32828.9	5.73297	1.00098	-0.0922559	297	51046.8	459.227	5.72538	9.764	0	0	3	0.0832426	0.309764	0.205387	0.30303	0	0	0	0	0	0	0	0	0	0	0	0	0	0	0	0	1	0	0	0	0	1	0	0	0	0	1	0	0
pflA	P0A9N4	8	0.097561	29.3167	28204	6.00177	0.998493	-0.360569	246	63705.7	577.875	6.08493	8.536	0	0	3	0.0832793	0.317073	0.186992	0.235772	0	0	0	0	0	0	0	0	0	0	0	0	0	0	0	1	0	0	0	0	0	0	0	1	0	0	1	0	0
gdhA	P00370	46	0.082774	26.1002	48580.8	5.98224	0.999989	-0.157942	447	63099.2	573.826	5.61431	9.619	0	0	3	0.0833081	0.281879	0.230425	0.293065	0	0	1	0	0	0	0	0	0	0	0	0	0	0	0	0	0	0	0	0	1	0	0	0	1	0	1	0	0
sdhA	P0AC41	48	0.0680272	40.3342	64421.1	5.84906	1.00021	-0.32415	588	57385	521.354	5.51902	12.75	0	0	7	0.0833167	0.267007	0.232993	0.284014	0	0	0	0	0	0	0	0	1	0	0	0	0	0	0	0	0	0	0	0	1	0	0	0	0	0	1	0	0
avtA	P09053	13	0.088729	46.6159	46710.7	5.6496	0.996569	-0.0652278	417	46762.6	424.462	5.62543	4.556	0	0	2	0.0833635	0.328537	0.23741	0.294964	0	0	0	0	0	0	0	0	0	0	0	0	0	0	0	0	1	0	0	0	0	1	0	0	1	0	1	0	0
rfbB	P37759	12	0.099723	38.1953	40557.8	5.47479	1.00059	-0.448753	361	46813.7	422.75	5.98274	10.52	0	0	5	0.0833826	0.307479	0.224377	0.235457	0	0	0	0	0	0	0	0	1	0	0	0	0	0	0	0	0	0	0	0	1	0	0	0	0	1	0	0	0
hisD	P06988	35	0.0483871	38.6097	46109.8	5.05731	1.00032	-0.0126728	434	56355.9	513.114	5.5825	7.834	0	0	5	0.0834679	0.271889	0.214286	0.315668	0	0	0	0	0	0	0	0	0	0	0	0	0	0	0	1	0	0	0	0	0	0	0	1	0	0	1	0	0
purT	P33221	25	0.0586735	47.5691	42433.2	5.48224	0.996127	0.0556122	392	51239.4	465.16	5.73964	8.163	0	0	3	0.0834982	0.313776	0.19898	0.311224	0	0	0	0	0	0	0	0	0	0	0	0	0	0	0	0	1	0	0	0	0	1	0	0	1	0	0	0	0
narL	P0AF28	9	0.0185185	35.4995	23926.5	5.7265	1.00305	-0.153241	216	41837.9	375.222	6.05408	9.259	0	0	4	0.0835061	0.296296	0.185185	0.361111	0	0	0	0	0	0	0	0	0	0	0	0	0	0	0	1	0	0	0	0	0	0	0	1	1	0	1	0	0
metE	P25665	44	0.0823373	38.4328	84672.5	5.60944	0.998301	-0.2583	753	49438	448.773	5.79651	3.585	0	0	3	0.0835106	0.320053	0.184595	0.297477	0	0	0	0	0	0	0	0	0	0	0	0	0	0	0	0	1	0	0	0	0	1	0	0	1	0	1	0	0
pyrC	P05020	30	0.0775862	46.1676	38826.9	5.77106	0.99407	-0.122989	348	44996	409.033	5.50017	9.482	0	0	4	0.0836118	0.301724	0.198276	0.287356	0	0	0	0	0	0	0	0	0	0	0	0	0	0	0	0	1	0	0	0	0	1	0	0	1	0	1	0	0
cysK	P0ABK5	38	0.0464396	35.3703	34489.2	5.82916	1.00458	-0.0783282	323	51798.7	468.632	5.79738	7.43	0	0	2	0.0836703	0.294118	0.247678	0.303406	0	0	0	0	0	0	0	0	0	0	0	0	0	0	0	1	0	0	0	0	0	0	0	1	0	0	1	0	0
ygjR	P42599	6	0.0945122	27.9857	36213.9	5.6861	0.994929	0.0612805	328	76350.2	687.167	5.80845	4.268	0	0	2	0.0836769	0.329268	0.207317	0.286585	0	0	0	0	0	0	0	1	0	0	0	0	0	0	0	0	0	0	0	1	0	0	0	0	0	0	1	0	0
pckA	P22259	59	0.1	21.1887	59642.7	5.45905	1.00168	-0.315	540	56558.1	517.271	5.6601	10.74	0	0	6	0.0837511	0.294444	0.233333	0.244444	0	0	0	0	0	0	0	0	0	0	0	0	0	0	1	0	0	0	0	0	1	0	0	0	1	0	1	0	0
dhaM	P37349	43	0.0466102	44.3117	51448	4.61151	0.99914	-0.0173729	472	62875.6	574.628	5.92268	5.296	0	0	3	0.0837751	0.302966	0.180085	0.353814	0	0	0	0	0	0	0	0	0	0	0	0	0	0	0	0	0	1	0	1	0	0	0	0	1	0	1	0	0
murC	P17952	33	0.0610998	33.6023	53625.3	5.52887	0.997191	-0.160692	491	59909.2	542.939	6.24377	7.739	0	0	3	0.0837752	0.287169	0.215886	0.291242	0	0	0	0	0	0	0	0	0	0	0	1	0	0	0	0	0	0	0	0	0	1	0	0	1	0	1	0	0
tldD	P0AGG8	10	0.0602911	33.3996	51363.5	4.92975	1.00182	-0.122661	481	72393.3	650.4	5.98723	7.9	0	0	4	0.0837946	0.301455	0.255717	0.278586	0	0	0	0	0	0	0	0	0	0	0	0	0	0	0	1	0	0	0	0	0	0	0	1	0	0	1	0	0
glyQ	P00960	34	0.122112	34.8795	34774	4.89459	0.996502	-0.391749	303	55125.8	493.853	6.08123	12.54	0	0	3	0.0837949	0.323432	0.19802	0.273927	0	0	0	0	0	0	0	0	0	0	0	0	0	1	0	0	0	0	0	0	0	1	0	0	1	0	1	0	0
cysM	P16703	32	0.0528053	27.6799	32663.8	5.41705	1.00293	-0.239604	303	55050.1	497.406	5.84237	12.87	0	0	3	0.0838726	0.260726	0.260726	0.293729	0	0	0	0	0	0	0	0	0	0	0	0	0	0	0	1	0	0	0	0	0	0	0	1	0	0	1	0	0
hldD	P67910	15	0.13871	27.9577	34892.7	4.80048	1.00039	-0.283548	310	37341.6	338.667	6.71409	3.225	0	0	2	0.0840551	0.335484	0.229032	0.254839	0	0	0	0	0	0	0	1	0	0	0	0	0	0	0	0	0	0	0	1	0	0	0	0	1	0	1	0	0
selD	P16456	11	0.054755	30.9729	36686.9	5.29938	0.999389	0.0682997	347	55962.4	507.727	5.8207	6.051	0	0	3	0.084154	0.279539	0.25072	0.308357	0	0	0	0	0	0	0	0	0	0	0	0	0	0	0	1	0	0	0	0	0	0	0	1	1	0	1	0	0
carB	P00968	57	0.0643057	36.187	117840	5.22113	1.0008	-0.161976	1073	49219.2	448.596	5.66099	1.397	0	0	2	0.0842393	0.295433	0.194781	0.295433	0	0	0	0	0	0	0	0	0	0	0	0	1	0	0	0	0	0	0	0	0	1	0	0	1	0	1	0	0
ghrB	P37666	23	0.058642	38.5688	35395.1	5.50031	0.9954	0.00524691	324	50290	459.609	5.43886	5.864	0	0	2	0.0842872	0.302469	0.188272	0.333333	0	0	0	0	0	0	0	0	1	0	0	0	0	0	0	0	0	0	0	0	1	0	0	0	0	0	1	0	0
nfo	P0A6C1	19	0.0842105	35.6291	31479.2	5.43024	0.997316	-0.203509	285	63087	566.737	5.7102	7.017	0	0	3	0.0843239	0.277193	0.175439	0.301754	0	0	0	0	0	0	0	0	1	0	0	0	0	0	0	0	0	0	0	0	1	0	0	0	0	0	1	1	0
yfdH	P77293	8	0.107843	38.9814	34635	7.78436	0.995892	0.079085	306	39992.9	353.75	6.91176	8.496	0	0	3	0.0844523	0.388889	0.20915	0.245098	0	0	0	0	0	0	0	0	1	0	0	0	0	0	0	0	0	0	0	0	1	0	0	0	0	0	1	0	0
glyS	P00961	34	0.0725689	34.0623	76812	5.29095	1.00133	-0.219158	689	71591.2	644.206	5.82683	3.773	0	0	5	0.084509	0.303338	0.164006	0.33672	0	0	0	0	0	0	0	0	0	0	0	0	0	0	0	1	0	0	0	0	0	0	0	1	1	0	1	0	0
argF	P06960	26	0.0778443	23.1302	36826.7	5.62579	1.00023	-0.208383	334	49073.2	447.577	5.77778	7.784	0	0	4	0.0845579	0.275449	0.179641	0.338323	0	0	0	0	0	0	0	0	0	0	0	0	0	0	0	1	0	0	0	0	0	0	0	1	1	0	1	0	0
pstS	P0AG82	19	0.0982659	25.0214	37023.4	8.38605	1.00521	-0.217341	346	63240.8	575.684	5.90271	10.69	0	0	4	0.0845676	0.297688	0.254335	0.239884	0	0	0	0	0	0	0	0	1	0	0	0	0	0	0	0	0	0	0	0	1	0	0	0	1	0	1	0	0
pdxH	P0AFI7	14	0.100917	50.2945	25544.8	9.18243	1.00037	-0.621101	218	42881.4	393.357	5.81415	18.8	0	0	2	0.0848012	0.307339	0.192661	0.270642	0	0	0	0	0	0	0	0	0	0	0	0	0	0	0	1	0	0	0	0	0	0	0	1	1	0	1	0	0
yniC	P77247	4	0.045045	41.3662	24330	4.79706	0.997469	0.101802	222	29753.9	268.25	5.40573	9.909	0	0	3	0.0848089	0.324324	0.202703	0.355856	0	0	0	0	0	0	0	0	0	0	0	0	0	0	0	1	0	0	0	0	0	0	0	1	0	0	1	0	0
adhE	P0A9Q7	66	0.0718294	29.2971	96126.1	6.32404	1.00057	-0.0661055	891	58032.2	529.712	5.9282	5.499	0	0	4	0.0848374	0.290685	0.209877	0.300786	1	0	0	0	0	0	0	0	0	0	0	0	0	0	0	0	0	0	0	0	0	0	0	1	1	0	1	0	0
trpB	P0A879	56	0.0654912	31.5	42982.5	5.70905	1.00031	-0.190932	397	49105.3	445.929	5.77223	4.534	0	0	3	0.0849752	0.269521	0.234257	0.314861	0	0	0	0	0	0	0	0	0	0	0	0	0	0	0	0	1	0	0	0	0	1	0	0	1	0	0	0	0
lldD	P33232	23	0.0732323	36.0184	42727.7	6.33246	0.995896	0.0366162	396	64819.7	591.261	5.65314	8.333	0	0	2	0.0850063	0.300505	0.232323	0.323232	0	0	0	0	0	0	0	1	0	0	0	0	0	0	0	0	0	0	0	1	0	0	0	0	1	0	1	0	0
glgC	P0A6V1	30	0.0835267	48.9889	48697.1	5.77423	0.998102	-0.266589	431	54328.6	491.033	5.90656	10.67	0	0	4	0.0851266	0.313225	0.225058	0.259861	0	0	0	0	0	0	0	0	0	0	0	0	0	0	0	0	0	1	0	1	0	0	0	0	0	0	1	0	0
serC	P23721	41	0.0994475	33.4484	39782.8	5.36871	0.998832	-0.112983	362	48893.7	445.634	5.95772	5.248	0	0	2	0.0851623	0.312155	0.232044	0.279006	1	0	0	0	0	0	0	0	0	0	0	0	0	0	0	0	0	0	0	0	0	0	0	1	0	0	1	0	0
potD	P0AFK9	6	0.112069	21.34	38866.6	5.242	1.00499	-0.445402	348	39057.9	356.167	5.56871	10.34	0	0	3	0.0851661	0.298851	0.25	0.284483	0	0	0	0	0	0	0	0	1	0	0	0	0	0	0	0	0	0	0	0	1	0	0	0	0	0	1	0	0
dusA	P32695	13	0.0753623	32.9261	38467.5	6.11554	0.997395	-0.291304	345	51874.4	470.308	5.77833	11.59	0	0	3	0.0853778	0.284058	0.217391	0.281159	0	0	0	0	0	0	1	0	0	0	0	0	0	0	0	0	0	0	0	0	0	0	1	0	1	0	1	0	0
glmU	P0ACC7	49	0.0460526	26.2971	49189.5	6.08698	0.999621	-0.175658	456	45267.6	413.653	5.78158	7.236	0	0	2	0.0854014	0.296053	0.212719	0.274123	0	0	0	0	0	0	0	0	0	1	0	0	0	0	0	0	0	0	0	1	0	0	0	0	0	0	1	0	0
pitA	P0AFJ7	9	0.0761523	29.3972	53388.4	9.53326	0.988226	0.522846	499	67137.8	607.556	6.07257	12.42	0	0	5	0.085406	0.360721	0.224449	0.312625	0	0	0	0	0	0	0	0	0	1	0	0	0	0	0	0	0	0	0	1	0	0	0	0	1	0	1	0	0
ppc	P00864	66	0.0679502	46.727	99061.4	5.51678	1.00103	-0.276784	883	54836.2	499.242	5.62309	15.4	0	0	9	0.0855235	0.306908	0.212911	0.337486	0	0	0	0	0	0	0	0	0	0	0	1	0	0	0	0	0	0	0	0	0	1	0	0	1	0	1	0	0
glgP	P0AC86	24	0.100613	38.6039	93171.4	5.57196	0.998006	-0.33865	815	49138.9	441.208	5.79132	4.171	0	0	5	0.0856549	0.334969	0.21227	0.267485	0	0	0	0	0	0	0	0	0	0	0	1	0	0	0	0	0	0	0	0	0	1	0	0	1	0	1	0	0
proB	P0A7B5	37	0.0381471	29.015	39056.1	6.0733	0.997033	0.00681199	367	52529.1	477.973	5.82648	8.719	0	0	4	0.0856658	0.297003	0.226158	0.294278	0	0	0	0	0	0	0	0	0	0	0	0	0	0	0	1	0	0	0	0	0	0	0	1	1	0	1	0	0
accD	P0A9Q5	51	0.0526316	42.4615	33321.6	7.5777	1.00235	-0.128618	304	54553.5	495.471	5.90531	23.02	0	0	3	0.0856781	0.266447	0.230263	0.342105	0	0	0	0	0	0	0	0	0	0	0	0	0	0	0	1	0	0	0	0	0	0	0	1	1	0	1	0	0
aldA	P25553	47	0.0793319	31.3134	52272.2	5.06647	0.99957	-0.0559499	479	53235.6	486.17	5.71896	7.306	0	0	3	0.0857768	0.306889	0.215031	0.304802	0	0	0	0	0	0	0	0	0	0	0	0	0	0	0	1	0	0	0	0	0	0	0	1	0	0	0	0	0
aceB	P08997	40	0.0919325	32.5295	60272.9	5.38593	0.999484	-0.316135	533	58041.2	531.025	5.77708	5.065	0	0	3	0.0858246	0.302064	0.19137	0.288931	0	0	0	0	0	0	0	0	0	0	0	0	0	0	0	0	1	0	0	0	0	1	0	0	0	0	0	0	0
deoD	P0ABP8	21	0.0753138	23.59	25949.6	5.41803	0.995648	0.0702929	239	47520.5	430	5.62708	6.694	0	0	2	0.085825	0.297071	0.188285	0.280335	1	0	0	0	0	0	0	0	0	0	0	0	0	0	0	0	0	0	0	0	0	0	0	1	1	0	1	0	0
aroF	P00888	20	0.0477528	41.5402	38803.5	5.42303	1.00239	-0.296629	356	43504.2	396.65	5.5976	15.16	0	0	4	0.0858439	0.258427	0.244382	0.297753	0	0	0	0	0	0	0	0	0	0	0	0	0	1	0	0	0	0	0	0	0	1	0	0	0	0	1	0	0
gloB	P0AC84	10	0.0956175	31.6582	28434	5.43427	0.996609	-0.226693	251	48914.3	444.8	5.29436	12.74	0	0	3	0.0858813	0.334661	0.207171	0.247012	0	0	0	0	0	0	0	0	0	0	0	1	0	0	0	0	0	0	0	0	0	1	0	0	0	0	1	0	0
pdxJ	P0A794	24	0.0329218	46.3218	26384	5.60992	0.997897	-0.091358	243	48122.2	436.583	5.88061	5.349	0	0	2	0.0858943	0.255144	0.127572	0.37037	1	0	0	0	0	0	0	0	0	0	0	0	0	0	0	0	0	0	0	0	0	0	0	1	0	0	0	0	0
ybiS	P0AAX8	6	0.0751634	24.5507	33324.9	5.99237	0.999172	-0.11634	306	52072.1	471.167	6.85942	11.76	0	0	4	0.0859568	0.30719	0.254902	0.24183	0	0	0	0	0	0	0	0	0	0	0	1	0	0	0	0	0	0	0	0	0	1	0	0	0	0	0	0	0
pta	P0A9M8	90	0.047619	38.4805	77171.2	5.284	1.00077	-0.0803922	714	52674.5	480.389	5.78625	9.383	0	0	9	0.0860183	0.289916	0.229692	0.291317	0	0	0	0	0	0	0	0	0	0	0	0	0	0	0	1	0	0	0	0	0	0	0	1	0	0	1	0	0
trpA	P0A877	57	0.0708955	37.2094	28723.8	5.31439	0.997604	0.122761	268	50426.5	457.404	5.81859	8.208	0	0	2	0.086031	0.309701	0.216418	0.33209	0	0	0	1	0	0	0	0	0	0	0	0	0	0	0	0	0	0	0	0	1	0	0	0	0	0	1	0	0
cysI	P17846	18	0.0736842	28.9835	63997.4	7.29254	1.00197	-0.434386	570	62731.3	567.389	6.18309	8.07	0	0	4	0.0860668	0.284211	0.214035	0.278947	0	0	0	0	0	0	0	0	0	0	0	0	0	0	0	1	0	0	0	0	0	0	0	1	0	0	1	0	0
fbp	P0A993	41	0.0933735	27.7334	36833.5	5.6651	1.00064	-0.221687	332	48320.2	441.78	5.61422	9.337	0	0	4	0.0860708	0.316265	0.222892	0.253012	0	0	0	0	0	0	0	0	1	0	0	0	0	0	0	0	0	0	0	0	1	0	0	0	1	0	1	0	0
mtlA	P00550	15	0.0690738	32.5113	67971.5	6.04718	0.994237	0.329199	637	46873.3	432.8	5.84589	9.262	0	0	4	0.086106	0.33752	0.244898	0.298273	0	0	0	0	0	0	0	0	0	0	0	0	0	0	0	1	0	0	0	0	0	0	0	1	1	0	1	0	0
purH	P15639	61	0.0680529	32.2943	57328.6	5.52606	1.0006	-0.126087	529	47444.5	431.098	6.04096	3.969	0	0	3	0.0862076	0.277883	0.202268	0.293006	0	0	0	0	0	0	0	0	0	0	0	0	0	1	0	0	0	0	0	0	0	1	0	0	0	0	1	0	0
dcd	P28248	25	0.0673575	33.2545	21249	5.61469	0.997815	-0.161658	193	60799	547.32	5.7632	23.31	1	0	2	0.0862384	0.310881	0.243523	0.300518	0	0	0	0	0	0	0	0	0	0	0	0	0	0	1	0	0	0	0	0	1	0	0	0	0	0	1	0	0
pflB	P09373	51	0.0934211	29.9211	85356.2	5.69037	1.00187	-0.38	760	53121.6	485.843	5.7692	6.052	0	0	3	0.0862862	0.289474	0.207895	0.271053	0	0	0	0	0	0	0	0	0	0	0	0	0	0	0	1	0	0	0	0	0	0	0	1	1	0	1	0	0
glcB	P37330	55	0.0677732	41.7642	80487.6	5.79156	1.00028	-0.326556	723	50986.9	463.655	5.91573	7.883	0	0	6	0.0863103	0.28769	0.219917	0.289073	0	0	0	0	0	0	0	0	0	0	0	0	0	0	0	1	0	0	0	0	0	0	0	1	1	0	1	0	0
ybiV	P75792	9	0.095941	33.7668	30412.5	5.90924	0.999338	-0.168266	271	40202.6	363	5.84821	5.904	0	0	2	0.0863177	0.335793	0.217712	0.269373	0	0	0	0	0	0	0	0	0	0	0	0	0	0	0	1	0	0	0	0	0	0	0	1	1	0	1	0	0
rdgB	P52061	16	0.0558376	26.1066	21038.6	5.21368	1.00136	-0.122335	197	45428.4	410.312	5.80541	19.28	0	0	3	0.0863671	0.28934	0.213198	0.304569	0	0	0	0	0	0	0	0	0	0	0	0	0	1	0	0	0	0	0	0	0	1	0	0	0	0	0	0	0
acs	P27550	57	0.0904908	34.89	72092.7	5.50128	0.999551	-0.290951	652	56974	519.895	5.74088	7.515	1	0	3	0.0863873	0.300613	0.234663	0.248466	0	0	0	0	0	0	0	0	0	0	0	0	0	0	0	1	0	0	0	0	0	0	0	1	1	0	1	1	0
wbbK	P37751	11	0.137097	31.178	43187.6	9.01666	0.998901	-0.158065	372	41979.1	371.364	7.18038	8.87	0	0	3	0.0864137	0.38172	0.206989	0.228495	0	0	0	0	0	1	0	0	0	0	0	0	0	0	0	0	0	0	0	0	0	0	0	1	0	0	1	0	0
mdoH	P62517	5	0.115702	47.6124	96936.2	8.87067	0.990847	-0.0459268	847	66738.3	593.6	5.91273	16.76	1	1	6	0.0865903	0.35183	0.201889	0.292798	0	0	0	0	0	0	0	0	0	0	0	1	0	0	0	0	0	0	0	0	0	1	0	0	0	0	1	0	0
metL	P00562	105	0.0703704	38.5333	88886.6	5.34283	0.996943	-0.101111	810	51209.8	463.381	5.70251	7.777	0	0	3	0.0866304	0.319753	0.214815	0.295062	0	0	0	0	0	0	0	0	0	0	0	0	0	0	0	1	0	0	0	0	0	0	0	1	1	0	1	0	0
hisI	P06989	109	0.0689655	37.6493	22755.6	5.24493	1.00035	-0.331034	203	47334.8	428.688	5.88514	17.24	0	0	3	0.0866951	0.295567	0.182266	0.310345	0	0	0	0	0	0	0	0	0	1	0	0	0	0	0	0	0	0	0	1	0	0	0	0	0	0	1	0	0
nrdD	P28903	29	0.0912921	37.0313	80021.6	6.37616	1.00136	-0.454494	712	51632.4	464.517	6.13217	8.426	0	0	6	0.0868532	0.29073	0.220506	0.245787	0	0	0	0	0	0	0	0	0	0	0	0	0	0	0	0	1	0	0	0	0	1	0	0	1	0	1	0	0
nrdB	P69924	20	0.106383	43.0543	43516.8	4.69073	0.998413	-0.275266	376	47550.7	428.7	6.20698	12.5	1	0	2	0.0868906	0.345745	0.183511	0.265957	1	0	0	0	0	0	0	0	0	0	0	0	0	0	0	0	0	0	0	0	0	0	0	1	1	0	1	0	0
asnS	P0A8M0	39	0.109442	29.7582	52569.8	5.1723	0.998577	-0.257296	466	62335.9	558.538	6.18087	4.291	0	0	2	0.0870863	0.324034	0.203863	0.266094	0	0	0	0	0	0	0	0	0	0	0	0	0	0	0	1	0	0	0	0	0	0	0	1	1	0	1	0	0
sdhB	P07014	48	0.0756303	36.408	26769.6	6.31415	0.999419	-0.29916	238	52616	479.229	5.37624	15.54	0	0	4	0.0871625	0.285714	0.256303	0.256303	0	0	0	0	0	0	0	0	0	0	0	0	0	0	1	0	0	0	0	0	1	0	0	0	1	0	1	0	0
yhgF	P46837	12	0.0543338	29.7488	85118.9	5.91766	1.00286	-0.334282	773	63580.2	567.833	6.53202	10.6	1	1	3	0.0871735	0.27555	0.196636	0.311772	0	0	0	0	0	0	0	0	0	0	1	0	0	0	0	0	0	0	0	0	0	1	0	0	1	0	1	0	0
asd	P0A9Q9	41	0.0681199	31.3469	40017.4	5.36847	0.996957	-0.0291553	367	56928.9	518.171	5.61418	9.536	0	0	4	0.0872205	0.310627	0.234332	0.275204	0	0	0	0	0	0	0	0	1	0	0	0	0	0	0	0	0	0	0	0	1	0	0	0	0	0	1	0	0
gltA	P0ABH7	94	0.0960187	33.5495	48014.5	6.21344	0.996873	-0.230913	427	61275.6	557.809	5.70015	9.836	0	0	3	0.0872335	0.290398	0.208431	0.274005	1	0	0	0	0	0	0	0	0	0	0	0	0	0	0	0	0	0	0	0	0	0	0	1	0	0	1	0	0
nagA	P0AF18	9	0.0602094	23.2319	40948.6	5.64508	0.997004	0.0798429	382	47081	433	6.13159	4.188	0	0	2	0.0872466	0.308901	0.219895	0.298429	0	0	0	0	0	0	0	0	0	0	0	0	0	0	0	0	0	0	1	0	0	0	1	0	1	0	1	0	0
dicA	P06966	3	0.0592593	43.8748	15655.8	9.71295	1.01073	-0.788889	135	47638.1	427.667	6.9033	40	0	0	4	0.0872954	0.266667	0.207407	0.311111	0	0	0	1	0	0	0	0	0	0	0	0	0	0	0	0	0	0	0	0	1	0	0	0	0	0	1	0	0
icd	P08200	66	0.0745192	34.7291	45756.2	5.15155	1.00193	-0.153606	416	55062.5	502.242	5.74129	4.326	0	0	3	0.0873356	0.310096	0.211538	0.28125	0	0	0	1	0	0	0	0	0	0	0	0	0	0	0	0	0	0	0	0	1	0	0	0	1	0	0	0	0
purU	P37051	27	0.0785714	35.5407	31934.3	6.4964	0.993932	-0.165714	280	57706.2	523.259	5.89294	5.357	0	0	2	0.0873443	0.339286	0.175	0.264286	0	0	0	0	0	0	1	0	0	0	0	0	0	0	0	0	0	0	0	0	0	0	1	0	1	0	1	0	0
trpE	P00895	29	0.0653846	48.9289	57493.8	5.31769	0.998513	-0.189808	520	52883.4	478.862	5.56221	10.57	0	0	6	0.0873479	0.290385	0.211538	0.321154	0	0	0	0	0	0	0	0	0	0	0	0	0	1	0	0	0	0	0	0	0	1	0	0	1	0	1	0	0
lpdA	P0A9P0	62	0.0548523	18.8388	50687.9	5.78937	1.00112	-0.0109705	474	60116.8	548.048	5.7058	5.063	0	0	2	0.0873481	0.303797	0.21097	0.280591	0	0	0	0	0	0	0	0	0	0	0	0	0	0	0	1	0	0	0	0	0	0	0	1	1	0	1	0	0
manA	P00946	23	0.0792839	40.3714	42849.4	5.29034	1.00238	-0.126343	391	49649.7	454.435	6.00648	15.08	1	1	3	0.0873517	0.30179	0.245524	0.332481	0	0	0	0	0	0	0	0	0	0	0	0	0	1	0	0	0	0	0	0	0	1	0	0	1	0	1	0	0
pgi	P0A6T1	115	0.107468	27.3552	61529	5.85345	0.999461	-0.268488	549	54616.5	496.626	5.68438	8.378	0	0	3	0.0873547	0.311475	0.218579	0.256831	0	0	0	0	0	0	0	0	1	0	0	0	0	0	0	0	0	0	0	0	1	0	0	0	0	0	1	0	0
acnA	P25516	41	0.0729517	36.2824	97676.1	5.59344	1.00069	-0.234231	891	54418.1	495.195	5.72629	6.734	0	0	8	0.0874255	0.297419	0.237935	0.270483	0	0	0	0	0	0	0	0	0	0	0	0	0	0	0	1	0	0	0	0	0	0	0	1	1	0	1	0	0
sucB	P0AFG6	52	0.0395062	44.7808	44010.9	5.57599	1.00512	-0.21679	405	53382.9	486.558	5.46666	37.28	1	1	3	0.0875064	0.279012	0.209877	0.320988	0	0	0	0	0	0	0	0	0	0	0	0	0	0	0	1	0	0	0	0	0	0	0	1	0	0	0	0	0
pntA	P07001	11	0.0745098	27.0959	54622.8	5.64545	0.995401	0.272745	510	55030	497.545	5.90379	7.647	0	0	4	0.0875206	0.327451	0.217647	0.298039	0	0	0	0	0	0	0	0	0	0	0	0	0	0	1	0	0	0	0	0	1	0	0	0	1	0	1	0	0
pyrF	P08244	59	0.0612245	31.9176	26350	5.81317	0.996504	0.0567347	245	47055.4	428.627	5.78064	19.59	0	0	3	0.0875875	0.285714	0.195918	0.302041	0	0	0	0	0	0	0	0	0	0	0	0	0	0	0	0	1	0	0	0	0	1	0	0	0	0	1	0	0
metC	P06721	28	0.0835443	26.8213	43211.9	6.00604	0.99504	0.0237975	395	59945.9	545.464	5.64131	7.088	0	0	3	0.0876056	0.318987	0.217722	0.283544	1	0	0	0	0	0	0	0	0	0	0	0	0	0	0	0	0	0	0	0	0	0	0	1	1	0	1	0	0
argT	P09551	14	0.0923077	36.0658	27991.3	5.6153	1.00561	-0.231154	260	57462.1	524.786	6.19201	20.76	1	0	3	0.0877909	0.284615	0.207692	0.273077	0	0	0	0	0	0	0	0	1	0	0	0	0	0	0	0	0	0	0	0	1	0	0	0	1	0	1	0	0
gcvP	P33195	78	0.0668757	40.3553	104375	5.62311	0.996293	-0.0655172	957	49756.3	452.385	5.85716	4.284	1	0	2	0.0878252	0.292581	0.212121	0.301985	0	0	0	0	0	0	0	0	0	0	0	0	0	0	0	0	1	0	0	0	0	1	0	0	1	0	1	0	0
potA	P69874	17	0.0661376	40.8267	43027.7	5.19025	1.00129	-0.33836	378	42449.9	385.765	6.75898	9.523	0	0	3	0.0878317	0.312169	0.195767	0.298942	0	0	0	0	0	1	0	0	0	0	0	0	0	0	0	0	0	0	0	0	0	0	0	1	1	0	1	0	0
nagE	P09323	53	0.0925926	27.8296	68346.1	5.78424	0.988968	0.584259	648	52778.1	483.283	5.68951	7.716	0	0	4	0.0879597	0.359568	0.226852	0.310185	0	0	0	0	0	0	0	0	0	0	0	1	0	0	0	0	0	0	0	0	0	1	0	0	1	0	1	0	0
nrdA	P00452	35	0.0972405	42.1545	85774.3	5.79059	0.999598	-0.337319	761	54639.9	490.943	6.03226	8.278	1	0	4	0.0879939	0.312746	0.214192	0.261498	0	0	0	0	0	0	0	0	0	0	0	1	0	0	0	0	0	0	0	0	0	1	0	0	1	0	1	0	0
glpX	P0A9C9	27	0.0297619	31.8202	35851.9	5.32513	1.00085	-0.016369	336	50204.4	457.481	5.46453	14.58	0	0	4	0.0880019	0.282738	0.217262	0.315476	0	0	0	0	0	0	0	0	0	0	0	0	0	0	1	0	0	0	0	0	1	0	0	0	1	0	1	0	0
glmS	P17169	72	0.0558292	43.8805	66893.5	5.56268	0.998308	-0.101314	609	50048.2	456.875	5.74732	4.926	0	0	3	0.0880377	0.313629	0.208539	0.320197	0	1	0	0	0	0	0	0	0	0	0	0	0	0	0	0	0	0	0	0	0	0	0	1	0	0	1	0	0
maeB	P76558	94	0.0592885	39.2988	82416.4	5.33844	0.998742	0.0542819	759	55397.7	505	5.7855	5.006	0	0	3	0.0883295	0.310935	0.213439	0.305665	0	0	1	0	0	0	0	0	0	0	0	0	0	0	0	0	0	0	0	0	1	0	0	0	1	0	1	0	0
murB	P08373	29	0.0818713	29.1877	37850.6	5.77887	0.997662	-0.203509	342	51086.1	468.103	6.0159	6.725	0	0	2	0.0884715	0.318713	0.222222	0.25731	0	0	0	0	0	0	0	0	0	0	0	1	0	0	0	0	0	0	0	0	0	1	0	0	1	0	1	0	0
thrA	P00561	104	0.0658537	34.6597	89119.2	5.46503	0.997357	0.035122	820	49443.1	448.26	5.64316	3.536	0	0	5	0.0885476	0.314634	0.220732	0.312195	0	0	0	0	0	0	0	0	0	0	0	0	0	0	1	0	0	0	0	0	1	0	0	0	1	0	1	0	0
glnA	P0A9C5	67	0.0895522	45.0977	51903.2	5.26361	1.00197	-0.292111	469	59947.5	545.388	5.46974	4.69	0	0	4	0.0885581	0.283582	0.234542	0.277186	0	0	0	0	0	0	0	0	0	0	0	0	0	0	0	1	0	0	0	0	0	0	0	1	1	0	1	0	0
mak	P23917	15	0.0662252	33.2354	32499.4	5.48004	0.999169	-0.201987	302	50637.9	465.8	5.77477	12.25	0	0	4	0.0885931	0.281457	0.245033	0.264901	0	0	0	0	0	0	0	0	0	0	0	0	0	0	1	0	0	0	0	0	1	0	0	0	1	0	1	0	0
pgl	P52697	7	0.0785498	40.197	36307.2	5.06024	0.997355	-0.223565	331	58110.4	523.429	5.4641	10.27	0	0	3	0.0887009	0.308157	0.247734	0.214502	0	0	0	0	0	0	0	0	1	0	0	0	0	0	0	0	0	0	0	0	1	0	0	0	0	0	1	0	0
pspA	P0AFM6	3	0.0315315	43.114	25492.6	5.38531	1.01307	-0.722072	222	39445.7	353	6.09821	47.74	1	1	2	0.088763	0.234234	0.112613	0.40991	0	0	0	0	0	1	0	0	0	0	0	0	0	0	0	0	0	0	0	0	0	0	0	1	1	0	1	0	0
msbA	P60752	21	0.0704467	44.8859	64460	8.62042	0.994056	0.113402	582	52695.1	478.429	6.17644	3.951	0	0	3	0.0887827	0.335052	0.209622	0.278351	0	0	0	0	0	0	1	0	0	0	0	0	0	0	0	0	0	0	0	0	0	0	1	0	0	0	1	0	0
cysN	P23845	16	0.0673684	32.6234	52557.8	4.97931	0.998685	-0.183789	475	57557	521.812	6.40492	10.94	0	0	4	0.0888729	0.32	0.208421	0.28	0	0	0	0	0	0	0	0	0	0	0	1	0	0	0	0	0	0	0	0	0	1	0	0	1	0	1	0	0
pdxA	P19624	20	0.0455927	34.8602	35113.4	5.86908	0.993372	0.192097	329	41325.7	372.8	6.12875	10.33	0	0	3	0.0889217	0.316109	0.212766	0.322188	0	0	0	0	0	0	0	0	0	0	0	0	0	0	0	0	0	1	0	1	0	0	0	0	0	0	1	0	0
mqo	P33940	26	0.0766423	37.8717	60228.9	6.49994	1.00258	-0.255292	548	60356.9	548.692	5.6478	12.95	1	0	3	0.0889528	0.290146	0.235401	0.290146	0	0	0	0	0	0	0	0	1	0	0	0	0	0	0	0	0	0	0	0	1	0	0	0	1	0	1	0	0
pyrD	P0A7E1	46	0.0625	45.442	36774.1	7.66083	1.00109	-0.110119	336	53889.8	487.957	5.56717	8.035	0	0	5	0.0889691	0.321429	0.241071	0.252976	0	0	0	0	0	0	0	0	0	0	0	0	0	0	0	0	0	0	1	0	0	0	1	0	1	0	0	0	0
yciA	P0A8Z0	6	0.0606061	42.4015	14230.4	7.71967	0.994466	0.118182	132	61633	569.167	5.76845	24.24	0	0	2	0.089019	0.310606	0.212121	0.25	0	0	0	0	0	0	0	0	0	0	0	0	0	0	0	1	0	0	0	0	0	0	0	1	0	0	0	0	0
nagC	P0AF20	18	0.0492611	42.1988	44540.7	6.92365	0.995363	-0.00615764	406	60050.3	543.333	5.98383	10.83	0	0	4	0.0890593	0.325123	0.206897	0.273399	0	0	0	0	0	0	0	0	0	0	0	0	0	0	0	0	1	0	0	0	0	1	0	0	0	0	1	0	0
nagB	P0A759	15	0.0827068	36.6274	29773.9	6.41132	0.997154	-0.184586	266	50319.1	461	5.81406	6.39	0	0	2	0.0890817	0.304511	0.214286	0.278195	0	0	0	0	0	0	0	0	0	0	0	0	0	0	1	0	0	0	0	0	1	0	0	0	1	0	0	0	0
ycdX	P75914	5	0.0734694	36.3037	26890.2	5.53375	0.997768	-0.117551	245	40512.6	361.4	5.74437	13.87	0	0	3	0.089098	0.285714	0.220408	0.277551	0	0	0	0	0	0	0	0	0	0	0	0	0	0	0	0	0	0	1	0	0	0	1	0	0	0	1	0	0
pfkA	P0A796	64	0.06875	30.6759	34841.7	5.47015	0.996351	6.8695e-17	320	48467.8	443.422	5.86086	6.25	0	0	3	0.0891504	0.3125	0.2125	0.265625	0	0	0	0	0	0	0	1	0	0	0	0	0	0	0	0	0	0	0	1	0	0	0	0	0	0	1	0	0
bglA	Q46829	10	0.148225	33.1664	55360.1	5.57721	0.997974	-0.451566	479	44944.4	410.3	5.41217	8.559	0	0	5	0.089203	0.329854	0.217119	0.22547	0	0	0	0	0	0	0	1	0	0	0	0	0	0	0	0	0	0	0	1	0	0	0	0	1	0	1	0	0
putA	P09546	78	0.0606061	35.6578	143813	5.69122	0.998674	-0.131212	1320	47824.1	436.038	5.95073	7.575	1	0	6	0.0892652	0.293939	0.217424	0.332576	0	0	0	0	0	1	0	0	0	0	0	0	0	0	0	0	0	0	0	0	0	0	0	1	1	0	1	0	0
kdsD	P45395	56	0.0396341	41.7162	35195.7	6.21942	0.993765	0.222866	328	50190.4	455.982	6.10305	5.792	0	0	2	0.0893284	0.29878	0.204268	0.307927	0	0	0	0	0	0	0	0	0	0	0	0	0	0	0	1	0	0	0	0	0	0	0	1	0	0	1	0	0
pepA	P68767	32	0.0596421	40.5109	54879.2	6.81537	1.0003	-0.217296	503	46675.8	421.938	5.72241	8.349	0	0	5	0.0894682	0.280318	0.240557	0.302187	0	0	0	1	0	0	0	0	0	0	0	0	0	0	0	0	0	0	0	0	1	0	0	0	1	0	1	0	0
phnA	P0AFJ1	11	0.0630631	35.8694	12344.9	4.9715	1.01062	-0.532432	111	55126.7	500.364	6.33844	18.91	0	0	2	0.0895712	0.261261	0.261261	0.234234	0	0	0	0	0	0	0	0	0	0	0	0	0	0	0	1	0	0	0	0	0	0	0	1	1	0	0	0	0
kdgR	P76268	6	0.0798479	49.1049	30029	5.43463	1.00045	-0.278327	263	34436.5	307	5.74727	14.82	0	0	3	0.0895765	0.326996	0.178707	0.307985	1	0	0	0	0	0	0	0	0	0	0	0	0	0	0	0	0	0	0	0	0	0	0	1	1	0	1	0	0
coaBC	P0ABQ0	25	0.046798	37.5424	43437.6	7.05646	0.997422	0.0300493	406	45349.5	409.4	6.40802	6.896	0	0	4	0.0895945	0.288177	0.216749	0.317734	0	0	0	0	0	0	0	0	0	0	0	0	0	0	0	1	0	0	0	0	0	0	0	1	0	0	1	0	0
nusB	P0A780	30	0.0863309	43.1612	15688.9	6.60101	0.999125	-0.219424	139	51656.2	463.4	6.2368	17.98	0	0	2	0.0896274	0.338129	0.158273	0.345324	0	0	0	0	0	0	0	0	1	0	0	0	0	0	0	0	0	0	0	0	1	0	0	0	0	0	1	0	0
cutA	P69488	9	0.0625	31.4625	12330.9	4.85175	0.995802	-0.0258929	112	37504	341.889	6.23859	16.07	0	0	2	0.0896978	0.3125	0.160714	0.375	0	0	0	0	0	0	0	0	0	1	0	0	0	0	0	0	0	0	0	1	0	0	0	0	0	0	0	0	0
talB	P0A870	40	0.0725552	31.7095	35218.8	5.10565	1.00241	-0.209779	317	49995.9	457.5	5.71521	11.98	0	0	5	0.0897814	0.309148	0.170347	0.321767	0	0	0	0	0	0	0	0	0	0	0	0	0	0	0	0	1	0	0	0	0	1	0	0	1	0	0	0	0
panC	P31663	17	0.0530035	36.1774	31597.3	5.91498	1.00049	-0.108127	283	46825.9	423.588	5.93833	4.946	0	0	2	0.0899875	0.321555	0.176678	0.300353	0	0	0	0	0	0	0	0	0	1	0	0	0	0	0	0	0	0	0	1	0	0	0	0	0	0	1	0	0
aspC	P00509	55	0.0909091	29.4957	43572.8	5.54376	1.00028	-0.201515	396	52968.4	480.673	5.75634	6.818	0	0	3	0.0900632	0.295455	0.224747	0.300505	0	0	0	0	1	0	0	0	0	0	0	0	0	0	0	0	0	0	0	0	0	0	1	0	1	0	1	0	0
artJ	P30860	18	0.106996	22.358	26829.1	6.83356	1.00316	-0.280658	243	40747.4	371.278	5.68648	14.4	0	0	2	0.0900793	0.300412	0.213992	0.234568	0	0	0	0	0	0	0	0	1	0	0	0	0	0	0	0	0	0	0	0	1	0	0	0	0	0	1	0	0
ghrA	P75913	20	0.0929487	38.283	35343	6.31744	0.996746	-0.258013	312	41013.9	374.05	5.55165	9.294	0	0	4	0.0900949	0.323718	0.214744	0.275641	0	0	1	0	0	0	0	0	0	0	0	0	0	0	0	0	0	0	0	0	1	0	0	0	1	0	0	0	0
rmlA1	P37744	14	0.0955631	39.5263	32693.2	5.38593	0.999232	-0.192833	293	43626.5	393.786	5.92422	4.778	0	0	2	0.0901506	0.331058	0.235495	0.266212	0	0	0	0	0	0	0	0	1	0	0	0	0	0	0	0	0	0	0	0	1	0	0	0	1	0	1	0	0
gatA	P69828	9	0.0666667	30.5733	16907.3	5.1485	0.994402	0.00333333	150	35095.8	320.111	5.63782	10	0	0	2	0.0902464	0.346667	0.16	0.293333	0	0	0	0	0	0	0	0	0	0	0	0	0	0	0	0	1	0	0	0	0	1	0	0	0	0	1	0	0
sucC	P0A836	54	0.0541237	30.2405	41392.2	5.367	0.999874	0.0237113	388	56950.1	518.87	5.53901	13.14	0	0	5	0.0902959	0.309278	0.208763	0.311856	0	0	0	0	0	0	0	0	0	0	0	1	0	0	0	0	0	0	0	0	0	1	0	0	1	0	1	0	0
fbaA	P0AB71	41	0.0835655	34.8164	39146.8	5.52386	1.0022	-0.223955	359	48438.2	444.951	5.7642	10.3	0	0	4	0.090336	0.300836	0.247911	0.245125	0	0	0	0	0	0	0	0	0	0	0	0	0	0	0	1	0	0	0	0	0	0	0	1	0	0	0	0	0
mdoD	P40120	5	0.128857	40.1114	62757.2	5.89301	0.997931	-0.429764	551	58651.6	528.8	6.52504	5.807	0	0	3	0.0903933	0.284936	0.212341	0.235935	0	0	1	0	0	0	0	0	0	0	0	0	0	0	0	0	0	0	0	0	1	0	0	0	1	0	1	0	0
malP	P00490	32	0.0966123	31.5545	90521.3	6.93781	0.998633	-0.347804	797	52836.1	476.031	5.63404	6.398	0	0	4	0.0903959	0.321205	0.183187	0.276035	0	0	0	0	0	0	0	0	0	0	0	0	0	0	0	1	0	0	0	0	0	0	0	1	1	0	1	0	0
glgB	P07762	35	0.131868	32.8945	84335.8	5.91241	0.996101	-0.509478	728	49307.3	443.714	5.83905	3.983	0	0	3	0.0904057	0.324176	0.225275	0.247253	0	0	0	0	0	0	0	0	0	0	0	0	0	0	0	1	0	0	0	0	0	0	0	1	1	0	1	0	0
ddlA	P0A6J8	21	0.0604396	40.9088	39315.3	5.02032	0.998441	0.0156593	364	48316.9	445	6.47154	4.945	0	0	2	0.0904227	0.318681	0.21978	0.277473	0	0	0	1	0	0	0	0	0	0	0	0	0	0	0	0	0	0	0	0	1	0	0	0	0	0	1	0	0
hsdM	P08957	12	0.0775047	38.9632	59305.8	5.05609	1.00389	-0.527599	529	49472.6	443.25	6.3148	20.6	1	0	7	0.0906185	0.279773	0.221172	0.268431	0	0	0	0	0	0	0	0	0	0	0	1	0	0	0	0	0	0	0	0	0	1	0	0	1	0	1	0	0
amn	P0AE12	13	0.0950413	39.4275	53994.2	5.8974	0.996084	-0.294835	484	48871.2	441.308	5.76031	11.15	0	0	5	0.0906397	0.307851	0.227273	0.252066	0	0	0	0	0	0	0	0	0	0	0	1	0	0	0	0	0	0	0	0	0	1	0	0	1	0	1	0	0
rffA	P27833	6	0.0984043	42.837	41900.6	5.75885	0.994851	-0.0672872	376	39831	358.5	6.34924	4.787	0	0	3	0.0906555	0.316489	0.199468	0.287234	0	0	0	0	0	0	0	1	0	0	0	0	0	0	0	0	0	0	0	1	0	0	0	0	1	0	1	0	0
cysC	P0A6J1	25	0.0547264	28.8328	22321	5.91644	0.997477	-0.215423	201	54018.7	490.2	6.09768	10.94	0	0	3	0.0906569	0.318408	0.208955	0.293532	1	0	0	0	0	0	0	0	0	0	0	0	0	0	0	0	0	0	0	0	0	0	0	1	0	0	1	0	0
aroA	P0A6D3	32	0.0655738	28.7799	46095.3	5.36639	0.996889	-0.00491803	427	45537.9	415.25	5.44541	7.259	0	0	2	0.0906833	0.295082	0.222482	0.30445	0	0	0	1	0	0	0	0	0	0	0	0	0	0	0	0	0	0	0	0	1	0	0	0	1	0	1	0	0
ptsG	P69786	52	0.109015	29.5942	50675.9	8.76471	0.987348	0.618239	477	49236.3	450.231	5.78671	10.06	0	0	4	0.0907227	0.377358	0.245283	0.283019	0	0	0	0	1	0	0	0	0	0	0	0	0	0	0	0	0	0	0	0	0	0	1	0	1	0	0	0	0
livJ	P0AD96	8	0.0735695	30.1591	39075.9	5.54022	1.00396	-0.189373	367	54422.4	496	5.82828	7.629	0	0	3	0.0907258	0.280654	0.223433	0.27248	0	0	0	0	0	0	0	0	0	0	0	1	0	0	0	0	0	0	0	0	0	1	0	0	1	0	0	0	0
hisG	P60757	48	0.0367893	39.3528	33366.4	5.47125	0.999571	-0.144816	299	53746	487.062	5.65481	10.36	0	0	3	0.090808	0.301003	0.19398	0.337793	0	0	0	0	0	0	0	0	0	0	0	0	0	0	0	0	1	0	0	0	0	1	0	0	1	0	0	0	0
metQ	P28635	24	0.0738007	21.6328	29431.3	5.12653	1.00524	-0.137638	271	48953.4	440.083	6.71951	9.594	0	0	4	0.0908919	0.343173	0.214022	0.261993	1	0	0	0	0	0	0	0	0	0	0	0	0	0	0	0	0	0	0	0	0	0	0	1	0	0	1	0	0
elbB	P0ABU5	8	0.0368664	35.2074	22981.3	4.67535	0.996709	0.267281	217	40042.3	359.75	5.72308	4.608	0	0	2	0.0910354	0.299539	0.18894	0.345622	0	0	0	0	0	0	0	0	1	0	0	0	0	0	0	0	0	0	0	0	1	0	0	0	0	0	0	0	0
creA	P0AE91	4	0.0700637	31.3822	17107.7	9.0368	1.0015	-0.0318471	157	47909.9	431	6.58826	15.28	0	0	4	0.0910673	0.324841	0.22293	0.242038	0	0	0	0	0	0	0	0	1	0	0	0	0	0	0	0	0	0	0	0	1	0	0	0	1	0	1	0	0
yhfA	P0ADX1	2	0.0447761	32.6388	14516.6	5.51849	0.998608	0.0686567	134	41159.3	367.5	6.80756	24.62	0	0	3	0.0911565	0.291045	0.186567	0.328358	0	0	0	0	0	0	0	0	0	0	0	0	0	1	0	0	0	0	0	0	0	1	0	0	0	0	0	1	0
modF	P31060	8	0.0673469	38.6633	54535.2	5.43158	0.998785	-0.216122	490	42343.1	383.5	5.70628	18.97	1	0	4	0.0912647	0.326531	0.222449	0.281633	0	0	0	0	0	0	0	0	0	0	0	0	0	0	0	1	0	0	0	0	0	0	0	1	0	0	1	0	0
yggS	P67080	20	0.0555556	38.3632	25787.1	6.09198	0.998936	-0.2	234	45613.1	414.7	5.67278	8.119	0	0	2	0.0915119	0.277778	0.196581	0.324786	0	0	0	0	0	0	0	0	0	0	0	1	0	0	0	0	0	0	0	0	0	1	0	0	1	0	1	0	0
garR	P0ABQ2	10	0.0340136	20.0653	30427.1	5.58514	0.999368	0.261905	294	43921.4	404.7	5.71067	3.741	0	0	2	0.0916728	0.282313	0.22449	0.346939	0	0	0	0	0	0	0	0	1	0	0	0	0	0	0	0	0	0	0	0	1	0	0	0	0	0	0	0	0
metH	P13009	114	0.0806846	35.702	135995	4.97015	1.00074	-0.248655	1227	44906.7	407.904	5.72626	4.808	0	0	6	0.0918045	0.296659	0.198859	0.299104	0	0	0	0	0	0	0	0	0	0	0	0	0	0	0	1	0	0	0	0	0	0	0	1	1	0	1	0	0
allR	P0ACN4	4	0.0516605	41.6871	29269.3	5.77289	0.996374	0.0734317	271	35395	318.5	5.47525	26.93	1	0	3	0.0918367	0.321033	0.236162	0.313653	0	0	0	0	0	0	0	0	0	0	0	0	0	0	0	0	1	0	0	0	0	1	0	0	1	0	1	0	0
aas	P31119	30	0.0917942	37.9363	80699	9.31232	0.995217	-0.0422809	719	65137	592.233	6.00322	4.867	0	0	4	0.091912	0.33936	0.197497	0.279555	0	0	0	0	0	0	0	0	0	1	0	0	0	0	0	0	0	0	0	1	0	0	0	0	1	0	1	0	0
rimO	P0AEI4	18	0.0657596	42.9617	49581.2	5.30487	1.00138	-0.279592	441	47323.3	423.444	6.53158	4.988	0	0	2	0.0919706	0.321995	0.213152	0.256236	0	0	0	0	0	0	0	0	0	0	0	0	0	0	0	1	0	0	0	0	0	0	0	1	1	0	0	0	0
argA	P0A6C5	83	0.0564334	45.9296	49194.6	6.0871	0.99898	-0.189165	443	50814.1	461.602	5.89814	9.255	0	0	3	0.0919792	0.309255	0.207675	0.27088	0	0	0	0	0	0	0	0	0	0	0	0	0	0	0	0	0	1	0	1	0	0	0	0	0	0	1	0	0
lexA	P0A7C2	31	0.039604	55.1317	22357.4	6.22858	1.00347	-0.241089	202	61540.8	550.645	6.00214	9.9	0	0	4	0.0920328	0.306931	0.20297	0.292079	0	0	0	0	0	0	0	0	1	0	0	0	0	0	0	0	0	0	0	0	1	0	0	0	0	0	0	0	0
proS	P16659	61	0.0751748	41.6918	63691.8	5.12177	1.00164	-0.242832	572	56452.9	507.721	6.41441	5.244	0	0	6	0.0920539	0.309441	0.206294	0.288462	0	0	0	0	0	0	0	0	0	0	0	0	0	0	1	0	0	0	0	0	1	0	0	0	1	0	1	0	0
luxS	P45578	30	0.0584795	46.9726	19416	5.18085	0.999593	-0.323392	171	56421.8	512.867	5.44024	18.12	0	0	2	0.0920967	0.280702	0.192982	0.292398	0	0	0	0	0	0	0	0	0	0	0	0	1	0	0	0	0	0	0	0	0	1	0	0	1	0	0	0	0
ldhA	P52643	40	0.0881459	29.4891	36534.4	5.2851	0.998596	-0.100608	329	55342.8	504	5.82876	10.63	0	0	2	0.0923611	0.316109	0.200608	0.31307	0	0	0	0	0	0	0	0	1	0	0	0	0	0	0	0	0	0	0	0	1	0	0	0	1	0	1	0	0
hisB	P06987	71	0.084507	24.8823	40277.5	5.76349	0.99913	-0.36507	355	51055.4	464.268	5.71282	6.197	0	0	2	0.0924066	0.301408	0.185915	0.250704	0	0	0	0	0	0	0	0	0	0	0	0	0	0	0	1	0	0	0	0	0	0	0	1	1	0	0	0	0
uxuA	P24215	9	0.0837563	36.434	44837.5	5.39374	1.00056	-0.40203	394	31762.4	288.444	5.14134	7.36	0	0	3	0.0924499	0.294416	0.177665	0.284264	0	0	0	1	0	0	0	0	0	0	0	0	0	0	0	0	0	0	0	0	1	0	0	0	1	0	1	0	0
pepD	P15288	20	0.0597938	34.2744	52914.8	5.20416	1.00078	-0.145567	485	59256.7	538	5.70451	4.123	0	0	3	0.0925651	0.307216	0.23299	0.296907	0	0	0	0	0	0	0	0	0	0	0	0	0	0	0	1	0	0	0	0	0	0	0	1	1	0	1	0	0
serA	P0A9T0	24	0.0560976	38.852	44175.2	5.92072	0.999358	0.025122	410	50688.3	461.292	5.71132	7.317	0	0	4	0.0925842	0.312195	0.234146	0.317073	1	0	0	0	0	0	0	0	0	0	0	0	0	0	0	0	0	0	0	0	0	0	0	1	1	0	1	0	0
gpmA	P62707	40	0.1	37.92	28556	5.85114	1.00589	-0.568	250	53078.1	486.275	5.66961	15.6	0	0	3	0.0925916	0.312	0.196	0.324	1	0	0	0	0	0	0	0	0	0	0	0	0	0	0	0	0	0	0	0	0	0	0	1	0	0	1	0	0
yfbT	P77625	9	0.0462963	42.5829	23007.2	5.73859	0.996548	0.14213	216	39273.4	356.333	5.56275	9.259	0	0	3	0.0926099	0.300926	0.208333	0.342593	0	0	0	0	0	0	0	0	0	0	0	0	0	0	1	0	0	0	0	0	1	0	0	0	0	0	0	0	0
pepT	P29745	9	0.0661765	29.8559	44922.9	5.36017	1.0011	-0.215196	408	65579.5	592.333	5.72582	5.147	0	0	4	0.0926655	0.296569	0.210784	0.284314	0	0	1	0	0	0	0	0	0	0	0	0	0	0	0	0	0	0	0	0	1	0	0	0	1	0	1	0	0
fabB	P0A953	24	0.0615764	34.5571	42612.9	5.34686	0.998977	0.00788177	406	49589.7	450.083	6.08574	6.403	0	0	5	0.092668	0.263547	0.261084	0.288177	0	0	0	0	0	0	0	0	1	0	0	0	0	0	0	0	0	0	0	0	1	0	0	0	1	0	1	0	0
fumA	P0AC33	39	0.0821168	37.321	60297.9	6.11444	1.00327	-0.368066	548	53277.5	485.205	5.81867	8.576	0	0	5	0.0927971	0.284672	0.226277	0.277372	0	0	0	0	0	0	0	0	0	0	0	0	0	0	0	1	0	0	0	0	0	0	0	1	1	0	1	0	0
mglB	P0AEE5	8	0.060241	25.6012	35712.1	5.68036	1.00584	-0.273494	332	48968.6	447	5.925	22.28	0	0	4	0.0928412	0.274096	0.207831	0.292169	0	0	0	0	0	0	0	0	0	0	0	1	0	0	0	0	0	0	0	0	0	1	0	0	1	0	1	0	0
hpt	P0A9M2	33	0.0674157	28.2382	20115	5.09088	0.99932	-0.0685393	178	53982.5	491.182	5.5971	6.179	0	0	2	0.0930347	0.348315	0.191011	0.258427	0	0	0	0	0	0	0	0	1	0	0	0	0	0	0	0	0	0	0	0	1	0	0	0	0	0	1	0	0
ispU	P60472	44	0.083004	46.1565	28443.8	6.45734	0.999078	-0.395652	253	46601.7	423.818	6.09606	16.99	0	0	2	0.0931467	0.284585	0.217391	0.300395	0	0	0	0	0	0	0	0	0	0	1	0	0	0	0	0	0	0	0	0	0	1	0	0	0	0	1	0	0
galU	P0AEP3	38	0.0463576	32.6411	32941.9	5.10797	0.999406	0.0311258	302	48349.5	434.684	6.34847	5.96	0	0	3	0.0932316	0.31457	0.195364	0.304636	1	0	0	0	0	0	0	0	0	0	0	0	0	0	0	0	0	0	0	0	0	0	0	1	0	0	1	0	0
gnd	P00350	44	0.0982906	35.978	51480.7	5.05463	1.00127	-0.199786	468	49909.9	455.545	5.71902	5.982	0	0	4	0.0933446	0.320513	0.217949	0.282051	0	0	0	0	0	0	0	0	0	0	0	0	0	0	0	1	0	0	0	0	0	0	0	1	1	0	1	0	0
ubiD	P0AAB4	5	0.0905433	36.5606	55603.1	5.30951	0.998958	-0.24829	497	42903.7	383.4	6.18666	7.444	0	0	5	0.0933751	0.313883	0.217304	0.255533	0	0	1	0	0	0	0	0	0	0	0	0	0	0	0	0	0	0	0	0	1	0	0	0	0	0	1	0	0
rpiA	P0A7Z0	29	0.0410959	14.3511	22860.1	5.20355	0.998249	0.230137	219	50868.1	463.345	5.53777	12.32	0	0	3	0.0935477	0.315068	0.232877	0.26484	0	0	0	0	0	0	0	0	0	0	0	0	0	0	0	0	1	0	0	0	0	1	0	0	1	0	1	0	0
ygdH	P0ADR8	18	0.0726872	43.5053	50971.3	6.04572	0.997341	-0.107048	454	47921.3	425.889	5.91433	5.286	0	0	4	0.0936603	0.323789	0.235683	0.297357	0	0	0	0	0	0	0	1	0	0	0	0	0	0	0	0	0	0	0	1	0	0	0	0	1	0	1	0	0
miaB	P0AEI1	26	0.0759494	37.7502	53662.3	5.19708	1.00163	-0.37827	474	48195.1	433.769	5.91092	6.962	0	0	3	0.093811	0.299578	0.204641	0.251055	0	0	0	0	0	0	0	0	0	0	0	0	0	0	0	0	1	0	0	0	0	1	0	0	1	0	1	0	0
ushA	P07024	33	0.0854545	21.1956	60823.2	5.47455	1.00478	-0.410909	550	41096.2	373	5.61505	8.909	0	0	5	0.0938338	0.289091	0.225455	0.26	0	0	0	0	0	0	0	0	1	0	0	0	0	0	0	0	0	0	0	0	1	0	0	0	1	0	1	0	0
yjiA	P24203	7	0.072327	24.356	35659.3	4.77155	0.99656	-0.0845912	318	59311.5	529.143	6.31005	4.716	0	0	3	0.0939525	0.339623	0.188679	0.286164	0	0	0	0	0	0	0	0	0	0	0	1	0	0	0	0	0	0	0	0	0	1	0	0	1	0	1	0	0
crr	P69783	42	0.0473373	25.9166	18250.8	4.73358	1.00735	0.0568047	169	48303.7	440.857	5.91622	15.97	0	0	2	0.0939728	0.343195	0.218935	0.230769	0	0	0	0	0	1	0	0	0	0	0	0	0	0	0	0	0	0	0	0	0	0	0	1	1	0	1	0	0
pykF	P0AD61	111	0.0361702	28.7987	50728.9	5.76959	1.00292	-0.0819149	470	51396.5	467.883	6.20097	4.255	0	0	2	0.0940791	0.285106	0.212766	0.285106	0	0	0	0	0	0	0	0	1	0	0	0	0	0	0	0	0	0	0	0	1	0	0	0	1	0	1	0	0
glgA	P0A6U8	20	0.109015	38.452	52821.8	6.14471	0.991721	0.00251572	477	64610.6	580.65	5.96211	2.515	0	0	3	0.0941187	0.345912	0.213836	0.297694	0	0	0	0	0	0	0	0	0	0	0	0	0	1	0	0	0	0	0	0	0	1	0	0	1	0	1	0	0
pepN	P04825	24	0.0965517	37.6092	98917.7	5.14191	0.99824	-0.325057	870	55270.8	500.25	5.74172	6.321	0	0	4	0.0941196	0.310345	0.183908	0.3	0	0	0	0	0	0	0	0	0	0	0	0	0	0	0	0	1	0	0	0	0	1	0	0	1	0	1	0	0
ung	P12295	16	0.0960699	36.438	25692.9	6.66742	0.995414	-0.282533	229	53817.4	485.188	5.74424	8.733	0	0	3	0.0941646	0.318777	0.244541	0.253275	1	0	0	0	0	0	0	0	0	0	0	0	0	0	0	0	0	0	0	0	0	0	0	1	0	0	1	0	0
gatY	P0C8J6	23	0.0598592	34.7155	30811.6	5.87408	0.996946	-0.0911972	284	41145	378.913	5.84892	14.08	0	0	4	0.0942054	0.285211	0.200704	0.292254	0	0	0	0	0	0	0	0	0	0	0	0	0	0	0	0	0	0	1	0	0	0	1	0	1	0	0	0	0
ybiB	P30177	15	0.05625	32.8607	35048.2	6.37738	0.999714	-0.165313	320	44935.8	406.067	5.85167	17.18	0	0	3	0.0942374	0.278125	0.221875	0.325	0	0	1	0	0	0	0	0	0	0	0	0	0	0	0	0	0	0	0	0	1	0	0	0	1	0	0	0	0
tyrA	P07023	103	0.077748	43.0769	42042	5.6817	0.996299	-0.0898123	373	48705.9	441.932	5.66068	10.99	0	0	3	0.0944221	0.340483	0.184987	0.324397	0	0	0	0	0	0	0	0	0	0	0	0	0	0	0	0	0	1	0	1	0	0	0	0	0	0	1	0	0
malQ	P15977	15	0.100865	52.7572	78502.6	6.138	0.99794	-0.392795	694	53830.4	483.733	5.94396	9.798	1	0	3	0.0945424	0.29683	0.204611	0.295389	0	0	0	1	0	0	0	0	0	0	0	0	0	0	0	0	0	0	0	0	1	0	0	0	1	0	1	0	0
pqiB	P43671	9	0.0714286	38.8762	60519.7	7.73798	1.00279	-0.28022	546	62646.8	571	5.86372	9.523	0	0	6	0.0945709	0.309524	0.245421	0.250916	0	0	0	1	0	0	0	0	0	0	0	0	0	0	0	0	0	0	0	0	1	0	0	0	0	0	1	0	0
glnL	P0AFB5	11	0.0429799	45.6321	38555.6	5.39813	0.999108	-0.173926	349	51290	465.182	5.74723	7.736	0	0	3	0.0945867	0.315186	0.234957	0.312321	1	0	0	0	0	0	0	0	0	0	0	0	0	0	0	0	0	0	0	0	0	0	0	1	0	0	0	0	0
tmk	P0A720	26	0.0610329	22.8662	23782.8	5.32648	0.998207	-0.201878	213	42481.9	384.154	5.8735	5.164	0	0	2	0.0946135	0.314554	0.140845	0.300469	0	0	0	0	0	0	0	0	0	0	0	0	0	0	1	0	0	0	0	0	1	0	0	0	0	0	1	0	0
ybgI	P0AFP6	14	0.0688259	33.2596	26892.1	5.0672	0.997246	-0.125101	247	48188.7	437.5	5.62138	6.882	0	0	2	0.0946939	0.307692	0.238866	0.307692	0	0	0	0	0	0	0	0	1	0	0	0	0	0	0	0	0	0	0	0	1	0	0	0	0	0	1	0	0
zwf	P0AC53	75	0.089613	35.3106	55703.8	5.55841	1.001	-0.373523	491	54126.5	494.76	5.66562	5.906	0	0	3	0.0947261	0.307536	0.191446	0.276986	1	0	0	0	0	0	0	0	0	0	0	0	0	0	0	0	0	0	0	0	0	0	0	1	1	0	1	0	0
ilvC	P05793	59	0.0773931	30.2947	54068.4	5.2038	1.00258	-0.204888	491	50127.7	455.966	6.43985	2.647	0	0	2	0.0947513	0.289206	0.203666	0.321792	1	0	0	0	0	0	0	0	0	0	0	0	0	0	0	0	0	0	0	0	0	0	0	1	0	0	1	1	0
tyrB	P04693	29	0.093199	26.9874	43537.3	5.31781	0.995776	0.0093199	397	50944.8	463.138	5.55123	4.785	0	0	3	0.0947807	0.319899	0.216625	0.329975	0	0	0	0	1	0	0	0	0	0	0	0	0	0	0	0	0	0	0	0	0	0	1	0	1	0	0	0	0
pgm	P36938	53	0.0714286	30.8566	58360.2	5.42902	1.0017	-0.167766	546	48189.6	435.868	5.75591	16.48	0	0	6	0.094931	0.28022	0.254579	0.28022	1	0	0	0	0	0	0	0	0	0	0	0	0	0	0	0	0	0	0	0	0	0	0	1	1	0	1	0	0
galE	P09147	31	0.0828402	34.8612	37264.7	5.8869	0.998966	-0.311243	338	50480.5	457.258	5.9445	11.83	0	0	4	0.0949559	0.301775	0.263314	0.224852	0	0	0	0	0	0	0	0	0	0	0	0	0	0	1	0	0	0	0	0	1	0	0	0	1	1	1	0	0
ribC	P0AFU8	18	0.0516432	19.3643	23444.6	5.64227	0.998548	-0.1	213	37181.2	335.778	6.136	10.32	0	0	2	0.0951357	0.305164	0.201878	0.258216	0	0	0	0	1	0	0	0	0	0	0	0	0	0	0	0	0	0	0	0	0	0	1	0	1	0	1	0	0
nadA	P11458	17	0.0634006	41.017	38240.4	5.19318	0.998652	-0.140634	347	58128.9	521.647	6.15825	7.78	0	0	3	0.0952864	0.276657	0.175793	0.325648	0	0	0	0	0	0	0	0	0	0	0	0	0	0	0	1	0	0	0	0	0	0	0	1	0	0	1	0	0
pstB	P0AAH0	18	0.0894942	43.2374	29027	6.12555	1.00024	-0.270039	257	55778.6	509.167	5.91818	14.78	0	0	3	0.0953628	0.307393	0.202335	0.272374	0	0	0	0	0	0	0	0	0	0	0	0	0	0	0	1	0	0	0	0	0	0	0	1	0	0	0	0	0
glnH	P0AEQ3	6	0.0967742	13.4048	27189.8	8.43878	1.00451	-0.233468	248	54124.9	491	6.40944	14.51	0	0	3	0.0953836	0.318548	0.201613	0.258065	0	0	0	0	0	0	0	0	1	0	0	0	0	0	0	0	0	0	0	0	1	0	0	0	1	0	1	0	0
pykA	P21599	100	0.0333333	31.5065	51356.6	6.23859	1.00059	-0.0245833	480	50323.7	457.61	6.20127	8.541	0	0	4	0.0953869	0.28125	0.208333	0.302083	0	0	0	0	0	0	0	0	0	0	0	0	0	0	0	1	0	0	0	0	0	0	0	1	1	0	0	0	0
hldE	P76658	64	0.048218	30.3692	51050	5.29413	1.00073	-0.00356394	477	51251.4	461.75	6.24751	8.176	0	0	4	0.0956619	0.30608	0.226415	0.308176	0	0	0	0	0	0	0	0	1	0	0	0	0	0	0	0	0	0	0	0	1	0	0	0	1	0	0	0	0
cdd	P0ABF6	21	0.0782313	34.3231	31539.5	5.41949	0.996958	0.00102041	294	41707.5	379.381	5.78351	7.823	0	0	2	0.0957701	0.282313	0.22449	0.357143	0	0	0	0	0	0	1	0	0	0	0	0	0	0	0	0	0	0	0	0	0	0	1	0	0	0	0	0	0
nuoG	P33602	37	0.0803965	36.8349	100298	5.84515	0.998891	-0.325441	908	44622.8	405.865	5.54845	5.176	0	0	4	0.0958247	0.277533	0.222467	0.269824	1	0	0	0	0	0	0	0	0	0	0	0	0	0	0	0	0	0	0	0	0	0	0	1	0	0	1	0	0
pfkB	P06999	41	0.0355987	35.3311	32455.6	5.25165	1.00274	0.0119741	309	46413.1	426.732	5.74513	10.03	0	0	2	0.0958505	0.28479	0.252427	0.31068	0	0	0	0	0	0	0	0	0	0	0	0	0	0	0	0	0	1	0	1	0	0	0	0	1	0	1	0	0
yigL	P27848	13	0.0864662	21.6256	29707.4	5.22845	0.997962	-0.185338	266	33615.2	308.077	5.97135	9.398	0	0	3	0.0958801	0.315789	0.214286	0.285714	0	0	0	0	0	0	0	0	0	0	0	0	0	0	0	0	0	0	1	0	0	0	1	0	1	0	1	0	0
ybhA	P21829	9	0.0772059	26.0048	30201	5.50555	0.994622	-0.126103	272	36744.4	337.222	5.86208	6.25	0	0	3	0.0958814	0.305147	0.180147	0.290441	0	0	0	0	0	0	0	0	0	0	0	0	0	0	0	0	1	0	0	0	0	1	0	0	0	0	1	0	0
yciT	P76034	3	0.0562249	31.7466	27602.3	5.9859	0.998881	-0.0915663	249	60458.7	545.667	6.64276	4.417	0	0	2	0.0959071	0.313253	0.200803	0.253012	0	0	0	0	0	0	0	0	0	0	0	1	0	0	0	0	0	0	0	0	0	1	0	0	1	0	1	0	0
ppsA	P23538	178	0.0744949	30.2041	87434.1	4.93439	1.00114	-0.242929	792	54884.2	498.77	5.77049	4.797	0	0	3	0.095944	0.289141	0.224747	0.277778	0	0	0	0	0	0	0	0	0	0	0	0	0	0	0	1	0	0	0	0	0	0	0	1	0	0	1	0	0
guaB	P0ADG7	155	0.0368852	35.7809	52021.9	6.01569	1.00181	-0.0983607	488	49917.4	451.323	6.14462	9.836	0	0	4	0.0959617	0.276639	0.217213	0.288934	0	0	0	0	0	0	0	0	0	1	0	0	0	0	0	0	0	0	0	1	0	0	0	0	1	0	1	0	0
alaA	P0A959	31	0.0888889	37.3232	45516.8	5.84735	0.997871	-0.16321	405	67290.3	613.419	5.68305	5.432	0	0	3	0.0959718	0.333333	0.224691	0.266667	0	0	0	0	0	0	0	0	0	0	0	0	0	0	0	1	0	0	0	0	0	0	0	1	1	0	1	0	0
cysE	P0A9D4	29	0.0586081	39.6165	29316.3	6.05011	0.996756	0.0018315	273	45443.8	413.483	6.24284	13.18	0	0	4	0.0959887	0.29304	0.238095	0.282051	0	0	0	0	0	0	0	0	0	0	0	0	0	0	0	1	0	0	0	0	0	0	0	1	0	0	0	0	0
ybaB	P0A8B5	17	0.0366972	59.9972	12014.7	5.01202	1.01329	-0.473394	109	51588.8	465.529	5.60217	34.86	0	0	2	0.0960323	0.211009	0.211009	0.366972	0	0	0	0	1	0	0	0	0	0	0	0	0	0	0	0	0	0	0	0	0	0	1	0	0	0	0	0	0
dxs	P77488	27	0.0741935	35.9221	67616.2	6.16412	0.999722	-0.0806452	620	51076.3	462.741	6.12599	3.225	0	0	3	0.0960461	0.306452	0.240323	0.291935	0	0	0	0	0	0	0	0	0	0	0	0	0	0	0	1	0	0	0	0	0	0	0	1	1	0	0	0	0
rapA	P60240	19	0.0702479	39.3028	109768	5.04034	0.999944	-0.355372	968	66582.7	595.737	5.9196	5.268	0	0	6	0.0962099	0.302686	0.18595	0.318182	0	0	0	0	0	0	0	0	0	0	0	0	1	0	0	0	0	0	0	0	0	1	0	0	1	0	1	0	0
oppA	P23843	15	0.0976059	36.9728	60898.2	6.05353	1.00308	-0.436464	543	49006.2	440.467	6.71042	15.83	0	0	6	0.0962615	0.307551	0.230203	0.241252	0	0	0	0	0	0	0	0	0	0	0	0	0	0	0	0	1	0	0	0	0	1	0	0	1	0	1	0	0
qorA	P28304	22	0.0733945	36.5352	35171.7	8.35065	1.0008	-0.0590214	327	62711	568.636	6.46269	19.57	2	0	2	0.0963229	0.314985	0.232416	0.284404	1	0	0	0	0	0	0	0	0	0	0	0	0	0	0	0	0	0	0	0	0	0	0	1	0	0	1	0	0
mdh	P61889	121	0.0448718	30.5782	32336.9	5.60675	1.00133	0.19359	312	55825.8	508.165	5.67265	9.294	0	0	4	0.0965717	0.314103	0.246795	0.294872	0	0	0	0	0	0	0	0	1	0	0	0	0	0	0	0	0	0	0	0	1	0	0	0	0	0	1	0	0
frmA	P25437	16	0.0650407	29.2236	39358.6	5.84906	0.998089	-0.0124661	369	51040.4	463.375	5.7883	5.149	0	0	2	0.0967089	0.295393	0.241192	0.224932	0	0	0	0	0	0	0	0	1	0	0	0	0	0	0	0	0	0	0	0	1	0	0	0	1	0	0	0	0
ahr	P27250	11	0.0737463	30.7764	36501.4	5.85736	0.995702	0.0386431	339	46175.5	425.818	6.01094	11.79	0	0	3	0.0967122	0.306785	0.241888	0.262537	0	0	0	0	0	0	0	0	0	0	0	0	0	0	0	1	0	0	0	0	0	0	0	1	1	0	1	0	0
cyoA	P0ABJ1	33	0.111111	29.6206	34910.9	6.75836	0.996669	-0.00888889	315	54341.9	493.485	5.44529	19.04	1	0	3	0.0967148	0.311111	0.247619	0.285714	0	0	0	0	0	0	0	0	0	0	0	0	0	0	1	0	0	0	0	0	1	0	0	0	0	0	0	0	0
xthA	P09030	28	0.100746	53.884	30968.8	5.79865	1.00226	-0.555224	268	58651.1	525.036	6.02252	9.701	0	0	4	0.0967281	0.298507	0.216418	0.25	0	0	0	0	0	0	0	0	1	0	0	0	0	0	0	0	0	0	0	0	1	0	0	0	0	0	1	0	0
sufC	P77499	18	0.0766129	39.1077	27582	4.83966	1.00195	-0.205242	248	46235.8	420.833	5.669	13.7	0	0	3	0.0967657	0.334677	0.21371	0.274194	0	0	0	0	0	0	0	0	0	1	0	0	0	0	0	0	0	0	0	1	0	0	0	0	1	0	0	0	0
intF	P71298	6	0.0858369	51.1009	53073.4	9.92743	1.00095	-0.406009	466	37083.3	330.667	7.87905	13.94	1	0	4	0.0967742	0.304721	0.2103	0.266094	0	0	0	0	1	0	0	0	0	0	0	0	0	0	0	0	0	0	0	0	0	0	1	0	1	0	1	0	0
fabA	P0A6Q3	24	0.104651	21.4855	18968.8	6.12555	0.996475	-0.0122093	172	47932.1	437.167	6.40882	19.76	0	0	2	0.0968357	0.337209	0.226744	0.273256	0	0	0	0	0	0	0	0	0	0	0	0	0	0	0	0	0	1	0	1	0	0	0	0	1	0	0	0	0
fruA	P20966	27	0.0586146	28.0405	57518.5	8.91107	0.992366	0.584547	563	47347.2	435.111	5.6965	7.992	0	0	3	0.0969527	0.310835	0.225577	0.371226	0	0	0	0	0	0	0	0	1	0	0	0	0	0	0	0	0	0	0	0	1	0	0	0	0	0	0	0	0
purC	P0A7D7	35	0.0886076	37.6211	26994.7	5.07184	1.00508	-0.36962	237	42851.4	389.686	5.57884	11.39	0	0	3	0.0970746	0.316456	0.189873	0.320675	0	0	0	0	0	0	0	0	0	0	0	0	0	1	0	0	0	0	0	0	0	1	0	0	0	0	1	0	0
murD	P14900	25	0.0570776	24.0345	46973.1	5.15338	0.997052	0.00479452	438	55048.4	501.04	6.14268	5.251	0	0	2	0.0970781	0.294521	0.226027	0.3379	1	0	0	0	0	0	0	0	0	0	0	0	0	0	0	0	0	0	0	0	0	0	0	1	1	0	1	0	0
glyA	P0A825	148	0.0815348	35.4681	45316.1	6.0285	1.00178	-0.233094	417	52287.3	474.169	6.01054	7.434	0	0	4	0.0972256	0.292566	0.227818	0.285372	0	0	0	0	0	0	0	0	0	1	0	0	0	0	0	0	0	0	0	1	0	0	0	0	0	0	1	0	0
acnB	P36683	36	0.067052	32.7963	93497	5.23932	1.00146	-0.117457	865	57757.6	526.444	5.70559	4.739	0	0	5	0.0972457	0.290173	0.227746	0.306358	0	0	0	0	0	0	0	0	0	1	0	0	0	0	0	0	0	0	0	1	0	0	0	0	1	0	1	1	0
cmoA	P76290	11	0.0850202	49.5725	27776.3	5.35663	0.996432	-0.145344	247	42503.6	377.364	6.02227	7.692	0	0	2	0.0973259	0.307692	0.214575	0.291498	0	0	0	0	0	0	0	0	0	0	0	0	0	0	0	1	0	0	0	0	0	0	0	1	0	0	1	0	0
proA	P07004	47	0.0335731	29.4576	44629.5	5.41827	0.999219	-0.00455635	417	48762.5	444.213	5.76448	3.357	0	0	2	0.0973273	0.292566	0.196643	0.311751	0	0	0	0	0	0	0	0	0	1	0	0	0	0	0	0	0	0	0	1	0	0	0	0	1	0	1	0	0
ihfB	P0A6Y1	22	0.0638298	39.1926	10651	9.34381	1.01033	-0.784043	94	56723.3	511.818	6.06618	38.29	0	0	3	0.0973357	0.234043	0.212766	0.287234	0	0	0	0	0	0	0	0	0	0	0	0	0	0	0	0	1	0	0	0	0	1	0	0	0	0	1	0	0
yhjK	P37649	8	0.0619335	49.0991	74380.4	6.06964	0.991777	0.182779	662	76816.7	690.5	5.83447	6.797	1	0	2	0.0975742	0.354985	0.181269	0.34139	0	0	0	0	0	0	0	0	0	0	0	0	0	0	1	0	0	0	0	0	1	0	0	0	1	0	0	0	0
sbp	P0AG78	14	0.100304	25.3802	36658.8	6.62421	1.00466	-0.453495	329	41924.5	379.143	6.02969	16.1	0	0	4	0.0975885	0.306991	0.224924	0.25228	0	0	0	0	0	0	0	0	0	0	0	1	0	0	0	0	0	0	0	0	0	1	0	0	0	0	1	0	0
sthA	P27306	29	0.0815451	38.0932	51559.8	6.08356	0.99641	-0.227039	466	63091.7	573.897	5.50102	2.575	0	0	2	0.0976987	0.300429	0.225322	0.248927	0	0	0	0	0	0	0	0	0	0	0	0	1	0	0	0	0	0	0	0	0	1	0	0	1	0	1	0	0
aceF	P06959	51	0.0396825	36.1097	66095.3	5.09052	1.00741	0.00444444	630	59667.2	542.686	6.02969	22.38	2	0	7	0.0977707	0.271429	0.212698	0.32381	1	0	0	0	0	0	0	0	0	0	0	0	0	0	0	0	0	0	0	0	0	0	0	1	0	0	0	0	0
uspF	P37903	2	0.0416667	39.8569	16016.3	5.60272	1.00021	0.0222222	144	25886.3	230	5.13593	6.944	0	0	2	0.0978261	0.333333	0.166667	0.319444	0	0	0	0	0	0	0	0	0	0	0	1	0	0	0	0	0	0	0	0	0	1	0	0	0	0	1	0	0
sucD	P0AGE9	56	0.0484429	25.2211	29777.1	6.3183	1.00102	0.161592	289	53875.8	490.607	5.45135	5.19	0	0	2	0.097838	0.283737	0.245675	0.235294	0	0	0	0	0	0	0	0	0	0	0	0	0	0	0	1	0	0	0	0	0	0	0	1	0	0	0	0	0
lacI	P03023	9	0.0388889	37.3689	38589.7	6.39008	0.996642	0.0316667	360	45952.9	413.222	6.87251	14.44	1	0	4	0.0978758	0.297222	0.222222	0.305556	0	0	0	0	0	0	0	0	1	0	0	0	0	0	0	0	0	0	0	0	1	0	0	0	0	0	0	0	0
menB	P0ABU0	6	0.0877193	39.1565	31632.8	5.99384	0.999134	-0.339649	285	30323.7	275.833	5.51129	15.08	0	0	3	0.0978852	0.270175	0.210526	0.259649	0	0	0	0	0	0	0	1	0	0	0	0	0	0	0	0	0	0	0	1	0	0	0	0	1	0	1	0	0
tpx	P0A862	22	0.0714286	28.3018	17835.1	4.74982	0.996014	0.255952	168	46090.9	418.818	5.50516	17.26	0	0	2	0.0981116	0.327381	0.214286	0.267857	0	0	0	0	0	0	0	0	0	0	0	0	0	0	0	1	0	0	0	0	0	0	0	1	1	0	0	0	0
aroD	P05194	14	0.0555556	37.8714	27466.3	5.19025	0.999663	0.0650794	252	48422.3	441.714	5.65652	3.968	0	0	2	0.0981565	0.297619	0.15873	0.333333	0	0	0	0	0	0	0	0	1	0	0	0	0	0	0	0	0	0	0	0	1	0	0	0	0	0	1	0	0
glnG	P0AFB8	13	0.0554371	38.1561	52254.1	6.0451	0.998307	-0.245629	469	71604.9	644.538	5.48443	9.168	0	0	5	0.0982217	0.294243	0.185501	0.328358	0	0	0	0	0	0	0	0	0	0	0	0	0	1	0	0	0	0	0	0	0	1	0	0	1	0	1	0	0
glmM	P31120	38	0.0539326	25.6095	47543	5.71124	0.999053	0.0132584	445	46598.6	425.658	5.92915	4.943	0	0	3	0.098238	0.292135	0.220225	0.314607	0	0	0	0	0	0	0	0	0	0	0	0	0	0	0	1	0	0	0	0	0	0	0	1	0	0	0	0	0
deoC	P0A6L0	36	0.0579151	14.1903	27733.5	5.4964	1.00039	-0.0135135	259	46993.4	430.611	5.76432	10.03	0	0	2	0.0983099	0.277992	0.173745	0.324324	0	0	0	0	0	0	0	0	0	0	0	0	0	0	0	0	1	0	0	0	0	1	0	0	0	0	1	0	0
aceE	P0AFG8	63	0.0980834	38.1527	99667.3	5.45685	1.00204	-0.436866	887	60453.5	549.778	5.68586	8.68	1	0	4	0.0983659	0.29876	0.22097	0.264938	0	0	0	0	0	0	0	0	0	0	0	0	0	0	0	1	0	0	0	0	0	0	0	1	1	0	1	0	0
aroC	P12008	64	0.0554017	33.2283	39137	5.81049	1.00198	-0.267036	361	41496	376.562	6.48044	20.77	1	0	6	0.0983817	0.274238	0.229917	0.235457	1	0	0	0	0	0	0	0	0	0	0	0	0	0	0	0	0	0	0	0	0	0	0	1	1	0	1	0	0
aroH	P00887	21	0.0603448	33.0776	38734.6	6.42279	0.99831	-0.314943	348	40864.7	373.143	5.72811	6.896	0	0	2	0.098392	0.278736	0.20977	0.261494	0	0	0	0	0	0	0	0	0	0	0	1	0	0	0	0	0	0	0	0	0	1	0	0	0	0	1	0	0
gadB	P69910	58	0.107296	37.4032	52667.5	5.28754	0.99809	-0.29721	466	52562	476.034	5.75123	8.369	0	0	3	0.0984788	0.304721	0.206009	0.263948	0	0	1	0	0	0	0	0	0	0	0	0	0	0	0	0	0	0	0	0	1	0	0	0	1	0	1	0	0
kdsA	P0A715	26	0.0704225	32.4077	30832.3	6.31964	1.00004	-0.0278169	284	41697.1	381.308	6.02252	11.97	0	0	5	0.0985475	0.306338	0.225352	0.260563	0	0	0	0	0	0	0	0	1	0	0	0	0	0	0	0	0	0	0	0	1	0	0	0	0	0	0	0	0
ybbN	P77395	18	0.0633803	51.6757	31790.7	4.49896	1.00162	-0.241901	284	58232.7	527.444	5.46848	9.859	0	0	3	0.0985886	0.309859	0.161972	0.380282	0	0	0	0	0	0	0	0	0	0	0	0	0	0	0	1	0	0	0	0	0	0	0	1	0	0	1	0	0
corC	P0AE78	15	0.0616438	49.2185	33298.1	4.55011	1.00266	-0.371918	292	61320.7	553.6	6.38119	18.83	1	0	3	0.0987476	0.30137	0.178082	0.263699	0	0	0	0	0	0	0	0	0	0	0	0	0	0	0	1	0	0	0	0	0	0	0	1	0	0	1	0	0
rsxC	P77611	4	0.0337838	45.4249	80170.6	8.88434	1.00601	-0.415946	740	42485.1	386.75	6.83078	32.7	1	1	8	0.0989011	0.224324	0.177027	0.328378	0	0	0	0	0	0	0	0	0	1	0	0	0	0	0	0	0	0	0	1	0	0	0	0	0	0	1	0	0
nuoF	P31979	35	0.0898876	35.8279	49291.9	6.44147	1.00172	-0.318427	445	43638.3	396.229	5.28966	16.4	0	0	5	0.0989328	0.283146	0.251685	0.305618	0	0	0	0	0	0	0	0	1	0	0	0	0	0	0	0	0	0	0	0	1	0	0	0	0	0	1	0	0
yheS	P63389	7	0.0643642	42.2826	71842.5	5.50006	1.00411	-0.463108	637	38070.5	340.714	5.37789	17.42	1	1	4	0.0989518	0.291994	0.193093	0.33595	0	0	0	0	0	0	0	1	0	0	0	0	0	0	0	0	0	0	0	1	0	0	0	0	1	0	1	0	0
ispH	P62623	23	0.0506329	31.1282	34774.1	5.19598	1.0015	-0.172785	316	46170.6	419.435	6.22562	5.696	0	0	3	0.0989945	0.306962	0.202532	0.278481	0	0	0	0	0	0	0	0	0	0	0	0	0	1	0	0	0	0	0	0	0	1	0	0	1	0	1	0	0
rdgC	P36767	7	0.0528053	38.6013	33993	5.27301	1.00412	-0.221782	303	53928	480.143	5.72103	11.88	0	0	4	0.0990777	0.287129	0.171617	0.353135	0	0	0	0	0	0	0	0	0	1	0	0	0	0	0	0	0	0	0	1	0	0	0	0	0	0	1	0	0
yidA	P0A8Y5	5	0.0777778	25.5926	29720.8	5.10748	0.998381	-0.00185185	270	27326.4	248.2	5.41022	3.703	0	0	2	0.0991136	0.325926	0.181481	0.3	1	0	0	0	0	0	0	0	0	0	0	0	0	0	0	0	0	0	0	0	0	0	0	1	1	0	1	0	0
argS	P11875	85	0.0814558	30.0541	64682.2	5.32098	0.99976	-0.257886	577	58048	522.635	6.30277	2.599	0	0	2	0.0991581	0.299827	0.161179	0.337955	0	0	0	0	0	0	0	0	0	0	0	1	0	0	0	0	0	0	0	0	0	1	0	0	1	0	1	0	0
lpxC	P0A725	39	0.0918033	36.0148	33955.5	5.54279	0.995643	-0.0498361	305	48025.9	435.615	6.20884	10.16	0	0	3	0.0991818	0.321311	0.190164	0.27541	0	0	0	0	0	0	0	1	0	0	0	0	0	0	0	0	0	0	0	1	0	0	0	0	1	0	1	0	0
nrdR	P0A8D0	21	0.0671141	63.302	17228.7	7.66351	1.0045	-0.394631	149	63320.6	569	5.80601	13.42	0	0	3	0.0992552	0.295302	0.181208	0.281879	0	0	0	0	0	0	1	0	0	0	0	0	0	0	0	0	0	0	0	0	0	0	1	0	0	0	1	0	0
ptsP	P37177	8	0.0614973	40.8094	83714.7	5.57941	0.996894	-0.0942513	748	37762.7	354.75	6.17253	2.005	0	0	2	0.0993658	0.318182	0.179144	0.354278	0	0	0	0	0	0	0	0	0	1	0	0	0	0	0	0	0	0	0	1	0	0	0	0	0	0	1	0	0
cyoB	P0ABI8	25	0.156863	27.7569	74367	6.69781	0.978752	0.65822	663	53638.5	487.36	5.27193	6.334	0	0	4	0.0994747	0.428356	0.208145	0.253394	0	0	0	0	1	0	0	0	0	0	0	0	0	0	0	0	0	0	0	0	0	0	1	0	1	0	1	0	0
ppx	P0AFL6	13	0.0721248	41.1273	58135.3	6.64557	0.997761	-0.239376	513	55640.6	498	5.92689	9.161	0	0	3	0.0994748	0.309942	0.196881	0.319688	0	0	0	0	0	0	0	0	0	0	0	0	1	0	0	0	0	0	0	0	0	1	0	0	1	0	1	1	0
mtlD	P09424	11	0.052356	21.8859	41138.5	5.35687	1.00041	-0.0403141	382	39132.4	363.909	5.40104	10.2	0	0	5	0.0996752	0.306283	0.198953	0.303665	0	0	0	0	0	0	0	0	1	0	0	0	0	0	0	0	0	0	0	0	1	0	0	0	0	0	1	0	0
ghxP	P0AF52	6	0.0757238	27.2555	45710.9	6.4035	0.981725	1.12071	449	73843.4	672.833	6.08993	4.677	0	0	3	0.0998266	0.416481	0.258352	0.298441	0	0	0	0	0	0	0	0	0	0	0	0	0	0	0	1	0	0	0	0	0	0	0	1	0	0	1	0	0
pepP	P15034	16	0.0839002	43.8424	49814.8	5.24542	0.99808	-0.308163	441	51900.5	468.5	5.74757	12.47	1	0	3	0.09992	0.312925	0.201814	0.290249	0	0	0	0	0	0	0	0	0	0	0	0	0	0	0	1	0	0	0	0	0	0	0	1	1	0	1	0	0
gshB	P04425	23	0.0759494	39.9225	35560.5	5.10907	1.00148	-0.261076	316	47081.1	425.391	5.53701	11.7	0	0	3	0.100061	0.310127	0.202532	0.291139	0	0	0	0	0	0	0	1	0	0	0	0	0	0	0	0	0	0	0	1	0	0	0	0	1	0	1	0	0
erfK	P39176	6	0.083871	44.3877	34410.7	8.82867	1.00009	-0.342258	310	54345.9	494.333	8.17067	18.38	0	0	5	0.100135	0.3	0.283871	0.219355	0	0	0	0	0	0	0	0	0	0	0	0	0	0	1	0	0	0	0	0	1	0	0	0	0	0	1	0	0
tktA	P27302	62	0.0904977	34.5483	72210.9	5.42877	1.00053	-0.227602	663	49093.9	449.048	5.6591	13.27	1	1	5	0.10032	0.271493	0.221719	0.315234	0	0	0	0	0	0	0	0	0	0	0	0	0	0	0	1	0	0	0	0	0	0	0	1	1	0	1	0	0
sucA	P0AFG3	69	0.0900322	42.4314	105060	6.03754	1.0006	-0.44105	933	58286	531.29	5.40525	10.5	1	0	8	0.10033	0.288317	0.21865	0.269025	0	0	0	0	0	0	0	0	0	0	0	0	0	1	0	0	0	0	0	0	0	1	0	0	1	0	1	0	0
purA	P0A7D4	90	0.0740741	26.6861	47344.4	5.31561	0.999961	-0.199537	432	49399	447.511	5.92795	3.472	0	0	2	0.100531	0.3125	0.212963	0.266204	0	0	0	0	0	1	0	0	0	0	0	0	0	0	0	0	0	0	0	0	0	0	0	1	1	0	1	0	0
ycbL	P75849	4	0.0790698	38.5391	23783.8	4.94623	0.997723	-0.145116	215	72333	653.5	6.20407	10.23	0	0	3	0.100612	0.325581	0.246512	0.24186	0	0	0	0	0	0	0	0	0	0	0	1	0	0	0	0	0	0	0	0	0	1	0	0	0	0	1	0	0
gltB	P09831	243	0.0794078	35.1414	163295	6.14996	0.999199	-0.214401	1486	50669.2	460.811	5.87647	7.065	0	0	8	0.10069	0.299462	0.229475	0.276581	0	0	0	0	0	0	0	0	0	1	0	0	0	0	0	0	0	0	0	1	0	0	0	0	1	0	1	0	0
ypfJ	P64429	4	0.0836237	47.3116	31459.8	5.57794	1.00354	-0.511847	287	67949.5	620.5	5.71072	39.72	1	1	3	0.100725	0.254355	0.25784	0.212544	0	0	0	0	0	0	0	0	0	0	0	0	0	0	1	0	0	0	0	0	1	0	0	0	0	0	0	0	0
purL	P15254	137	0.0702703	33.927	141401	5.22858	0.999565	-0.234981	1295	51535.9	466.62	5.81462	8.185	0	0	9	0.100802	0.278764	0.22471	0.307336	0	0	0	0	0	0	0	0	0	0	1	0	0	0	0	0	0	0	0	0	0	1	0	0	1	0	1	0	0
sapA	Q47622	12	0.0968921	43.0633	61564.1	6.84686	0.998397	-0.321938	547	47827.9	430.333	7.07208	14.25	1	0	4	0.100891	0.308958	0.228519	0.277879	0	0	0	0	0	0	0	0	0	0	0	0	0	0	1	0	0	0	0	0	1	0	0	0	1	0	1	0	0
cysS	P21888	86	0.0911063	48.1317	52201.5	5.32562	1.00007	-0.414967	461	51868.8	468.186	6.26657	5.856	0	0	4	0.101083	0.277657	0.180043	0.303688	0	0	0	0	0	0	0	0	0	1	0	0	0	0	0	0	0	0	0	1	0	0	0	0	1	0	1	0	0
dnaC	P0AEF0	11	0.0653061	37.409	27934.8	9.09491	1.00376	-0.480816	245	61228.7	551	5.66445	19.18	0	0	4	0.101138	0.269388	0.232653	0.289796	0	0	0	0	0	0	0	0	1	0	0	0	0	0	0	0	0	0	0	0	1	0	0	0	0	0	0	0	0
dapA	P0A6L2	33	0.0445205	15.8562	31269.6	5.98126	0.996905	0.0667808	292	47211.8	432.273	5.71193	8.219	0	0	2	0.101227	0.294521	0.219178	0.287671	0	0	0	0	1	0	0	0	0	0	0	0	0	0	0	0	0	0	0	0	0	0	1	0	1	0	1	0	0
yejA	P33913	6	0.140728	39.4667	69668.2	8.67975	0.998922	-0.433444	604	40943.7	368.667	6.08323	6.788	0	0	5	0.101266	0.327815	0.228477	0.248344	0	0	0	0	0	0	0	1	0	0	0	0	0	0	0	0	0	0	0	1	0	0	0	0	1	0	1	0	0
ispE	P62615	19	0.0742049	36.824	30925	5.12579	0.998312	-0.0597173	283	51019.9	464.211	6.2902	15.54	0	0	5	0.101361	0.310954	0.236749	0.310954	0	0	0	0	0	0	0	0	0	0	0	0	0	0	1	0	0	0	0	0	1	0	0	0	0	0	1	0	0
glf	P37747	16	0.141689	32.4837	42965.3	6.61517	1.00182	-0.544959	367	41656.9	374.688	6.16291	3.542	0	0	2	0.101585	0.348774	0.19346	0.215259	0	0	0	0	0	0	0	0	0	0	0	0	0	0	0	0	0	0	1	0	0	0	1	0	0	0	1	0	0
apt	P69503	51	0.0765027	24.7295	19858.6	5.25763	1.00083	0.0229508	183	41581.6	379.569	6.28703	15.84	0	0	2	0.101767	0.355191	0.213115	0.273224	0	0	0	0	0	0	0	0	0	0	0	0	0	0	0	0	1	0	0	0	0	1	0	0	0	0	1	0	0
trxA	P0AA25	42	0.0733945	8.15138	11806.5	4.67389	1.00162	0.0247706	109	49318.3	449.405	5.95278	26.6	0	0	3	0.101775	0.321101	0.192661	0.293578	0	0	0	0	0	0	0	0	0	0	0	0	0	0	0	1	0	0	0	0	0	0	0	1	1	0	1	0	0
ydeJ	P31131	4	0.0697674	35.8727	18320.6	4.74359	0.997299	0.115698	172	51680	468.75	6.91507	15.11	0	0	3	0.101867	0.290698	0.180233	0.331395	0	0	0	0	0	0	0	0	0	0	0	1	0	0	0	0	0	0	0	0	0	1	0	0	0	0	0	0	0
lpxB	P10441	28	0.065445	35.5492	42382	6.57196	0.995823	-0.00732984	382	39347.7	358.357	6.11849	6.544	0	0	2	0.101953	0.311518	0.164921	0.363874	0	0	0	0	0	0	0	0	0	0	0	0	0	0	0	0	1	0	0	0	0	1	0	0	1	0	1	0	0
tpiA	P0A858	146	0.0509804	26.5498	26971.5	5.63715	1.00031	0.0101961	255	49251.4	447.623	5.84359	5.49	0	0	2	0.101985	0.266667	0.192157	0.352941	0	0	0	0	0	0	0	0	0	0	0	0	0	0	1	0	0	0	0	0	1	0	0	0	0	0	1	0	0
lysU	P0A8N5	51	0.0950495	41.4967	57825.9	5.10382	1.0001	-0.399208	505	46958	421.216	6.58868	15.04	1	1	3	0.102085	0.30099	0.176238	0.29703	0	0	0	0	0	0	0	0	0	0	0	0	0	0	0	1	0	0	0	0	0	0	0	1	0	0	1	0	0
artI	P30859	8	0.0987654	20.5045	26929.2	5.79193	1.00372	-0.328807	243	48804.7	444.125	6.78552	6.584	0	0	2	0.102167	0.300412	0.1893	0.230453	0	0	0	0	0	0	0	0	1	0	0	0	0	0	0	0	0	0	0	0	1	0	0	0	1	0	1	0	0
glk	P0A6V8	39	0.0809969	26.5165	34722.7	6.06134	0.994745	0.153583	321	51746.9	472.154	5.70772	5.295	0	0	2	0.102259	0.336449	0.23053	0.28972	0	0	0	0	0	0	0	0	0	0	0	0	0	0	0	0	1	0	0	0	0	1	0	0	1	0	0	0	0
ptrA	P05458	9	0.0914761	35.2531	107707	5.78156	1.00319	-0.368815	962	42476.2	385.889	6.35514	7.692	0	0	6	0.102505	0.294179	0.222453	0.2921	0	0	0	0	0	0	0	0	0	0	0	0	1	0	0	0	0	0	0	0	0	1	0	0	1	0	1	0	0
hsdS	P05719	16	0.0689655	39.3308	51394.6	9.59845	1.00386	-0.26056	464	50516	451.125	6.49094	14.22	1	0	3	0.102521	0.30819	0.25	0.258621	0	0	0	0	0	0	0	0	0	0	0	0	0	0	0	1	0	0	0	0	0	0	0	1	0	0	1	0	0
nagZ	P75949	15	0.0645161	46.5956	37594.3	5.86298	1.00067	-0.293255	341	46901.5	429.733	6.42416	9.677	0	0	3	0.102544	0.26393	0.219941	0.313783	0	0	0	0	0	1	0	0	0	0	0	0	0	0	0	0	0	0	0	0	0	0	0	1	0	0	1	0	0
folD	P24186	85	0.0451389	32.9903	31043.4	5.74249	0.996283	0.0479167	288	49344	448.765	6.06207	6.597	0	0	2	0.10274	0.322917	0.222222	0.256944	1	0	0	0	0	0	0	0	0	0	0	0	0	0	0	0	0	0	0	0	0	0	0	1	0	0	0	0	0
nuoB	P0AFC7	36	0.0909091	36.7232	25055.6	5.58698	0.998129	-0.320455	220	42252.2	381.722	5.63158	19.09	0	0	2	0.102751	0.304545	0.227273	0.240909	0	0	1	0	0	0	0	0	0	0	0	0	0	0	0	0	0	0	0	0	1	0	0	0	0	0	1	0	0
ligA	P15042	50	0.0581222	36.1267	73605.2	5.38556	1.00063	-0.136662	671	62168.7	560.6	5.95537	7.749	0	0	5	0.102854	0.305514	0.195231	0.314456	0	0	0	1	0	0	0	0	0	0	0	0	0	0	0	0	0	0	0	0	1	0	0	0	1	0	1	0	0
trpC	P00909	142	0.0772627	31.0384	49491.7	5.51056	0.99621	-0.0209713	453	45552.2	414.275	5.98786	5.96	0	0	4	0.102946	0.322296	0.19426	0.302428	0	0	0	0	0	0	0	0	0	0	1	0	0	0	0	0	0	0	0	0	0	1	0	0	0	0	1	0	0
mrr	P24202	17	0.0690789	36.8089	33519.5	5.68085	1.00345	-0.358882	304	49991.6	452.059	6.18108	20.39	1	0	4	0.103058	0.296053	0.203947	0.282895	0	0	0	0	0	0	0	0	0	0	0	0	0	0	0	0	1	0	0	0	0	1	0	0	1	0	1	0	0
tgt	P0A847	49	0.0933333	43.1459	42593.2	5.97491	0.999024	-0.412	375	48979	439.49	6.51417	9.866	0	0	3	0.10332	0.301333	0.221333	0.226667	0	0	0	0	0	0	0	0	1	0	0	0	0	0	0	0	0	0	0	0	1	0	0	0	1	0	1	0	0
holC	P28905	21	0.108844	53.711	16632.6	5.90558	0.999919	-0.372109	147	52199	469.143	6.33388	17.68	0	0	4	0.103329	0.29932	0.183673	0.306122	0	0	0	0	0	0	0	0	1	0	0	0	0	0	0	0	0	0	0	0	1	0	0	0	0	0	0	0	0
mutS	P23909	23	0.0644783	45.7377	95245.8	5.39386	0.999407	-0.237515	853	67009.3	600	6.443	6.096	0	0	6	0.103333	0.2966	0.187573	0.344666	0	0	0	0	0	0	0	0	0	0	0	0	0	0	0	1	0	0	0	0	0	0	0	1	1	0	1	0	0
gapA	P0A9B2	91	0.0664653	20.665	35532.1	6.6087	1.00202	-0.133233	331	48156	439.341	5.90346	7.552	0	0	3	0.103427	0.29003	0.217523	0.23565	0	0	0	0	0	0	0	0	0	0	0	0	0	0	0	0	1	0	0	0	0	1	0	0	1	0	1	0	0
nadC	P30011	28	0.0505051	28.169	32761.7	5.07159	1.00163	-0.23367	297	49102.6	446.429	6.06003	9.764	0	0	3	0.1036	0.306397	0.205387	0.309764	0	0	0	0	0	0	0	0	0	0	0	0	1	0	0	0	0	0	0	0	0	1	0	0	0	0	1	0	0
gltI	P37902	9	0.0695364	22.3341	33419.8	8.6098	1.0094	-0.472848	302	46333.4	420.667	6.69415	17.21	1	0	2	0.103803	0.264901	0.221854	0.268212	0	0	0	0	0	0	0	0	0	0	0	0	0	1	0	0	0	0	0	0	0	1	0	0	0	0	0	0	0
katG	P13029	22	0.100551	26.9972	80022.8	5.13861	1.00278	-0.372314	726	44225	398.136	5.49319	17.76	1	1	7	0.103893	0.285124	0.243802	0.27135	0	0	0	0	0	0	0	0	0	0	0	0	0	0	0	1	0	0	0	0	0	0	0	1	1	0	1	0	0
metK	P0A817	91	0.0755208	33.2708	41951.1	5.09564	1.00065	-0.189323	384	50947.9	461.451	6.03462	20.05	0	0	4	0.103972	0.291667	0.205729	0.265625	1	0	0	0	0	0	0	0	0	0	0	0	0	0	0	0	0	0	0	0	0	0	0	1	0	0	1	0	0
pheA	P0A9J8	138	0.0621762	36.049	43110.8	6.211	0.997237	-0.168394	386	52551.7	477.21	5.84842	5.44	0	0	2	0.104032	0.310881	0.19171	0.323834	0	0	0	0	0	0	0	0	0	0	0	0	0	0	0	0	1	0	0	0	0	1	0	0	0	0	1	0	0
rsd	P0AFX4	13	0.0886076	24.2772	18242.6	5.64972	0.996809	-0.277215	158	61974.9	551.231	5.38035	13.29	0	0	2	0.104103	0.360759	0.164557	0.329114	0	0	0	0	0	0	0	0	0	1	0	0	0	0	0	0	0	0	0	1	0	0	0	0	1	0	0	0	0
holB	P28631	50	0.0688623	45.6105	36936.1	6.56122	0.99212	-0.0497006	334	55309.6	497.44	6.21189	3.592	0	0	2	0.104133	0.314371	0.188623	0.368263	0	0	0	0	0	0	0	0	0	0	0	0	0	0	1	0	0	0	0	0	1	0	0	0	0	0	0	0	0
nanM	P39371	7	0.116848	22.6519	39571.7	7.09906	1.00374	-0.34837	368	48168.2	434.857	6.03208	13.04	0	0	7	0.104139	0.285326	0.30163	0.214674	0	0	0	0	0	0	0	0	0	0	0	1	0	0	0	0	0	0	0	0	0	1	0	0	1	0	1	0	0
ileS	P00956	90	0.0927505	33.1966	104296	5.65704	0.999373	-0.26258	938	51849.6	468.067	6.8866	5.97	0	0	4	0.104211	0.302772	0.197228	0.267591	0	0	0	0	0	0	0	0	0	0	0	0	0	0	0	1	0	0	0	0	0	0	0	1	1	0	1	0	0
topA	P06612	40	0.0786127	42.0636	97348.7	8.67804	1.00708	-0.608555	865	64220	578.95	6.19938	20.57	1	1	9	0.104327	0.256647	0.211561	0.272832	0	0	0	0	0	1	0	0	0	0	0	0	0	0	0	0	0	0	0	0	0	0	0	1	1	0	1	0	0
yfeX	P76536	7	0.0869565	42.2883	33051.9	5.33636	1.0016	-0.322408	299	48612.4	443	5.68967	16.72	0	0	5	0.104482	0.284281	0.204013	0.287625	0	0	0	0	0	0	0	0	0	0	0	0	0	0	0	1	0	0	0	0	0	0	0	1	0	0	1	0	0
alaS	P00957	77	0.0707763	33.1627	96031.3	5.53326	1.00233	-0.303082	876	58448.1	526.416	6.22867	8.105	0	0	6	0.104579	0.281963	0.211187	0.287671	0	0	0	0	0	0	0	0	0	0	0	0	0	0	0	1	0	0	0	0	0	0	0	1	1	0	1	0	0
pssA	P23830	18	0.0909091	37.3466	52801.1	9.05963	0.997559	-0.42949	451	54329.3	491.556	6.32774	7.317	0	0	4	0.104769	0.350333	0.177384	0.243902	0	0	0	0	0	0	0	0	0	1	0	0	0	0	0	0	0	0	0	1	0	0	0	0	1	0	1	0	0
mtnN	P0AF12	11	0.0517241	22.0996	24353.7	5.09161	0.995414	0.305603	232	52554.6	478	6.11339	5.172	0	0	2	0.104793	0.318966	0.211207	0.318966	0	0	0	0	0	0	0	0	1	0	0	0	0	0	0	0	0	0	0	0	1	0	0	0	0	0	1	0	0
tyrS	P0AGJ9	83	0.0990566	42.3156	47526.4	5.58966	1.00251	-0.333962	424	47008	423.301	6.65492	15.56	0	0	4	0.104913	0.304245	0.207547	0.278302	1	0	0	0	0	0	0	0	0	0	0	0	0	0	0	0	0	0	0	0	0	0	0	1	1	0	0	0	0
sohB	P0AG14	7	0.0630372	35.2782	39366	9.24054	1.00317	-0.354155	349	53058.5	481.429	6.24678	28.36	1	0	4	0.105045	0.295129	0.166189	0.320917	0	0	0	1	0	0	0	0	0	0	0	0	0	0	0	0	0	0	0	0	1	0	0	0	0	0	1	0	0
ucpA	P37440	5	0.0342205	35.0821	27849.7	5.12579	1.00043	0.0456274	263	35239.3	325.2	5.77152	17.87	0	0	3	0.105166	0.277567	0.224335	0.304183	0	0	0	0	0	1	0	0	0	0	0	0	0	0	0	0	0	0	0	0	0	0	0	1	0	0	1	0	0
panB	P31057	15	0.0719697	40.6269	28237.1	5.14838	0.995058	0.1375	264	42515.2	388.867	6.30564	10.22	0	0	3	0.105263	0.306818	0.19697	0.329545	0	0	0	0	0	0	0	0	1	0	0	0	0	0	0	0	0	0	0	0	1	0	0	0	1	0	0	0	0
yceG	P28306	16	0.0882353	19.5038	38246.9	9.42023	0.998957	-0.236176	340	48873.5	446.312	6.32845	19.41	0	0	4	0.105307	0.323529	0.182353	0.305882	0	0	0	0	0	0	0	0	1	0	0	0	0	0	0	0	0	0	0	0	1	0	0	0	1	0	0	0	0
dppD	P0AAG0	9	0.0489297	36.9609	35844	6.15289	0.99847	-0.112538	327	54331.9	488.333	7.22527	15.59	1	0	5	0.105347	0.29052	0.214067	0.30581	1	0	0	0	0	0	0	0	0	0	0	0	0	0	0	0	0	0	0	0	0	0	0	1	0	0	1	0	0
yfcE	P67095	5	0.0652174	30.4897	20121.8	5.63202	0.995349	0.023913	184	42937.2	386.8	5.74215	10.86	0	0	3	0.105481	0.331522	0.26087	0.298913	0	0	0	0	0	0	0	0	0	0	1	0	0	0	0	0	0	0	0	0	0	1	0	0	1	0	0	0	0
dsdA	P00926	8	0.0859729	31.8165	47900	5.58417	0.997815	-0.0873303	442	37118.9	338.75	5.54062	4.298	0	0	2	0.105535	0.298643	0.230769	0.30543	0	0	0	1	0	0	0	0	0	0	0	0	0	0	0	0	0	0	0	0	1	0	0	0	0	0	1	0	0
dnaJ	P08622	64	0.0718085	32.8032	41099.9	7.97687	1.00742	-0.634309	376	59264.6	535.797	5.63208	24.73	1	0	7	0.105596	0.234043	0.236702	0.234043	1	0	0	0	0	0	0	0	0	0	0	0	0	0	0	0	0	0	0	0	0	0	0	1	1	0	1	0	0
spoT	P0AG24	53	0.0626781	41.1205	79341.5	8.888	0.999792	-0.332194	702	53427.4	479.358	6.83917	5.84	0	0	6	0.105605	0.293447	0.189459	0.282051	0	0	0	0	0	0	0	0	0	0	0	0	0	0	0	0	0	0	1	0	0	0	1	0	1	0	1	0	0
qorB	P39315	23	0.0559441	27.9881	29733.1	5.33331	1.00032	0.0517483	286	50776.4	459.261	5.9408	9.79	0	0	4	0.105652	0.27972	0.223776	0.346154	0	0	0	0	0	0	0	1	0	0	0	0	0	0	0	0	0	0	0	1	0	0	0	0	0	0	1	0	0
yeeN	P0A8A2	14	0.0714286	36.0361	25866.8	4.71344	1.00763	-0.257983	238	41807.1	376.286	5.93312	14.28	0	0	3	0.105733	0.294118	0.205882	0.268908	0	0	0	0	0	1	0	0	0	0	0	0	0	0	0	0	0	0	0	0	0	0	0	1	0	0	1	0	0
cysP	P16700	13	0.100592	30.5722	37614.1	7.77802	1.00472	-0.411834	338	40965.3	372.385	6.26922	23.66	0	0	5	0.105763	0.304734	0.236686	0.254438	1	0	0	0	0	0	0	0	0	0	0	0	0	0	0	0	0	0	0	0	0	0	0	1	1	0	1	0	0
phoP	P23836	16	0.058296	41.3906	25534.9	5.09821	1.00008	-0.256502	223	48969.6	439.375	6.37026	4.035	0	0	2	0.105832	0.340807	0.165919	0.300448	0	0	0	0	0	0	0	0	0	0	0	0	0	0	1	0	0	0	0	0	1	0	0	0	1	1	1	0	0
accC	P24182	56	0.0668151	36.9742	49320.2	6.6546	0.999455	-0.173274	449	47904.8	436.643	6.39563	5.345	0	0	2	0.106004	0.291759	0.222717	0.271715	0	0	0	0	0	0	0	0	0	1	0	0	0	0	0	0	0	0	0	1	0	0	0	0	1	0	1	0	0
lpxA	P0A722	36	0.0610687	27.4382	28079.7	6.63055	0.995239	0.00229008	262	38715.6	352.028	6.3831	5.725	0	0	2	0.10621	0.301527	0.240458	0.217557	0	0	0	0	0	0	0	1	0	0	0	0	0	0	0	0	0	0	0	1	0	0	0	0	0	0	1	0	0
amyA	P26612	22	0.129293	35.2522	56638.7	4.50055	0.99848	-0.381212	495	53183.4	474.773	5.8668	1.616	0	0	2	0.106271	0.329293	0.19798	0.240404	0	0	0	0	0	0	0	0	0	0	0	0	0	0	1	0	0	0	0	0	1	0	0	0	1	0	1	0	0
rpe	P0AG07	47	0.0711111	31.6133	24554	5.12714	0.997364	0.0662222	225	51329	468.553	5.58691	8.444	0	0	2	0.10653	0.328889	0.213333	0.275556	0	0	0	0	0	0	0	0	1	0	0	0	0	0	0	0	0	0	0	0	1	0	0	0	1	0	1	0	0
pdxB	P05459	18	0.0661376	23.9251	41367.1	6.22675	0.997355	-0.0365079	378	41776.3	377.556	6.2872	6.084	0	0	3	0.106533	0.328042	0.201058	0.298942	0	0	0	0	0	0	0	0	1	0	0	0	0	0	0	0	0	0	0	0	1	0	0	0	1	1	1	0	0
mppA	P77348	13	0.0968343	26.4732	59899.4	8.44476	1.00203	-0.338734	537	50469	451.923	6.71583	4.096	0	0	4	0.106553	0.309125	0.232775	0.247672	0	0	0	0	0	0	0	0	1	0	0	0	0	0	0	0	0	0	0	0	1	0	0	0	1	0	1	0	0
ddpA	P76128	11	0.0988372	24.1882	57640.5	6.28766	1.00498	-0.474031	516	48642.1	436.455	6.8413	11.04	0	0	5	0.106644	0.28876	0.238372	0.25	0	0	0	0	0	0	0	0	1	0	0	0	0	0	0	0	0	0	0	0	1	0	0	0	1	0	1	0	0
nuoI	P0AFD6	35	0.105556	42.4956	20537.5	5.39594	0.999732	-0.327222	180	44549.9	403.429	5.34757	18.33	0	0	2	0.106657	0.294444	0.2	0.283333	0	0	0	0	0	0	0	0	0	0	0	0	0	0	0	0	1	0	0	0	0	1	0	0	1	0	1	0	0
iscU	P0ACD4	24	0.0546875	32.9695	13848.4	4.815	1.00861	-0.355469	128	42607.3	386.042	5.58674	29.68	0	0	2	0.106746	0.257812	0.234375	0.28125	1	0	0	0	0	0	0	0	0	0	0	0	0	0	0	0	0	0	0	0	0	0	0	1	1	0	1	0	0
nadE	P18843	24	0.0763636	45.0429	30636.5	5.41339	1.00357	-0.369818	275	55741	503.042	5.66816	13.09	0	0	3	0.10685	0.298182	0.192727	0.276364	0	0	0	0	0	0	0	0	0	0	0	0	0	0	0	0	1	0	0	0	0	1	0	0	0	0	1	0	0
ydbK	P52647	282	0.076661	34.5143	128823	5.52338	0.999015	-0.191482	1174	46953.6	426.394	5.88097	6.473	1	0	5	0.106942	0.29046	0.223169	0.298978	0	0	0	0	0	0	0	1	0	0	0	0	0	0	0	0	0	0	0	1	0	0	0	0	1	0	1	0	0
gabD	P25526	22	0.0746888	24.5878	51719.4	5.43854	1.00138	-0.0705394	482	60419.5	546.636	5.91524	9.543	0	0	3	0.107351	0.290456	0.224066	0.311203	0	0	0	0	0	0	0	0	1	0	0	0	0	0	0	0	0	0	0	0	1	0	0	0	1	0	0	0	0
nudE	P45799	5	0.0860215	39.5392	21152.9	4.84723	1.00199	-0.254301	186	40833.7	374.2	5.17225	18.27	0	0	3	0.107429	0.333333	0.231183	0.317204	0	0	0	0	0	0	0	0	0	0	0	0	0	0	0	1	0	0	0	0	0	0	0	1	0	0	0	0	0
ybhG	P75777	7	0.0722892	31.6931	36415.4	5.43256	1.00082	-0.363554	332	68736.5	633.857	6.76098	34.03	1	1	5	0.107505	0.289157	0.192771	0.286145	0	0	0	0	0	0	0	0	0	0	1	0	0	0	0	0	0	0	0	0	0	1	0	0	0	0	1	0	0
ydhR	P0ACX3	3	0.0990099	30.6248	11287.7	5.08502	1.00487	-0.214851	101	33991.7	306.667	5.24351	20.79	0	0	2	0.107609	0.316832	0.19802	0.376238	1	0	0	0	0	0	0	0	0	0	0	0	0	0	0	0	0	0	0	0	0	0	0	1	0	0	1	0	0
gadA	P69908	57	0.109442	36.6648	52684.6	5.22089	0.997791	-0.278112	466	49144.6	446.088	5.7237	7.081	0	0	3	0.107641	0.306867	0.203863	0.26824	0	0	1	0	0	0	0	0	0	0	0	0	0	0	0	0	0	0	0	0	1	0	0	0	1	0	1	0	0
lpxD	P21645	37	0.0410557	28.6821	36038.1	6.07281	0.995125	0.124633	341	40473.2	368.351	6.08852	12.9	0	0	2	0.107785	0.29912	0.255132	0.219941	0	0	0	0	0	0	0	0	0	0	0	0	1	0	0	0	0	0	0	0	0	1	0	0	1	0	1	0	0
cfa	P0A9H7	22	0.123037	40.6948	43908.5	5.69427	0.996405	-0.313089	382	54818.4	493.818	5.82586	11.25	0	0	3	0.107787	0.327225	0.212042	0.256545	0	0	0	0	0	0	0	0	0	0	0	0	0	0	0	1	0	0	0	0	0	0	0	1	1	0	1	0	0
purD	P15640	51	0.0652681	24.9744	45939.8	4.95673	0.999806	-0.0710956	429	45664.9	415.549	6.63655	8.391	0	0	3	0.107913	0.27972	0.200466	0.310023	0	0	0	0	0	0	0	0	1	0	0	0	0	0	0	0	0	0	0	0	1	0	0	0	0	0	1	0	0
xseB	P0A8G9	12	0.0375	47.22	8951.82	4.42877	1.01398	-0.735	80	41393	370.583	6.1404	61.25	1	0	2	0.108388	0.2375	0.2125	0.4	0	0	0	0	0	0	0	0	0	0	0	0	1	0	0	0	0	0	0	0	0	1	0	0	0	0	0	0	0
eco	P23827	4	0.0925926	32.0815	18191.8	6.60162	1.00385	-0.257407	162	77723	707	6.31259	9.876	0	0	2	0.108557	0.320988	0.185185	0.283951	0	0	0	0	0	0	0	0	1	0	0	0	0	0	0	0	0	0	0	0	1	0	0	0	1	0	0	0	0
metJ	P0A8U6	31	0.0666667	34.5171	12140.6	5.39789	1.01095	-0.747619	105	48224.1	434.645	6.33362	42.85	0	0	3	0.108654	0.257143	0.190476	0.32381	1	0	0	0	0	0	0	0	0	0	0	0	0	0	0	0	0	0	0	0	0	0	0	1	1	0	1	0	0
hdhA	P0AET8	13	0.054902	45.7549	26778.3	5.21637	0.99834	0.138824	255	46039.2	414.385	6.0212	10.58	0	0	3	0.10878	0.282353	0.262745	0.294118	0	0	0	0	1	0	0	0	0	0	0	0	0	0	0	0	0	0	0	0	0	0	1	0	1	0	0	0	0
treR	P36673	2	0.0571429	42.9908	34530.3	8.29767	0.997046	-0.0847619	315	76187.9	694	5.41278	11.42	0	0	3	0.10879	0.298413	0.209524	0.292063	0	0	0	0	0	0	0	0	0	0	0	0	0	1	0	0	0	0	0	0	0	1	0	0	0	0	1	0	0
guaA	P04079	304	0.0857143	37.3314	58678.5	5.23895	0.996804	-0.096381	525	46119.2	417.717	6.18761	10.09	0	0	5	0.108799	0.333333	0.2	0.274286	0	0	0	0	0	0	0	0	0	0	0	0	0	0	0	0	1	0	0	0	0	1	0	0	1	0	1	0	0
purR	P0ACP7	17	0.0791789	47.405	38174.4	6.27924	0.998729	-0.239883	341	40050.3	363.588	5.86671	12.9	0	0	2	0.109044	0.284457	0.205279	0.31085	1	0	0	0	0	0	0	0	0	0	0	0	0	0	0	0	0	0	0	0	0	0	0	1	0	0	1	0	0
murA	P0A749	86	0.0429594	29.0229	44817.1	5.80878	0.997319	0.0701671	419	51706.8	470.093	6.21955	5.489	0	0	2	0.109108	0.300716	0.202864	0.295943	0	0	1	0	0	0	0	0	0	0	0	0	0	0	0	0	0	0	0	0	1	0	0	0	1	0	0	0	0
pepB	P37095	23	0.0796253	23.6066	46179.6	5.60175	0.999901	-0.214052	427	44468.4	404.783	5.45586	8.43	0	0	3	0.10913	0.276347	0.224824	0.297424	0	0	0	0	0	0	0	0	0	0	0	0	0	0	0	0	1	0	0	0	0	1	0	0	0	0	1	1	0
recA	P0A7G6	189	0.0538244	28.1485	37972.9	5.09344	1.00595	-0.175354	353	53943	486.508	6.52981	16.71	1	0	3	0.109505	0.280453	0.226629	0.308782	1	0	0	0	0	0	0	0	0	0	0	0	0	0	0	0	0	0	0	0	0	0	0	1	1	0	0	0	0
gatZ	P0C8J8	13	0.0880952	35.2867	47108.2	5.50494	0.994991	-0.120714	420	34881.4	320.077	5.43374	2.619	0	0	2	0.109589	0.314286	0.180952	0.290476	0	0	0	0	0	0	0	0	1	0	0	0	0	0	0	0	0	0	0	0	1	0	0	0	1	0	1	0	0
gsiB	P75797	21	0.111328	31.2778	56469.5	8.22198	1.00125	-0.253125	512	46710.3	421.714	6.63232	11.32	0	0	5	0.109756	0.294922	0.222656	0.271484	1	0	0	0	0	0	0	0	0	0	0	0	0	0	0	0	0	0	0	0	0	0	0	1	1	0	1	0	0
yqhD	Q46856	9	0.0671835	32.8305	42096.5	5.71979	0.998647	-0.129199	387	42433.3	388.556	5.64518	4.651	0	0	4	0.109808	0.30491	0.209302	0.29199	0	0	0	0	0	0	0	0	0	0	0	1	0	0	0	0	0	0	0	0	0	1	0	0	0	0	1	0	0
bglX	P33363	7	0.0771242	23.4984	83459.1	5.85443	1.00386	-0.26	765	69379.5	621	5.73311	8.104	0	0	4	0.110191	0.287582	0.235294	0.267974	0	0	0	0	0	0	0	0	1	0	0	0	0	0	0	0	0	0	0	0	1	0	0	0	0	0	1	0	0
cysD	P21156	16	0.0993377	44.1699	35187.9	7.79645	1.00082	-0.537086	302	41936	380.75	6.09579	14.23	0	0	3	0.110309	0.301325	0.198675	0.271523	0	0	1	0	0	0	0	0	0	0	0	0	0	0	0	0	0	0	0	0	1	0	0	0	1	0	1	0	0
dapD	P0A9D8	22	0.0729927	34.3186	29891.7	5.56256	0.99837	-0.0540146	274	44556.1	407.136	5.81922	12.4	0	0	2	0.110528	0.328467	0.222628	0.229927	0	0	0	0	0	0	0	0	0	0	0	0	0	1	0	0	0	0	0	0	0	1	0	0	0	0	1	0	0
pqqL	P31828	30	0.0698174	41.476	104655	5.95477	1.0029	-0.396992	931	47091.4	430.733	5.86932	3.544	0	0	5	0.110664	0.291085	0.209452	0.299678	0	0	0	1	0	0	0	0	0	0	0	0	0	0	0	0	0	0	0	0	1	0	0	0	0	0	1	0	0
ihfA	P0A6X7	23	0.0707071	44.0556	11353.8	9.34222	1.01458	-0.873737	99	55945.9	503.174	6.38515	76.76	1	1	2	0.110689	0.252525	0.222222	0.292929	1	0	0	0	0	0	0	0	0	0	0	0	0	0	0	0	0	0	0	0	0	0	0	1	0	0	1	0	0
mrp	P0AF08	13	0.0514905	33.2913	39937.6	5.85419	0.997603	-0.00243902	369	47916.3	430.846	5.62719	9.756	0	0	4	0.110695	0.295393	0.227642	0.300813	0	0	0	0	0	0	0	0	0	0	0	1	0	0	0	0	0	0	0	0	0	1	0	0	1	0	1	0	0
aroG	P0AB91	22	0.0514286	30.3743	38009.1	6.13788	1.00137	-0.182286	350	43903	399.409	5.46454	8	0	0	3	0.110732	0.282857	0.225714	0.291429	0	0	0	0	0	0	0	0	0	0	0	1	0	0	0	0	0	0	0	0	0	1	0	0	0	0	0	0	0
eno	P0A6P9	149	0.0555556	25.6412	45654.4	5.32404	1.00644	-0.157639	432	49626	450.597	6.46319	15.74	0	0	5	0.110815	0.263889	0.229167	0.314815	0	0	0	0	0	0	0	0	0	0	0	0	0	0	0	1	0	0	0	0	0	0	0	1	1	0	0	0	0
dnaN	P0A988	75	0.0601093	42.4926	40586.2	5.24982	0.999806	-0.132514	366	58794.4	530.16	6.39026	10.1	0	0	3	0.111111	0.303279	0.224044	0.314208	0	0	0	0	0	0	0	0	1	0	0	0	0	0	0	0	0	0	0	0	1	0	0	0	1	0	1	0	0
oppF	P77737	8	0.0568862	33.8856	37197.1	7.64703	0.99707	-0.0407186	334	57347.6	511.75	6.44576	5.988	0	0	2	0.111138	0.329341	0.215569	0.284431	0	0	0	0	0	0	0	0	0	0	0	1	0	0	0	0	0	0	0	0	0	1	0	0	0	0	1	0	0
nuoC	P33599	115	0.107383	39.1831	68235.3	5.9798	0.996606	-0.307718	596	46183.1	420.4	6.06648	8.053	0	0	3	0.11124	0.318792	0.204698	0.263423	0	0	0	0	0	0	0	0	0	0	0	0	0	0	0	0	1	0	0	0	0	1	0	0	1	0	0	0	0
pyrG	P0A7E5	129	0.0678899	38.2877	60373.4	5.63336	0.998602	-0.138899	545	44878.9	406.736	6.88086	3.486	0	0	3	0.111399	0.321101	0.220183	0.26055	0	0	0	0	0	0	0	0	0	0	0	0	0	0	0	0	1	0	0	0	0	1	0	0	1	0	1	0	0
yfaY	P77808	7	0.07	49.7597	44225.1	5.4632	0.996452	-0.05475	400	48771.1	448.714	5.15275	5.25	0	0	4	0.111429	0.3025	0.22	0.34	0	0	0	0	0	0	0	0	0	1	0	0	0	0	0	0	0	0	0	1	0	0	0	0	0	0	0	1	0
thiI	P77718	43	0.0788382	46.1434	54972.4	6.16205	0.998772	-0.221992	482	52459.1	471	5.73752	3.526	0	0	3	0.11149	0.350622	0.188797	0.23444	0	0	0	0	0	0	0	0	1	0	0	0	0	0	0	0	0	0	0	0	1	0	0	0	1	1	1	0	0
acpP	P0A6A8	117	0.0384615	46.8551	8639.42	3.97577	1.01311	-0.346154	78	43097.6	389.829	6.78866	19.23	0	0	2	0.111511	0.282051	0.141026	0.358974	0	0	0	0	0	0	0	0	0	0	0	0	0	0	0	1	0	0	0	0	0	0	0	1	0	0	1	0	0
gpmI	P37689	40	0.07393	25.6196	56193.2	5.14117	1.00183	-0.195136	514	46856.6	429.5	6.05464	8.171	0	0	4	0.111874	0.282101	0.192607	0.317121	0	0	0	0	0	0	0	0	0	1	0	0	0	0	0	0	0	0	0	1	0	0	0	0	0	0	0	0	0
yncD	P76115	8	0.0985714	36.7319	77259.8	5.32123	1.0033	-0.552429	700	44777	407.375	5.71404	9.428	0	0	7	0.111998	0.271429	0.284286	0.22	0	0	0	0	0	0	0	0	1	0	0	0	0	0	0	0	0	0	0	0	1	0	0	0	0	0	1	0	0
yajQ	P0A8E7	10	0.0613497	38.0276	18343.6	5.95697	1.01013	-0.453988	163	41083	372.3	6.91848	24.53	0	0	2	0.112006	0.294479	0.202454	0.245399	0	0	0	0	0	0	0	0	0	0	0	0	1	0	0	0	0	0	0	0	0	1	0	0	1	0	1	0	0
trxB	P0A9P4	86	0.0623053	33.891	34622.6	5.29547	0.99896	-0.193458	321	53018.3	478.488	6.38614	10.9	0	0	4	0.112199	0.277259	0.233645	0.283489	0	0	0	0	0	1	0	0	0	0	0	0	0	0	0	0	0	0	0	0	0	0	0	1	0	0	0	0	0
yeaD	P39173	18	0.085034	32.0694	32665.7	5.89008	0.999411	-0.24932	294	48100.8	439.944	5.81639	9.863	0	0	2	0.112262	0.309524	0.221088	0.241497	0	0	0	0	0	0	0	1	0	0	0	0	0	0	0	0	0	0	0	1	0	0	0	0	0	0	0	0	0
sbcB	P04995	21	0.105263	44.963	54500.2	5.44562	0.997979	-0.401263	475	45119	404.095	6.2474	3.368	0	0	2	0.112538	0.309474	0.183158	0.288421	0	0	0	0	0	0	0	0	0	0	1	0	0	0	0	0	0	0	0	0	0	1	0	0	1	0	1	0	0
coaA	P0A6I3	5	0.0949367	44.3823	36359.3	6.32477	0.997505	-0.247468	316	27638.7	253.4	5.68976	6.645	0	0	2	0.112865	0.35443	0.202532	0.268987	0	0	0	0	0	0	0	0	0	0	0	0	0	0	0	1	0	0	0	0	0	0	0	1	1	0	1	0	0
wecG	P27836	8	0.0894309	44.1232	27927.8	9.56232	0.99682	-0.321545	246	41545.5	378.625	5.91164	7.317	0	0	2	0.112909	0.321138	0.191057	0.284553	0	0	0	0	0	0	0	0	0	0	0	1	0	0	0	0	0	0	0	0	0	1	0	0	1	0	1	0	0
fklB	P0A9L3	16	0.0631068	41.1981	22215.9	4.84894	1.00197	-0.0805825	206	42387.4	382.312	5.67726	16.01	0	0	3	0.113127	0.305825	0.228155	0.320388	0	0	0	0	0	0	0	0	0	0	0	0	0	0	0	0	1	0	0	0	0	1	0	0	0	0	1	0	0
fucU	P0AEN8	2	0.0714286	34.8265	15472.9	5.5705	0.994835	0.179286	140	44590.7	401.5	6.34045	14.28	0	0	2	0.113325	0.342857	0.207143	0.328571	0	0	0	0	0	0	0	0	0	1	0	0	0	0	0	0	0	0	0	1	0	0	0	0	1	0	0	0	0
uvrY	P0AED5	17	0.0366972	38.8413	23892.4	6.52753	1.00012	-0.0559633	218	43425.2	383.941	6.08318	10.09	0	0	3	0.113375	0.293578	0.215596	0.302752	0	0	0	0	0	0	0	1	0	0	0	0	0	0	0	0	0	0	0	1	0	0	0	0	0	0	1	0	0
aroB	P07639	43	0.058011	26.4025	38880.5	5.72101	0.995305	0.168232	362	45689.5	416.186	5.83282	3.038	0	0	2	0.113377	0.325967	0.223757	0.337017	0	0	0	1	0	0	0	0	0	0	0	0	0	0	0	0	0	0	0	0	1	0	0	0	1	0	1	0	0
ppa	P0A7A9	53	0.0909091	38.8319	19703.3	5.02655	1.00341	-0.271591	176	39439.8	357.113	6.84224	16.47	0	0	2	0.113383	0.323864	0.210227	0.284091	0	0	0	0	0	0	0	0	0	0	0	0	0	0	0	1	0	0	0	0	0	0	0	1	1	0	0	0	0
dacB	P24228	15	0.0796646	26.9931	51797.7	8.94293	0.99616	-0.0505241	477	53507.6	483.733	7.25727	3.354	0	0	2	0.113423	0.29979	0.238994	0.257862	0	0	0	0	0	0	0	0	0	0	0	0	0	0	1	0	0	0	0	0	1	0	0	0	1	0	1	0	0
dppA	P23847	16	0.106542	27.8862	60293	6.21075	1.00444	-0.462804	535	43994.8	397.688	6.51841	7.85	0	0	5	0.113468	0.295327	0.218692	0.250467	0	0	0	0	0	0	0	0	0	0	0	0	0	0	1	0	0	0	0	0	1	0	0	0	1	0	1	0	0
adk	P69441	148	0.0560748	19.5636	23585.7	5.55133	1.00796	-0.38271	214	44095	399.568	6.72267	20.09	0	0	5	0.113653	0.285047	0.182243	0.275701	0	0	0	0	0	0	0	0	0	0	0	0	0	0	1	0	0	0	0	0	1	0	0	0	1	0	1	0	0
ettA	P0A9W3	20	0.0720721	34.1915	62442.1	5.43085	1.00603	-0.477838	555	47689.3	425.55	6.94114	15.49	1	0	6	0.113735	0.299099	0.216216	0.300901	1	0	0	0	0	0	0	0	0	0	0	0	0	0	0	0	0	0	0	0	0	0	0	1	1	0	1	0	0
sufD	P77689	14	0.0591017	40.5076	46822.2	6.35809	0.998471	-0.343026	423	35296.5	322.143	5.57741	15.83	1	0	4	0.113747	0.281324	0.210402	0.293144	1	0	0	0	0	0	0	0	0	0	0	0	0	0	0	0	0	0	0	0	0	0	0	1	1	0	1	0	0
rsmB	P36929	124	0.0675991	55.9196	48346.9	7.16534	0.999938	-0.393939	429	50819.7	458.145	6.4527	11.18	0	0	4	0.113818	0.291375	0.193473	0.300699	0	0	0	0	0	0	0	0	1	0	0	0	0	0	0	0	0	0	0	0	1	0	0	0	1	0	1	0	0
mscS	P0C0S1	9	0.0699301	23.7685	30895.6	7.89618	0.98883	0.494406	286	49707.3	450	6.28938	6.293	0	0	2	0.113827	0.391608	0.22028	0.272727	0	0	0	1	0	0	0	0	0	0	0	0	0	0	0	0	0	0	0	0	1	0	0	0	0	0	1	0	0
ptsN	P69829	13	0.0306748	44.784	17959.4	5.56805	0.999087	-0.166871	163	35052.9	321.308	6.44703	18.4	0	0	2	0.113957	0.288344	0.171779	0.306748	0	0	0	0	0	0	0	0	0	0	0	0	0	0	0	0	1	0	0	0	0	1	0	0	0	0	0	0	0
mnmA	P25745	64	0.0896739	38.3821	40958.9	4.93549	1.00098	-0.285054	368	43053	385.812	6.34771	4.619	0	0	2	0.114045	0.3125	0.192935	0.266304	0	0	0	0	0	0	0	0	0	0	0	0	0	0	0	1	0	0	0	0	0	0	0	1	0	0	1	1	0
ubiG	P17993	16	0.075	32.6625	26555.1	6.11884	0.998358	-0.225833	240	58385.3	527.75	5.82651	7.5	0	0	2	0.114045	0.304167	0.216667	0.283333	0	0	0	0	0	0	0	0	0	0	0	1	0	0	0	0	0	0	0	0	0	1	0	0	1	0	1	0	0
nfuA	P63020	38	0.0680628	34.5372	20997.5	4.52411	1.0032	-0.256021	191	50412.4	455.5	5.67323	26.7	0	0	3	0.11416	0.282723	0.204188	0.319372	0	0	0	0	0	0	0	1	0	0	0	0	0	0	0	0	0	0	0	1	0	0	0	0	0	0	1	0	0
bcp	P0AE52	32	0.0961538	19.0462	17633.7	5.0318	1.00329	-0.43141	156	39042	355	6.20267	21.79	0	0	2	0.114437	0.301282	0.198718	0.237179	0	0	0	0	0	0	0	0	0	0	0	1	0	0	0	0	0	0	0	0	0	1	0	0	0	0	1	0	0
rep	P09980	25	0.0832095	35.9132	77023.3	6.76886	1.00089	-0.408172	673	64957	583	6.36921	3.12	0	0	3	0.114511	0.30312	0.185736	0.315007	0	0	0	0	0	0	0	0	0	0	0	0	0	0	1	0	0	0	0	0	1	0	0	0	1	0	1	0	0
pgk	P0A799	160	0.0568475	26.3654	41117.7	5.0788	1.00218	0.0718346	387	48486.3	440.394	6.40603	6.201	0	0	3	0.114684	0.312661	0.206718	0.310078	0	0	0	0	0	0	0	0	0	0	0	0	0	0	0	1	0	0	0	0	0	0	0	1	1	0	1	0	0
rlmH	P0A8I8	27	0.0709677	47.4329	17340.9	8.70929	1.00254	-0.309032	155	45502.4	408.185	6.75583	9.032	0	0	2	0.11469	0.296774	0.212903	0.316129	0	0	0	0	0	0	0	0	1	0	0	0	0	0	0	0	0	0	0	0	1	0	0	0	0	0	0	0	0
tehB	P25397	4	0.101523	17.8721	22530.5	6.83636	0.998526	-0.376142	197	42566.9	383.25	7.01535	6.091	0	0	2	0.114808	0.319797	0.192893	0.269036	0	0	0	0	0	0	0	1	0	0	0	0	0	0	0	0	0	0	0	1	0	0	0	0	0	0	1	0	0
fadL	P10384	8	0.134529	31.2469	48541	5.08588	0.999422	-0.314574	446	62139.2	564.875	5.42825	21.07	1	0	6	0.114848	0.29148	0.298206	0.226457	0	0	0	0	0	0	0	0	0	0	0	0	0	0	0	1	0	0	0	0	0	0	0	1	0	0	0	0	0
fabG	P0AEK2	21	0.045082	18.6684	25560	6.76337	0.999787	0.0995902	244	31512.8	287.286	6.32391	3.688	0	0	2	0.114868	0.27459	0.245902	0.32377	0	0	0	0	0	0	0	0	0	0	0	1	0	0	0	0	0	0	0	0	0	1	0	0	1	0	0	0	0
yoaC	P64490	11	0.0909091	42.7061	10835.3	4.90204	1.01027	-0.278788	99	37775.2	349	6.52857	33.33	0	0	4	0.114874	0.252525	0.232323	0.323232	0	0	0	0	0	0	0	0	0	0	0	0	1	0	0	0	0	0	0	0	0	1	0	0	0	0	0	0	0
crp	P0ACJ8	50	0.0619048	29.9433	23640.2	8.37616	1.00012	-0.21	210	51574	466.68	6.08983	6.666	0	0	2	0.114897	0.314286	0.180952	0.27619	0	0	0	0	0	0	0	0	0	0	0	0	0	0	0	0	0	1	0	1	0	0	0	0	1	0	1	0	0
thrS	P0A8M3	118	0.0934579	46.6857	74013.5	5.80243	1.00072	-0.493614	642	46881.2	423.263	6.91839	7.009	0	0	3	0.115027	0.297508	0.188474	0.271028	0	0	0	0	0	0	0	0	0	0	0	0	1	0	0	0	0	0	0	0	0	1	0	0	1	0	1	0	0
trmA	P23003	11	0.0819672	41.8773	41966.5	5.70673	0.997875	-0.321858	366	36239	326.273	6.4236	6.01	0	0	3	0.115074	0.306011	0.174863	0.306011	0	0	0	0	0	0	0	0	0	0	0	0	0	0	0	0	1	0	0	0	0	1	0	0	1	0	1	0	0
uvrA	P0A698	65	0.062766	36.4569	103866	6.19159	1.0015	-0.288723	940	65143.1	586.815	6.32328	8.297	1	0	6	0.115303	0.295745	0.22766	0.269149	0	0	1	0	0	0	0	0	0	0	0	0	0	0	0	0	0	0	0	0	1	0	0	0	1	0	1	0	0
bioD1	P13000	8	0.0755556	44.1484	24139.3	5.56403	0.997166	0.016	225	35263.5	320.75	5.33484	26.66	1	0	4	0.115355	0.297778	0.231111	0.32	0	0	0	0	0	0	0	0	0	0	0	0	0	0	0	1	0	0	0	0	0	0	0	1	0	0	1	0	0
gltX	P04805	110	0.0870488	41.3164	53815.1	5.5932	1.00025	-0.527601	471	42589.9	383.964	7.18511	9.341	0	0	3	0.115447	0.286624	0.184713	0.276008	0	0	0	0	0	0	0	0	1	0	0	0	0	0	0	0	0	0	0	0	1	0	0	0	1	0	0	0	0
ahpC	P0AE08	45	0.101604	33.3124	20761.2	5.02667	1.00304	-0.27754	187	43697.2	397.711	5.4091	12.29	0	0	2	0.115494	0.294118	0.187166	0.256684	0	0	0	0	0	0	0	0	0	0	0	0	0	0	0	1	0	0	0	0	0	0	0	1	0	0	1	0	0
evgA	P0ACZ4	10	0.0686275	28.504	22689.9	6.83063	1.00103	-0.0936275	204	39828.7	352.9	5.4861	11.27	0	0	3	0.115613	0.328431	0.220588	0.245098	0	0	0	0	0	0	0	0	0	0	0	1	0	0	0	0	0	0	0	0	0	1	0	0	1	0	1	0	0
pdxK	P40191	6	0.0636042	28.7711	30847	5.14142	0.99604	0.0897527	283	33997.3	309.667	6.19663	9.893	0	0	2	0.115716	0.34629	0.212014	0.289753	0	0	0	0	0	0	0	0	0	0	0	0	0	0	0	1	0	0	0	0	0	0	0	1	1	0	1	0	0
yiiD	P0ADQ2	18	0.0820669	34.4173	37093.9	5.92157	0.997273	-0.354103	329	45050.8	406.833	6.07827	16.1	0	0	4	0.1158	0.285714	0.197568	0.297872	0	0	0	0	0	0	0	0	0	0	0	0	0	0	0	1	0	0	0	0	0	0	0	1	0	0	1	0	0
tsaE	P0AF67	17	0.0915033	28.0752	16852.9	4.48761	0.996587	-0.0856209	153	56857.7	512.706	5.77821	15.68	0	0	2	0.115994	0.326797	0.202614	0.313725	0	0	0	0	0	0	0	0	0	0	1	0	0	0	0	0	0	0	0	0	0	1	0	0	1	0	0	1	0
ydbL	P76076	2	0.0740741	7.74083	11877.6	9.44269	1.00106	-0.125	108	41931.6	375	5.42389	12.03	0	0	2	0.116	0.324074	0.166667	0.314815	0	0	0	0	0	0	0	0	1	0	0	0	0	0	0	0	0	0	0	0	1	0	0	0	0	0	0	0	0
tcdA	Q46927	9	0.0597015	23.4791	28561.7	8.80853	0.995351	0.0891791	268	36479.5	328.444	5.90711	7.089	0	0	2	0.116035	0.283582	0.190299	0.257463	0	0	0	0	0	0	0	0	0	0	0	0	0	0	0	1	0	0	0	0	0	0	0	1	0	0	0	0	0
aphA	P0AE22	14	0.092827	47.822	26103.2	6.8432	1.0023	-0.283122	237	30451.8	274.429	5.76025	16.87	0	0	5	0.116085	0.28692	0.278481	0.223629	0	0	0	0	0	0	0	0	0	0	0	0	0	0	1	0	0	0	0	0	1	0	0	0	0	0	1	0	0
polA	P00582	275	0.0678879	41.6779	103117	5.39545	1.00278	-0.264116	928	49297.7	445.48	6.26843	6.142	0	0	6	0.116426	0.300647	0.19181	0.334052	0	0	0	0	0	0	0	0	0	0	0	0	0	0	0	0	0	1	0	1	0	0	0	0	0	0	1	0	0
trpS	P00954	82	0.0838323	36.8257	37437.4	6.26654	1.00163	-0.31976	334	50388.4	454.488	6.41174	11.37	0	0	4	0.116534	0.302395	0.200599	0.275449	0	0	0	0	0	0	0	0	0	0	0	0	0	0	0	0	1	0	0	0	0	1	0	0	1	0	1	0	0
rpoE	P0AGB6	29	0.078534	53.1503	21695.5	5.38165	1.00019	-0.25445	191	50648.8	456.034	6.35875	15.7	0	0	4	0.116597	0.329843	0.193717	0.287958	0	0	0	0	0	0	0	0	0	0	0	0	0	0	0	1	0	0	0	0	0	0	0	1	0	0	1	0	0
pepQ	P21165	19	0.103837	47.8926	50175.6	5.60236	0.996182	-0.240632	443	53674.8	484.789	6.41194	6.094	0	0	2	0.116708	0.327314	0.205418	0.288939	0	0	0	1	0	0	0	0	0	0	0	0	0	0	0	0	0	0	0	0	1	0	0	0	1	0	1	0	0
pheS	P08312	125	0.088685	38.2905	36831.4	5.79205	0.99884	-0.324159	327	44106.5	397.256	7.02752	11	0	0	3	0.116741	0.293578	0.207951	0.284404	0	0	0	0	0	0	0	0	0	0	0	0	0	0	0	1	0	0	0	0	0	0	0	1	1	0	0	0	0
lptG	P0ADC6	29	0.105556	25.4722	39618.1	9.48029	0.990813	0.32	360	48973.8	440.931	6.50724	7.222	0	0	3	0.116759	0.372222	0.238889	0.280556	0	0	0	0	0	0	0	0	0	0	0	0	0	1	0	0	0	0	0	0	0	1	0	0	1	0	0	0	0
oppD	P76027	10	0.0534125	41.8342	37188.1	5.77655	0.997542	-0.00890208	337	50476.3	453.9	7.38821	6.231	0	0	3	0.116766	0.287834	0.222552	0.344214	0	0	0	0	0	0	0	0	0	0	0	0	0	0	0	1	0	0	0	0	0	0	0	1	1	0	1	0	0
trmB	P0A8I5	33	0.0878661	61.9762	27307	6.41681	0.999294	-0.397071	239	44795.4	399.788	7.01658	20.5	0	0	4	0.116804	0.292887	0.230126	0.284519	0	0	0	0	0	0	0	0	1	0	0	0	0	0	0	0	0	0	0	0	1	0	0	0	0	0	0	0	0
kdsC	P0ABZ4	21	0.0478723	20.2931	19996.9	4.94232	0.994855	0.23883	188	35688.7	324.238	6.33181	14.89	0	0	2	0.116904	0.340426	0.202128	0.319149	0	0	0	0	0	0	0	0	0	0	0	0	0	0	0	1	0	0	0	0	0	0	0	1	0	0	0	0	0
ybaK	P0AAR3	8	0.0503145	24.2579	17092.7	9.02399	1.00395	-0.0830189	159	26889.3	245.875	6.23474	10.69	0	0	2	0.116929	0.301887	0.18239	0.301887	0	0	0	0	0	0	0	0	0	0	0	0	0	0	0	0	1	0	0	0	0	1	0	0	0	0	0	0	0
agp	P19926	18	0.0847458	43.2925	45682.4	5.48395	1.00232	-0.324697	413	45470.1	408.5	6.4646	10.41	0	0	3	0.116959	0.288136	0.227603	0.266344	0	0	0	0	0	0	0	0	0	0	0	1	0	0	0	0	0	0	0	0	0	1	0	0	1	0	1	0	0
iscS	P0A6B7	19	0.0668317	38.2825	45089	5.94305	1.00063	-0.273267	404	49724.3	449.368	5.30819	3.96	0	0	3	0.117006	0.294554	0.217822	0.292079	0	0	0	0	0	0	0	0	1	0	0	0	0	0	0	0	0	0	0	0	1	0	0	0	1	0	1	0	0
fmt	P23882	52	0.0539683	44.5911	34168.1	5.55902	1.00061	-0.06	315	47932.4	433.481	6.20195	7.619	0	0	3	0.11712	0.301587	0.231746	0.314286	0	0	0	0	0	0	0	0	0	0	0	0	0	0	0	1	0	0	0	0	0	0	0	1	0	0	0	0	0
acrA	P0AE06	18	0.0428212	29.3073	42196.2	7.69012	1.00402	-0.255919	397	68664	623.111	6.3844	14.35	1	0	3	0.117154	0.269521	0.224181	0.256927	0	0	0	0	0	0	0	0	0	0	0	1	0	0	0	0	0	0	0	0	0	1	0	0	1	0	1	0	0
dnaX	P06710	84	0.0404355	44.1893	71136.9	6.38861	1.00129	-0.257698	643	57266.4	515.607	6.38565	15.39	1	0	5	0.117199	0.272162	0.175739	0.362364	0	0	0	0	0	0	0	0	0	0	0	0	0	0	0	1	0	0	0	0	0	0	0	1	0	0	0	0	0
lolC	P0ADC3	21	0.0601504	40.8847	43263.3	6.04291	0.992723	0.319048	399	54731.1	493.714	7.04568	12.03	0	0	4	0.117284	0.350877	0.235589	0.328321	0	0	0	0	0	0	0	0	0	0	0	0	0	0	0	0	0	0	1	0	0	0	1	0	1	0	1	0	0
galT	P09148	10	0.103448	31.3719	39645.2	6.00677	0.998832	-0.524425	348	39424.3	357.1	5.59894	17.52	0	0	5	0.117334	0.272989	0.20977	0.272989	0	0	0	0	0	0	0	0	0	0	0	0	0	0	0	0	1	0	0	0	0	1	0	0	1	0	1	0	0
leuS	P07813	132	0.0976744	33.0888	97232.7	5.15558	1.00052	-0.367558	860	50804.6	458.333	6.94925	3.023	0	0	5	0.117355	0.297674	0.187209	0.283721	0	0	0	0	0	0	0	0	0	0	0	0	0	1	0	0	0	0	0	0	0	1	0	0	1	0	1	1	0
rbsB	P02925	7	0.0337838	15.8834	30950.1	6.8493	1.00447	-0.0307432	296	37866.8	348.143	5.77941	7.094	0	0	4	0.117357	0.280405	0.212838	0.304054	0	0	0	0	0	0	0	0	0	0	0	1	0	0	0	0	0	0	0	0	0	1	0	0	0	0	0	0	0
katE	P21179	68	0.0903054	32.2	84161.5	5.54071	1.0037	-0.49761	753	44544.7	404.941	5.81889	20.98	2	1	4	0.117374	0.280212	0.245684	0.245684	0	0	0	0	0	0	0	0	0	0	0	0	0	0	0	1	0	0	0	0	0	0	0	1	1	0	1	1	0
lipA	P60716	30	0.05919	41.3611	36071.3	8.08417	0.998955	-0.329595	321	50358.9	457.1	5.60546	7.788	0	0	2	0.117407	0.264798	0.190031	0.28972	0	0	0	0	0	0	0	0	0	0	0	0	0	0	0	1	0	0	0	0	0	0	0	1	1	0	1	0	0
murG	P17443	45	0.0619718	39.8344	37814.3	9.73541	0.995799	0.0397183	355	59998.6	544.956	6.18877	12.39	0	0	3	0.117482	0.290141	0.225352	0.309859	0	0	0	0	0	0	0	0	0	0	0	0	0	0	0	1	0	0	0	0	0	0	0	1	1	0	0	0	0
metG	P00959	222	0.106352	35.4519	76253.8	5.56464	1.00011	-0.302954	677	48060.5	433.829	6.45892	4.874	0	0	3	0.117537	0.305761	0.218612	0.267356	0	0	0	0	0	0	0	0	0	0	0	0	0	0	0	0	1	0	0	0	0	1	0	0	1	0	1	0	0
rapZ	P0A894	15	0.0774648	49.5356	32491.9	6.72357	0.998938	-0.315845	284	34521.4	316.667	6.33855	14.43	0	0	5	0.117684	0.31338	0.21831	0.295775	0	0	0	0	0	0	0	0	0	0	0	0	0	0	0	0	0	1	0	1	0	0	0	0	0	0	1	0	0
uvrD	P03018	39	0.0805556	43.6456	81988.9	5.85724	0.999807	-0.457917	720	71884.7	644.897	5.96914	4.444	0	0	3	0.117928	0.288889	0.190278	0.315278	0	0	1	0	0	0	0	0	0	0	0	0	0	0	0	0	0	0	0	0	1	0	0	0	1	0	1	0	0
lysS	P0A8N3	95	0.0891089	39.9578	57602.7	5.10553	1.00146	-0.396436	505	39009.6	351.789	7.20754	10.29	0	0	3	0.118043	0.30099	0.180198	0.30099	0	0	0	0	0	0	0	0	0	0	0	0	0	0	0	1	0	0	0	0	0	0	0	1	1	0	1	0	0
znuA	P39172	4	0.0709677	29.8387	33777	5.60834	1.00142	-0.210645	310	43119	396	7.64734	20.32	1	0	6	0.118056	0.283871	0.203226	0.312903	0	0	0	0	0	0	0	0	0	1	0	0	0	0	0	0	0	0	0	1	0	0	0	0	0	0	0	0	0
accB	P0ABD8	54	0.0384615	67.7103	16687	4.65753	1.0063	0.0102564	156	40630.4	370.407	6.68761	23.71	0	0	5	0.118238	0.25641	0.230769	0.339744	0	0	1	0	0	0	0	0	0	0	0	0	0	0	0	0	0	0	0	0	1	0	0	0	0	0	0	0	0
cpdB	P08331	10	0.0896445	20.7439	70831.3	5.44989	1.00298	-0.285317	647	36307	330.6	6.68915	4.173	0	0	4	0.11827	0.2983	0.230294	0.251932	0	0	0	0	0	0	0	1	0	0	0	0	0	0	0	0	0	0	0	1	0	0	0	0	1	0	1	0	0
entF	P11454	48	0.0796597	40.1608	141989	5.04071	0.995833	-0.078577	1293	46690.9	423.104	5.69367	5.568	0	0	7	0.118371	0.304718	0.205723	0.324826	0	0	0	0	0	0	0	0	0	0	0	0	0	0	0	1	0	0	0	0	0	0	0	1	1	0	1	0	0
cbpA	P36659	30	0.0816993	44.0908	34454.6	6.3266	1.0055	-0.592484	306	57022.7	514.433	5.46261	31.37	1	0	7	0.118447	0.281046	0.218954	0.24183	0	0	0	1	0	0	0	0	0	0	0	0	0	0	0	0	0	0	0	0	1	0	0	0	0	0	1	0	0
lnt	P23930	22	0.121094	39.9031	57065.1	9.44232	0.988426	0.273047	512	45306.3	409.682	6.48622	4.687	0	0	4	0.118496	0.384766	0.242188	0.285156	1	0	0	0	0	0	0	0	0	0	0	0	0	0	0	0	0	0	0	0	0	0	0	1	1	0	1	0	0
hscB	P0A6L9	14	0.0935673	42.7433	20137.5	5.04779	1.00329	-0.598246	171	43201.5	392.571	5.163	30.99	1	0	3	0.118632	0.292398	0.0994152	0.374269	0	0	1	0	0	0	0	0	0	0	0	0	0	0	0	0	0	0	0	0	1	0	0	0	0	0	1	0	0
cysH	P17854	13	0.0983607	28.5746	27975.5	5.50873	1.00121	-0.438525	244	41543.3	376.077	6.14931	12.29	0	0	4	0.118634	0.331967	0.196721	0.315574	0	0	0	0	0	0	0	0	0	0	0	0	0	0	0	1	0	0	0	0	0	0	0	1	1	0	1	0	0
dcyD	P76316	8	0.0640244	31.546	35152.9	4.9361	0.996942	0.123171	328	27972.1	254.75	5.78462	5.792	0	0	2	0.118744	0.320122	0.22561	0.35061	0	0	0	0	0	0	0	0	0	0	0	0	1	0	0	0	0	0	0	0	0	1	0	0	0	0	1	0	0
uvrB	P0A8F8	51	0.0683507	42.3183	76225.1	5.13959	1.00301	-0.357652	673	62101.2	557.961	6.2714	14.26	1	0	5	0.118745	0.309064	0.188707	0.313522	0	0	0	0	0	0	0	0	0	0	0	0	0	0	0	1	0	0	0	0	0	0	0	1	0	0	1	1	0
gyrB	P0AES6	128	0.0696517	36.5196	89948.8	5.72369	1.00449	-0.45398	804	56265	507.859	6.34941	7.213	0	0	7	0.118774	0.284826	0.201493	0.279851	0	0	0	0	0	0	0	0	0	0	0	0	0	0	0	1	0	0	0	0	0	0	0	1	1	0	1	0	0
osmF	P33362	16	0.0754098	37.2269	32608.9	5.8161	1.00184	-0.0659016	305	43232.5	389.438	6.09527	9.836	0	0	2	0.118922	0.304918	0.219672	0.321311	0	0	0	0	0	0	0	0	0	0	0	0	1	0	0	0	0	0	0	0	0	1	0	0	0	0	1	0	0
yafC	P30864	2	0.0657895	42.825	33775.4	6.93036	0.999822	-0.122368	304	25776.3	227	5.50702	6.907	0	0	2	0.118943	0.309211	0.220395	0.309211	0	0	0	0	0	0	0	0	1	0	0	0	0	0	0	0	0	0	0	0	1	0	0	0	0	0	1	0	0
rseP	P0AEH1	42	0.0844444	31.1469	49070.7	6.62775	0.994508	0.264667	450	49432.8	448.738	6.4146	10	0	0	4	0.119064	0.377778	0.237778	0.268889	0	0	0	0	0	0	0	0	0	1	0	0	0	0	0	0	0	0	0	1	0	0	0	0	1	0	1	0	0
pheT	P07395	185	0.0515723	35.6536	87377.1	5.16901	0.999028	-0.0972327	795	46371.9	418.168	6.83626	4.402	0	0	3	0.119156	0.319497	0.203774	0.293082	0	0	0	0	0	0	0	0	1	0	0	0	0	0	0	0	0	0	0	0	1	0	0	0	1	0	1	0	0
dnaB	P0ACB0	65	0.0530786	53.6455	52389.5	4.94586	1.00485	-0.41465	471	56927.3	512.2	6.37123	19.53	1	0	5	0.119334	0.278132	0.225053	0.292994	1	0	0	0	0	0	0	0	0	0	0	0	0	0	0	0	0	0	0	0	0	0	0	1	1	0	1	0	0
valS	P07118	104	0.0893796	30.4932	108191	5.19891	1.00119	-0.380336	951	44841.1	404.827	7.10122	6.624	1	0	5	0.119353	0.302839	0.189274	0.28286	0	0	0	1	0	0	0	0	0	0	0	0	0	0	0	0	0	0	0	0	1	0	0	0	1	0	1	0	0
nlpA	P04846	7	0.0551471	32.8029	29423.2	5.76605	1.00378	-0.165074	272	68269.8	613.571	7.00046	15.07	0	0	4	0.119441	0.308824	0.224265	0.286765	0	0	0	0	0	0	0	0	1	0	0	0	0	0	0	0	0	0	0	0	1	0	0	0	0	0	1	0	0
parC	P0AFI2	45	0.0518617	47.838	83830.3	6.24249	1.00368	-0.368883	752	69386.3	625.667	6.30954	14.89	1	0	8	0.119481	0.281915	0.220745	0.31383	0	0	0	0	0	0	0	0	0	0	0	0	0	0	0	1	0	0	0	0	0	0	0	1	0	0	1	0	0
hscA	P0A6Z1	57	0.038961	35.3021	65651.6	4.98346	0.999586	-0.0277597	616	46747.4	423.368	6.59417	13.79	1	0	4	0.119509	0.287338	0.196429	0.327922	1	0	0	0	0	0	0	0	0	0	0	0	0	0	0	0	0	0	0	0	0	0	0	1	1	0	1	0	0
ydfZ	P64463	5	0.0149254	28.5284	7276.27	7.94147	1.00362	-0.280597	67	37276.1	328	6.45358	25.37	0	0	2	0.119512	0.253731	0.223881	0.253731	0	0	0	0	0	0	0	0	0	0	0	0	0	0	0	0	1	0	0	0	0	1	0	0	1	0	1	0	0
ugpQ	P10908	6	0.0688259	30.934	27409.3	6.09052	0.998832	-0.212551	247	55192.9	501.833	5.44568	17.81	0	0	3	0.119562	0.295547	0.218623	0.327935	0	0	0	0	0	0	0	0	0	0	0	0	0	0	0	1	0	0	0	0	0	0	0	1	1	0	0	0	0
uvrC	P0A8G0	34	0.0786885	41.4167	68187.2	9.11334	1.00109	-0.343934	610	70789.3	634.882	6.14941	5.245	0	0	3	0.119707	0.303279	0.208197	0.262295	0	0	0	0	0	0	0	0	0	0	0	0	0	0	0	1	0	0	0	0	0	0	0	1	1	0	1	0	0
pyrH	P0A7E9	129	0.0539419	29.644	25970	6.85101	0.996507	0.13278	241	40515.3	366.667	6.94212	9.543	0	0	3	0.119915	0.307054	0.207469	0.340249	1	0	0	0	0	0	0	0	0	0	0	0	0	0	0	0	0	0	0	0	0	0	0	1	0	0	0	0	0
efeB	P31545	7	0.0780142	37.1369	46753.6	6.42633	1.00188	-0.3513	423	59993.4	540.429	5.9847	24.11	1	1	7	0.120275	0.286052	0.231678	0.271868	0	0	0	0	0	0	0	0	0	0	0	0	0	1	0	0	0	0	0	0	0	1	0	0	1	0	1	0	0
rsmC	P39406	14	0.0874636	32.3087	37624.3	5.99884	0.996423	-0.111079	343	35902	320	7.03818	7.58	0	0	2	0.120313	0.306122	0.218659	0.271137	0	0	0	0	0	0	0	0	0	0	0	0	0	0	0	1	0	0	0	0	0	0	0	1	0	0	1	0	0
gor	P06715	35	0.0755556	26.4304	48771.9	5.63922	0.998652	-0.112444	450	49767.3	451.657	5.64123	4.222	0	0	4	0.120319	0.297778	0.228889	0.251111	0	0	0	0	0	0	0	0	0	0	0	0	0	0	0	0	1	0	0	0	0	1	0	0	0	0	1	0	0
tyrR	P07604	16	0.0682261	42.7967	57655.5	5.54327	0.998262	-0.208382	513	37231	339.188	5.57954	5.653	0	0	2	0.120324	0.315789	0.20078	0.321637	0	0	0	0	0	0	0	0	0	0	0	0	0	0	1	0	0	0	0	0	1	0	0	0	1	0	1	0	0
dppF	P37313	12	0.0568862	42.7913	37560	9.02826	1.00205	-0.428443	334	44590.6	401.667	6.836	16.76	1	0	4	0.120332	0.284431	0.224551	0.275449	0	0	0	0	0	0	0	0	0	0	0	0	0	0	0	1	0	0	0	0	0	0	0	1	0	0	1	0	0
argP	P0A8S1	5	0.0639731	52.9131	33471.3	6.40155	0.996539	-0.172727	297	30050.6	269	6.4764	10.77	0	0	5	0.120446	0.316498	0.185185	0.323232	0	0	0	0	0	0	0	0	1	0	0	0	0	0	0	0	0	0	0	0	1	0	0	0	0	0	1	0	0
yfhM	P76578	11	0.0738052	35.2873	181583	5.25531	1.00321	-0.321053	1653	60310.8	542.818	7.00714	11.85	2	1	15	0.120583	0.300665	0.243799	0.286146	0	0	0	0	0	0	0	0	1	0	0	0	0	0	0	0	0	0	0	0	1	0	0	0	1	0	1	0	0
ydaM	P77302	8	0.0756098	46.815	46451.7	6.3443	0.997145	-0.243171	410	60976.1	541.875	6.27701	8.048	0	0	3	0.120646	0.317073	0.192683	0.295122	0	0	0	0	0	0	0	1	0	0	0	0	0	0	0	0	0	0	0	1	0	0	0	0	1	0	1	1	0
atpA	P0ABB0	160	0.0604288	26.656	55221.4	5.79645	0.999696	-0.0448343	513	42419.1	385.019	6.8063	4.678	0	0	3	0.120855	0.306043	0.222222	0.282651	0	0	0	0	0	0	0	0	0	0	0	0	0	1	0	0	0	0	0	0	0	1	0	0	0	0	1	0	0
iscA	P0AAC8	12	0.0934579	18.4486	11555.9	4.74994	1.00525	-0.102804	107	37081.2	335.083	5.51395	20.56	0	0	2	0.121114	0.308411	0.261682	0.224299	0	0	0	0	0	0	0	0	0	0	0	0	0	0	0	1	0	0	0	0	0	0	0	1	0	0	1	0	0
clpX	P0A6H1	74	0.0495283	33.4167	46355.5	5.23578	1.00482	-0.238443	424	54156.9	490.743	6.05167	18.16	0	0	5	0.121135	0.301887	0.20283	0.285377	0	0	0	0	0	0	0	0	0	0	0	0	0	0	0	0	1	0	0	0	0	1	0	0	1	0	1	0	0
mdtE	P37636	12	0.038961	36.4545	41190.1	5.72992	1.00339	-0.207013	385	56082.2	513.75	6.40963	11.16	0	0	5	0.121168	0.283117	0.249351	0.257143	0	0	0	0	0	0	0	0	0	0	0	1	0	0	0	0	0	0	0	0	0	1	0	0	1	0	1	0	0
groL	P0A6F5	167	0.0255474	29.2965	57328.2	4.84552	1.00539	-0.00875912	548	50397.5	456.425	6.29288	7.116	0	0	3	0.121263	0.266423	0.198905	0.337591	1	0	0	0	0	0	0	0	0	0	0	0	0	0	0	0	0	0	0	0	0	0	0	1	0	0	0	0	0
aspS	P21889	116	0.079661	36.1953	65912.7	5.47186	1.00046	-0.264576	590	44573.9	401.371	7.13885	5.762	0	0	3	0.121265	0.294915	0.191525	0.298305	0	0	0	0	0	0	0	0	0	0	0	0	0	0	1	0	0	0	0	0	1	0	0	0	1	0	1	0	0
tsaD	P05852	86	0.0712166	28.9232	36008	5.91522	0.998165	0.0151335	337	47388.7	425.86	7.13889	10.38	0	0	3	0.121287	0.287834	0.210682	0.320475	0	0	0	0	0	0	0	0	0	0	0	0	0	0	1	0	0	0	0	0	1	0	0	0	0	0	0	1	0
accA	P0ABD5	43	0.0626959	41.5044	35241.1	5.76239	1.00305	-0.232602	319	49329.6	451.884	6.07253	6.583	0	0	3	0.121404	0.288401	0.203762	0.332288	0	0	0	0	0	0	0	0	0	0	0	0	0	0	0	1	0	0	0	0	0	0	0	1	1	0	1	0	0
macA	P75830	18	0.0350404	25.8011	40623.4	8.97113	1.00165	-0.183558	371	48545.6	442.389	6.88847	6.199	0	0	3	0.121437	0.304582	0.156334	0.28841	0	0	0	0	0	0	0	0	1	0	0	0	0	0	0	0	0	0	0	0	1	0	0	0	1	0	1	0	0
deoB	P0A6K6	13	0.0884521	26.6084	44369.4	5.10577	1.0013	-0.270762	407	35213	322.846	5.8522	6.388	0	0	3	0.121515	0.282555	0.230958	0.27027	0	0	0	0	0	0	0	0	1	0	0	0	0	0	0	0	0	0	0	0	1	0	0	0	0	0	1	0	0
gmk	P60546	94	0.0821256	48.9652	23592.4	6.06647	1.00025	-0.429952	207	48304.2	437.426	5.97028	28.01	0	0	4	0.121674	0.294686	0.169082	0.275362	1	0	0	0	0	0	0	0	0	0	0	0	0	0	0	0	0	0	0	0	0	0	0	1	0	0	1	0	0
dnaE	P10443	90	0.0836207	37.3623	129903	5.16473	1.00002	-0.241121	1160	51188.9	460.967	6.91268	4.568	0	0	7	0.121894	0.310345	0.194828	0.30431	0	0	0	0	0	0	0	0	0	0	0	0	0	0	0	1	0	0	0	0	0	0	0	1	1	0	1	0	0
hisS	P60906	103	0.0778302	29.1498	47028.9	5.64679	0.999225	-0.271698	424	41906	378.01	7.08701	7.075	0	0	3	0.121921	0.306604	0.207547	0.313679	1	0	0	0	0	0	0	0	0	0	0	0	0	0	0	0	0	0	0	0	0	0	0	1	0	0	1	0	0
infB	P0A705	153	0.0314607	41.1776	97348.7	5.80219	1.01067	-0.533146	890	45874.1	413.261	7.12777	37.3	1	1	4	0.122191	0.238202	0.182022	0.317978	0	0	0	0	0	0	0	0	0	0	0	0	0	0	0	0	1	0	0	0	0	1	0	0	1	0	1	0	0
gyrA	P0AES4	135	0.0491429	33.952	96962.3	5.08624	1.00166	-0.239886	875	47096.5	424.926	6.82428	6.971	1	0	4	0.122322	0.308571	0.185143	0.292571	0	0	0	0	0	0	0	0	0	0	0	0	0	0	0	1	0	0	0	0	0	0	0	1	1	0	1	0	0
hemB	P0ACB2	29	0.0679012	35.4189	35624.4	5.24994	0.999783	-0.125	324	45001.5	408.207	5.8413	11.41	0	0	4	0.122402	0.271605	0.182099	0.342593	0	0	0	0	0	0	0	0	0	0	0	0	0	0	0	0	1	0	0	0	0	1	0	0	0	0	1	0	0
rlmN	P36979	44	0.0625	36.9651	43085.1	6.56207	1.00096	-0.290885	384	41790.4	376.659	6.51041	10.41	0	0	4	0.122488	0.294271	0.200521	0.25	0	0	0	0	0	0	0	0	0	0	0	0	0	0	0	1	0	0	0	0	0	0	0	1	1	0	1	0	0
arcB	P0AEC3	91	0.066838	40.6393	87981.9	4.98578	1.00226	-0.250771	778	51175.9	463.78	5.93798	6.169	0	0	6	0.1225	0.327763	0.174807	0.309769	0	0	0	0	0	0	0	0	1	0	0	0	0	0	0	0	0	0	0	0	1	0	0	0	1	0	1	0	0
mfd	P30958	48	0.0722997	39.9899	129981	5.78668	0.998732	-0.291725	1148	57719	521.083	6.17742	3.832	0	0	5	0.122701	0.305749	0.175958	0.324042	0	0	0	0	0	0	0	0	0	0	0	0	1	0	0	0	0	0	0	0	0	1	0	0	1	0	1	0	0
yhjE	P37643	3	0.122727	33.5798	47207.4	9.51862	0.981176	0.816818	440	35848.8	320.333	5.74062	7.272	0	0	2	0.122789	0.413636	0.220455	0.329545	0	0	0	0	0	0	0	0	0	0	0	0	0	1	0	0	0	0	0	0	0	1	0	0	0	0	1	0	0
ygcE	P55138	1	0.0934959	34.0427	54176.3	5.16705	0.996389	-0.102642	492	27975.5	244	5.50873	8.333	0	0	3	0.122951	0.306911	0.247967	0.256098	0	0	0	0	0	0	0	0	0	0	0	0	0	0	0	1	0	0	0	0	0	0	0	1	1	0	1	0	0
mlaD	P64604	21	0.0655738	35.3787	19576	4.7868	1.00024	-0.0677596	183	40571.8	367.524	7.01492	33.33	1	0	3	0.122959	0.311475	0.245902	0.26776	0	0	0	0	0	0	0	0	0	0	0	0	0	1	0	0	0	0	0	0	0	1	0	0	0	0	0	0	0
rpoD	P00579	124	0.0522023	47.0509	70262.5	4.68951	1.00771	-0.588907	613	49709.5	449.403	6.7126	21.37	1	1	4	0.12312	0.265905	0.14845	0.324633	0	0	0	1	0	0	0	0	0	0	0	0	0	0	0	0	0	0	0	0	1	0	0	0	1	0	1	0	0
rsxG	P77285	9	0.0631068	22.0194	21911.6	6.59039	0.999774	-0.128641	206	50069.4	452.111	6.74907	13.1	0	0	2	0.123372	0.271845	0.18932	0.300971	0	0	0	0	0	0	0	0	0	1	0	0	0	0	0	0	0	0	0	1	0	0	0	0	0	0	0	0	0
mipA	P0A908	14	0.153226	13.2399	27830.6	5.5014	0.996763	-0.401613	248	34875.2	318.643	6.20016	13.7	0	0	5	0.123515	0.334677	0.274194	0.21371	0	0	0	0	0	0	0	0	0	0	0	0	0	0	0	0	1	0	0	0	0	1	0	0	0	0	1	0	0
emrA	P27303	10	0.0512821	35.5428	42735.5	9.33307	0.998964	-0.129487	390	57347.7	528.6	6.6002	11.53	1	0	2	0.123534	0.305128	0.197436	0.266667	0	0	0	0	0	0	0	0	0	0	0	0	0	0	0	1	0	0	0	0	0	0	0	1	1	0	1	0	0
hupA	P0ACF0	14	0.0333333	15.88	9534.86	9.57245	1.00901	-0.227778	90	60672.1	546.286	6.66128	25.55	0	0	3	0.123562	0.244444	0.177778	0.333333	0	0	0	0	0	0	0	0	0	0	0	1	0	0	0	0	0	0	0	0	0	1	0	0	0	0	0	0	0
ybeZ	P0A9K3	22	0.0606936	53.5355	39038.2	5.71075	1.00152	-0.326012	346	40052.1	360.318	5.78125	12.42	0	0	2	0.123628	0.303468	0.17052	0.306358	0	0	0	0	0	0	0	0	0	0	0	1	0	0	0	0	0	0	0	0	0	1	0	0	0	0	1	0	0
dnaA	P03004	104	0.0792291	47.2051	52550.2	8.77167	1.00098	-0.363812	467	52765.3	474.856	6.96148	17.13	1	0	4	0.123722	0.295503	0.207709	0.293362	0	0	0	0	0	0	0	0	0	0	0	0	0	0	0	1	0	0	0	0	0	0	0	1	1	0	1	1	0
rpoB	P0A8V2	202	0.0678092	41.279	150631	5.14801	1.00501	-0.394486	1342	47361.8	427.55	6.80177	2.235	0	0	4	0.123765	0.306259	0.21386	0.271982	0	0	0	0	0	0	0	0	0	0	0	0	0	0	0	0	0	1	0	1	0	0	0	0	1	0	1	0	0
yadG	P36879	12	0.0681818	42.2604	34646.7	8.43854	1.00176	-0.237338	308	34215.3	312.667	6.41201	6.168	0	0	2	0.123934	0.331169	0.204545	0.308442	0	0	0	0	0	0	0	0	0	0	0	0	0	0	0	0	1	0	0	0	0	1	0	0	0	0	0	0	0
mpl	P37773	28	0.0722101	39.3389	49873.6	5.53094	0.995712	-0.0507659	457	51639.9	466.75	6.03873	5.908	0	0	2	0.123957	0.299781	0.210066	0.295405	0	0	0	0	0	0	0	0	0	0	0	0	0	0	1	0	0	0	0	0	1	0	0	0	1	0	1	0	0
grxD	P0AC69	22	0.0869565	59.3974	12878.6	4.74982	1.00094	-0.272174	115	35901.7	323.727	5.88706	27.82	0	0	2	0.123982	0.295652	0.2	0.313043	0	0	0	0	0	0	0	0	0	0	0	0	0	0	0	1	0	0	0	0	0	0	0	1	0	0	0	0	0
ydbC	P25906	3	0.0524476	39.2724	30705.6	5.3194	0.995414	0.0472028	286	26772.8	239	6.68345	14.33	0	0	3	0.124128	0.307692	0.244755	0.307692	0	0	0	0	0	0	0	0	0	0	0	0	0	0	0	1	0	0	0	0	0	0	0	1	0	0	0	0	0
glnS	P00962	66	0.0974729	41.4616	63477.1	5.88641	1.00144	-0.51787	554	42565.7	383.106	7.7882	9.747	0	0	5	0.124145	0.296029	0.209386	0.247292	0	0	0	0	0	0	0	0	0	0	0	0	0	0	0	1	0	0	0	0	0	0	0	1	0	0	1	0	0
hisJ	P0AEU0	12	0.0884615	38.2254	28483	5.46515	1.00737	-0.299231	260	35223.8	321.5	6.05508	11.15	0	0	3	0.124158	0.292308	0.215385	0.273077	0	0	0	0	0	0	0	0	1	0	0	0	0	0	0	0	0	0	0	0	1	0	0	0	0	0	1	0	0
atpD	P0ABB4	122	0.0652174	38.9063	50324.8	4.90204	1.00067	-0.117826	460	43502.7	395.057	6.93299	4.565	0	0	3	0.124199	0.317391	0.219565	0.282609	1	0	0	0	0	0	0	0	0	0	0	0	0	0	0	0	0	0	0	0	0	0	0	1	1	0	0	0	0
ycgM	P76004	10	0.0684932	41.2475	23710.8	5.87897	1.00061	-0.106393	219	43001.8	386.4	6.13397	21.91	0	0	4	0.124224	0.296804	0.223744	0.26484	0	0	0	0	0	0	0	0	0	0	0	0	0	0	0	0	0	0	1	0	0	0	1	0	0	0	1	0	0
fusA	P0A6M8	166	0.0696023	34.0186	77580.4	5.23602	1.00358	-0.285511	704	42967.4	387.392	6.99454	9.375	0	0	5	0.124232	0.286932	0.210227	0.276989	1	0	0	0	0	0	0	0	0	0	0	0	0	0	0	0	0	0	0	0	0	0	0	1	1	0	1	0	0
tktB	P33570	73	0.0854573	31.234	73041.8	5.86261	1.00109	-0.309445	667	43684.9	398.329	5.90864	12.44	1	1	5	0.124252	0.278861	0.230885	0.296852	0	0	0	0	0	0	0	0	0	0	0	0	0	0	0	1	0	0	0	0	0	0	0	1	1	0	1	0	0
macB	P75831	66	0.066358	38.5108	70701.6	5.9577	0.993859	0.128549	648	59029.4	533.364	6.68153	5.709	0	0	3	0.124311	0.342593	0.209877	0.290123	0	0	0	0	0	0	0	0	0	0	0	0	0	0	0	0	1	0	0	0	0	1	0	0	1	0	1	0	0
ispG	P62620	26	0.0376344	29.5043	40683.1	5.87091	1.00109	-0.157258	372	39448.7	359.308	5.43768	18.27	1	1	2	0.124492	0.306452	0.212366	0.252688	0	0	0	0	0	0	1	0	0	0	0	0	0	0	0	0	0	0	0	0	0	0	1	0	1	0	1	0	0
ftsK	P46889	70	0.0752445	57.7149	146661	4.91644	1.00388	-0.406998	1329	60283.9	544.471	6.32646	41.38	3	2	9	0.124551	0.276147	0.231753	0.282167	0	0	0	0	0	0	0	0	0	0	0	0	0	0	0	1	0	0	0	0	0	0	0	1	0	0	1	0	0
gcvA	P0A9F6	9	0.0918033	51.4955	34401.1	9.06281	0.995417	-0.143279	305	26698.3	237.222	6.9513	8.524	0	0	2	0.12459	0.331148	0.183607	0.318033	0	0	0	0	0	0	0	0	0	0	0	0	0	0	0	1	0	0	0	0	0	0	0	1	0	0	1	0	0
mscK	P77338	43	0.075	39.4841	127214	8.04462	0.994608	-0.03125	1120	65771.3	593.558	6.14208	9.553	1	0	6	0.124868	0.352679	0.172321	0.309821	0	0	0	0	0	0	0	0	0	0	0	0	0	0	0	0	1	0	0	0	0	1	0	0	1	0	1	1	0
gstA	P0A9D2	15	0.0995025	34.1876	22868.1	5.84869	0.998321	-0.220398	201	36566.6	333.6	6.34389	13.93	0	0	2	0.1249	0.333333	0.169154	0.328358	0	0	0	0	0	0	0	0	1	0	0	0	0	0	0	0	0	0	0	0	1	0	0	0	1	1	0	0	0
fliY	P0AEM9	14	0.0639098	13.762	29038.8	6.21564	1.0065	-0.301504	266	51148.4	466.071	6.14714	10.9	0	0	3	0.125211	0.300752	0.191729	0.278195	0	0	0	0	0	0	0	0	1	0	0	0	0	0	0	0	0	0	0	0	1	0	0	0	0	0	1	0	0
rsmH	P60390	56	0.0543131	37.7026	34877.4	6.06744	1.00467	-0.396805	313	42417.6	382.714	6.66199	16.61	0	0	3	0.12528	0.27476	0.214058	0.316294	0	0	0	0	0	0	0	0	0	0	1	0	0	0	0	0	0	0	0	0	0	1	0	0	1	0	1	0	0
secD	P0AG90	59	0.0520325	40.475	66631.3	8.62128	0.997136	0.11561	615	52944.5	479.39	6.60048	13.33	1	0	5	0.125477	0.334959	0.217886	0.294309	0	0	0	0	0	0	0	0	0	1	0	0	0	0	0	0	0	0	0	1	0	0	0	0	1	0	1	0	0
yfdC	P37327	8	0.0870968	42.6716	34502.8	5.26141	0.993293	0.169677	310	34376.3	305.625	6.65346	24.51	2	0	3	0.125562	0.33871	0.2	0.325806	0	0	1	0	0	0	0	0	0	0	0	0	0	0	0	0	0	0	0	0	1	0	0	0	0	0	1	0	0
mnmG	P0A6U3	73	0.0651828	40.393	69520.4	6.1955	1.00126	-0.307631	629	56738	510.027	6.21546	5.405	0	0	4	0.125564	0.281399	0.220986	0.294118	0	0	0	0	1	0	0	0	0	0	0	0	0	0	0	0	0	0	0	0	0	0	1	0	1	0	1	0	0
poxB	P07003	87	0.0681818	36.2486	62010.7	5.8609	0.997378	0.00751748	572	46268.7	420.207	5.94063	2.272	0	0	2	0.125663	0.297203	0.218531	0.312937	0	0	0	0	0	0	0	0	1	0	0	0	0	0	0	0	0	0	0	0	1	0	0	0	1	0	1	0	0
yghU	Q46845	14	0.118056	39.4014	32391.2	6.20721	0.998654	-0.403125	288	31565.3	284.857	6.62287	20.48	1	0	3	0.125878	0.3125	0.232639	0.256944	0	0	0	0	0	0	0	0	0	0	0	0	0	0	0	0	1	0	0	0	0	1	0	0	1	0	0	0	0
yedI	P46125	3	0.0459016	17.9974	32190.3	7.85992	0.988217	0.803607	305	50821.7	455.333	5.97512	12.78	0	0	3	0.125915	0.409836	0.193443	0.344262	0	0	0	0	0	0	0	0	0	1	0	0	0	0	0	0	0	0	0	1	0	0	0	0	1	0	1	0	0
rpsL	P0A7S3	158	0.0403226	33.9347	13736.9	10.876	1.00365	-0.622581	124	42517	383.987	7.06711	39.51	0	0	3	0.125927	0.25	0.233871	0.177419	1	0	0	0	0	0	0	0	0	0	0	0	0	0	0	0	0	0	0	0	0	0	0	1	0	0	1	0	0
hupB	P0ACF4	19	0.0333333	16.3956	9225.46	9.69403	1.00641	-0.0422222	90	51697.4	468.105	6.14067	34.44	0	0	3	0.125928	0.233333	0.2	0.322222	0	0	0	0	0	0	0	0	0	0	0	1	0	0	0	0	0	0	0	0	0	1	0	0	0	0	0	0	0
ydjY	P76220	12	0.0755556	19.0672	24125	6.21783	1.00345	-0.242222	225	46996.6	430.083	6.05038	9.333	0	0	3	0.125945	0.266667	0.244444	0.266667	0	0	0	0	0	0	0	0	0	1	0	0	0	0	0	0	0	0	0	1	0	0	0	0	0	0	1	0	0
sufS	P77444	16	0.0763547	32.3503	44433.2	5.8858	0.993594	-0.000985222	406	39029.7	356.625	5.67964	4.926	0	0	3	0.126358	0.317734	0.231527	0.310345	0	0	0	0	0	0	0	1	0	0	0	0	0	0	0	0	0	0	0	1	0	0	0	0	1	0	0	0	0
lolE	P75958	23	0.0845411	32.1172	45343.7	8.92401	0.988579	0.411111	414	54122	488.826	7.04428	7.004	0	0	2	0.126568	0.391304	0.229469	0.275362	1	0	0	0	0	0	0	0	0	0	0	0	0	0	0	0	0	0	0	0	0	0	0	1	0	0	0	0	0
lepA	P60785	166	0.0651085	31.3967	66569.5	5.40131	1.0005	-0.200334	599	43591.5	392.313	7.08411	7.512	0	0	5	0.126789	0.317195	0.198664	0.268781	0	0	0	0	0	0	0	0	1	0	0	0	0	0	0	0	0	0	0	0	1	0	0	0	1	0	1	0	0
glnQ	P10346	9	0.05	38.738	26730.7	6.0849	1.00199	-0.1375	240	36554.6	333.667	7.3081	22.5	0	0	3	0.126873	0.316667	0.204167	0.3125	0	0	0	0	0	0	0	1	0	0	0	0	0	0	0	0	0	0	0	1	0	0	0	0	1	0	0	0	0
dcp	P24171	7	0.110132	39.1689	77514.8	5.48846	0.997425	-0.330543	681	29743.6	270.143	6.26018	5.58	0	0	3	0.126917	0.303965	0.183554	0.328928	0	0	0	0	0	0	0	0	0	0	0	0	0	0	0	0	1	0	0	0	0	1	0	0	0	0	0	0	0
frsA	P04335	20	0.101449	38.0159	47008.2	6.46539	0.996552	-0.330435	414	53005.9	474.6	5.78741	16.9	1	0	4	0.127054	0.301932	0.214976	0.275362	0	0	0	0	0	0	0	0	0	0	0	0	0	0	0	0	1	0	0	0	0	1	0	0	1	0	1	0	0
yieP	P31475	4	0.0869565	43.81	26075.8	5.75311	0.993393	-0.0791304	230	19724.3	175	6.18463	10.86	0	0	2	0.127143	0.313043	0.16087	0.33913	0	0	0	0	0	0	0	0	0	0	0	0	1	0	0	0	0	0	0	0	0	1	0	0	1	0	1	0	0
mdtA	P76397	10	0.0457831	30.4436	44463.7	8.90302	1.00253	-0.223133	415	55786.5	513.7	7.11578	28.67	2	1	4	0.127312	0.274699	0.204819	0.260241	0	0	0	0	0	0	0	0	1	0	0	0	0	0	0	0	0	0	0	0	1	0	0	0	0	0	1	0	0
bfr	P0ABD3	18	0.0759494	49.0601	18494.8	4.69012	1.00058	-0.472152	158	38671.3	349.833	5.68958	10.75	0	0	2	0.12768	0.341772	0.164557	0.360759	0	0	0	0	0	0	0	0	1	0	0	0	0	0	0	0	0	0	0	0	1	0	0	0	0	0	1	0	0
rho	P0AG30	101	0.0572792	43.1604	47003.7	6.75055	1.00349	-0.297852	419	53921.3	487.366	6.33025	6.921	0	0	4	0.127946	0.295943	0.210024	0.303103	0	0	0	0	0	0	0	0	0	0	0	1	0	0	0	0	0	0	0	0	0	1	0	0	0	0	1	0	0
relB	P0C079	9	0.0379747	42.5342	9071.37	4.80597	1.00851	-0.359494	79	47753.3	428.667	5.89773	31.64	0	0	2	0.128046	0.316456	0.164557	0.405063	0	0	0	0	0	1	0	0	0	0	0	0	0	0	0	0	0	0	0	0	0	0	0	1	0	0	1	0	0
yecC	P37774	11	0.048	39.1272	27676.7	8.88849	1.0016	-0.1472	250	34148.4	311.909	6.09829	13.6	0	0	3	0.128242	0.308	0.188	0.296	0	0	0	0	0	0	0	0	0	0	0	0	0	0	0	1	0	0	0	0	0	0	0	1	0	0	1	0	0
aroK	P0A6D7	47	0.0462428	43.8977	19537.8	5.26263	1.00879	-0.621387	173	40967	372.574	6.48921	19.07	0	0	4	0.128434	0.271676	0.190751	0.300578	1	0	0	0	0	0	0	0	0	0	0	0	0	0	0	0	0	0	0	0	0	0	0	1	1	0	1	0	0
thiB	P31550	3	0.11315	37.4018	36163	6.7536	1.00047	-0.175535	327	22802.5	202.333	6.44985	7.339	0	0	3	0.128501	0.321101	0.220183	0.296636	0	0	0	0	0	0	0	0	0	1	0	0	0	0	0	0	0	0	0	1	0	0	0	0	0	0	1	0	0
sodB	P0AGD3	38	0.139896	24.857	21265.5	5.58124	0.996277	-0.168912	193	38310.8	347.474	6.76799	10.88	0	0	3	0.128522	0.316062	0.243523	0.284974	0	0	0	0	0	0	0	0	0	0	0	0	0	0	0	1	0	0	0	0	0	0	0	1	0	0	1	1	0
fabZ	P0A6Q6	48	0.0993377	35.2808	17032.8	6.83978	0.994613	0.0536424	151	44960.5	408.104	6.42068	9.933	0	0	2	0.128542	0.337748	0.178808	0.304636	0	0	0	0	0	0	0	0	0	0	0	0	0	0	0	0	1	0	0	0	0	1	0	0	0	0	1	0	0
serS	P0A8L1	101	0.0627907	41.35	48413.5	5.33966	1.00341	-0.447442	430	48216.6	434.455	6.93221	16.74	1	0	5	0.128692	0.281395	0.195349	0.311628	0	0	0	0	0	0	0	0	0	1	0	0	0	0	0	0	0	0	0	1	0	0	0	0	0	0	1	0	0
rpoS	P13445	118	0.0575758	54.2115	37971.4	4.88751	1.00493	-0.528788	330	47210.2	425.983	6.49839	28.18	1	0	5	0.128815	0.309091	0.160606	0.345455	0	0	0	0	0	0	0	0	0	0	0	0	0	0	0	1	0	0	0	0	0	0	0	1	1	0	1	0	0
rpsB	P0A7V0	172	0.0705394	29.9925	26743.3	6.61249	1.00276	-0.267635	241	38783.7	350.593	6.94494	14.52	0	0	3	0.128934	0.286307	0.195021	0.290456	1	0	0	0	0	0	0	0	0	0	0	0	0	0	0	0	0	0	0	0	0	0	0	1	0	0	1	0	0
flu	P39180	6	0.0481232	15.119	106824	5.77679	1.0027	-0.275457	1039	59131.8	533.833	6.11481	15.01	0	0	14	0.128942	0.244466	0.315688	0.218479	0	0	0	0	0	0	0	0	1	0	0	0	0	0	0	0	0	0	0	0	1	0	0	0	0	0	1	0	0
relA	P0AG20	86	0.0672043	43.9609	83874.6	6.29254	0.99904	-0.337366	744	34117.8	307.244	8.16701	12.5	1	0	7	0.128979	0.307796	0.185484	0.272849	0	0	0	0	0	0	0	0	0	0	0	0	0	0	0	0	0	1	0	1	0	0	0	0	0	0	1	0	0
yeiR	P33030	6	0.0457317	40.8363	36112.8	6.00409	0.999549	-0.228963	328	31998.4	285.5	5.68064	8.536	0	0	4	0.129013	0.301829	0.228659	0.304878	0	0	0	0	0	0	0	0	0	0	0	0	0	0	0	0	1	0	0	0	0	1	0	0	1	0	1	1	0
atpG	P0ABA6	106	0.0592334	29.2491	31577.1	8.83893	1.00307	-0.227178	287	35604.9	324.17	7.05131	11.49	0	0	4	0.129649	0.292683	0.216028	0.292683	1	0	0	0	0	0	0	0	0	0	0	0	0	0	0	0	0	0	0	0	0	0	0	1	0	0	1	1	0
fkpA	P45523	30	0.062963	19.4707	28881.6	8.38629	1.01481	-0.458148	270	43303.4	392	6.30933	44.07	1	1	4	0.129762	0.244444	0.207407	0.314815	0	0	0	0	0	0	0	0	1	0	0	0	0	0	0	0	0	0	0	0	1	0	0	0	1	0	1	0	0
copA	Q59385	10	0.0419664	35.5446	87872.1	5.367	0.995765	0.204676	834	24976.1	227.5	5.37625	14.86	1	1	7	0.13011	0.297362	0.209832	0.334532	0	0	0	0	0	0	0	0	0	0	0	0	0	0	0	1	0	0	0	0	0	0	0	1	1	0	1	0	0
nfsB	P38489	9	0.0829493	37.3724	23904.9	5.80206	1.00281	-0.210599	217	37286.7	331.333	5.92584	19.35	0	0	5	0.130114	0.294931	0.184332	0.294931	0	0	1	0	0	0	0	0	0	0	0	0	0	0	0	0	0	0	0	0	1	0	0	0	0	0	1	0	0
murF	P11880	38	0.0464602	26.8967	47446.6	5.25336	0.996884	0.165044	452	55364.4	503.368	6.00702	3.539	0	0	2	0.130228	0.298673	0.230088	0.331858	0	0	0	0	0	0	0	1	0	0	0	0	0	0	0	0	0	0	0	1	0	0	0	0	1	0	0	0	0
gpsA	P0A6S7	48	0.0530973	32.0714	36361.2	6.08527	0.996091	-0.0247788	339	49295.6	448.125	5.97706	8.259	0	0	2	0.130311	0.280236	0.221239	0.324484	0	0	0	0	0	0	0	0	0	0	0	1	0	0	0	0	0	0	0	0	0	1	0	0	1	0	0	0	0
ffh	P0AGD7	147	0.0375276	29.0581	49786.8	9.51752	1.00588	-0.243488	453	43255.9	390.156	7.20416	9.271	1	0	2	0.130351	0.269316	0.198675	0.311258	0	0	0	0	1	0	0	0	0	0	0	0	0	0	0	0	0	0	0	0	0	0	1	0	1	0	1	0	0
fiu	P75780	18	0.0894737	24.8732	81959	5.54987	1.00309	-0.498816	760	58086.1	524.333	6.02273	18.28	1	1	9	0.130536	0.252632	0.289474	0.186842	0	0	0	1	0	0	0	0	0	0	0	0	0	0	0	0	0	0	0	0	1	0	0	0	1	0	1	0	0
slp	P37194	11	0.117021	30.7798	20963.6	6.82208	0.994999	-0.140426	188	28103.9	257.545	5.21586	20.74	0	0	3	0.130604	0.361702	0.287234	0.207447	0	0	0	0	0	0	0	0	0	0	0	1	0	0	0	0	0	0	0	0	0	1	0	0	1	0	0	0	0
rsfS	P0AAT6	52	0.0380952	42.5314	11582.1	4.51947	0.997467	0.0342857	105	38642.9	347.596	7.1119	19.04	0	0	2	0.130622	0.333333	0.180952	0.257143	0	0	0	0	0	0	0	0	0	0	0	0	0	1	0	0	0	0	0	0	0	1	0	0	0	0	1	0	0
rpoZ	P0A800	68	0.010989	62.5308	10236.5	4.87018	1.00874	-0.524176	91	36626.1	329.721	7.28687	32.96	0	0	2	0.13077	0.263736	0.120879	0.351648	1	0	0	0	0	0	0	0	0	0	0	0	0	0	0	0	0	0	0	0	0	0	0	1	0	0	1	0	0
rplB	P60422	155	0.043956	41.7491	29860.1	10.9307	1.00735	-0.699267	273	40194	363.058	7.02181	38.46	2	1	3	0.130949	0.234432	0.278388	0.194139	1	0	0	0	0	0	0	0	0	0	0	0	0	0	0	0	0	0	0	0	0	0	0	1	1	0	1	0	0
ygiM	P0ADT8	23	0.0485437	36.4583	23076.1	9.09589	1.00379	-0.430097	206	50299	453.043	6.68686	32.52	0	0	4	0.13167	0.300971	0.218447	0.276699	0	0	0	0	0	0	0	0	0	0	0	0	1	0	0	0	0	0	0	0	0	1	0	0	0	0	1	0	0
parE	P20083	68	0.0650794	40.5376	70243.1	5.43561	1.00194	-0.345238	630	61900	557.206	6.30459	11.74	0	0	7	0.131697	0.296825	0.203175	0.28254	0	0	0	0	0	0	0	0	0	0	0	0	0	0	0	0	1	0	0	0	0	1	0	0	0	0	1	0	0
btuE	P06610	21	0.0983607	34.0902	20469.3	4.81195	1.00069	-0.130601	183	44442.6	403.048	5.57263	10.92	0	0	4	0.131853	0.322404	0.213115	0.262295	0	0	0	0	0	0	0	0	0	0	0	0	0	1	0	0	0	0	0	0	0	1	0	0	0	0	0	0	0
kch	P31069	4	0.0983213	32.9401	46062	6.11664	0.989133	0.422062	417	30399.4	280.5	5.92068	10.31	0	0	3	0.131907	0.393285	0.232614	0.270983	0	0	0	0	0	0	0	0	0	0	0	0	0	0	0	1	0	0	0	0	0	0	0	1	1	0	1	0	0
rpsD	P0A7V8	139	0.0631068	27.0908	23468.8	10.0521	1.00833	-0.664078	206	38153.1	343.64	7.2543	30.58	0	0	5	0.131956	0.281553	0.194175	0.291262	1	0	0	0	0	0	0	0	0	0	0	0	0	0	0	0	0	0	0	0	0	0	0	1	0	0	1	0	0
yggU	P52060	2	0.03125	36.4792	10456	9.45404	1.00387	-0.0739583	96	23412.9	215.5	5.65283	11.45	0	0	2	0.132251	0.333333	0.229167	0.21875	0	0	0	0	0	0	0	0	0	0	0	1	0	0	0	0	0	0	0	0	0	1	0	0	1	0	0	0	0
entB	P0ADI4	35	0.0877193	47.3046	32554	5.04608	0.998061	-0.287719	285	44441.2	406.143	5.70668	19.29	0	0	5	0.132255	0.301754	0.175439	0.305263	1	0	0	0	0	0	0	0	0	0	0	0	0	0	0	0	0	0	0	0	0	0	0	1	0	0	1	0	0
secA	P10408	131	0.063263	39.5301	102022	5.43134	1.00466	-0.46737	901	48027.8	435.115	6.79133	14.76	1	1	7	0.132298	0.279689	0.18091	0.320755	0	0	0	0	0	0	0	0	0	1	0	0	0	0	0	0	0	0	0	1	0	0	0	0	1	0	1	0	0
malE	P0AEX9	28	0.0984848	18.2331	43387.1	5.53436	1.00521	-0.251263	396	46027.8	420.929	6.16849	10.1	0	0	6	0.13236	0.29798	0.219697	0.30303	0	0	0	0	0	0	0	0	1	0	0	0	0	0	0	0	0	0	0	0	1	0	0	0	0	0	1	0	0
engB	P0A6P7	25	0.0619048	34.1248	23560.6	6.85834	1.0044	-0.446667	210	46668.3	419.6	6.15627	28.57	1	0	3	0.132412	0.285714	0.2	0.3	0	0	0	0	0	0	0	0	0	0	0	0	0	0	0	0	1	0	0	0	0	1	0	0	0	0	0	0	0
prc	P23865	26	0.0806452	32.3583	76662.1	6.19049	1.00653	-0.481525	682	51532.7	468.962	6.72878	15.68	1	1	6	0.132453	0.296188	0.202346	0.266862	0	0	0	0	0	0	0	0	0	0	0	1	0	0	0	0	0	0	0	0	0	1	0	0	1	0	1	0	0
pliG	P76002	6	0.105263	22.2903	14905.6	9.49799	1.00776	-0.633835	133	23394.6	218.5	6.37244	41.35	0	0	4	0.132723	0.300752	0.24812	0.195489	0	0	0	0	0	0	0	0	1	0	0	0	0	0	0	0	0	0	0	0	1	0	0	0	0	0	0	0	0
yajL	Q46948	29	0.0561224	27	20776.8	5.24457	0.994585	0.323469	196	43218.4	391.448	7.63412	5.102	0	0	2	0.132928	0.336735	0.19898	0.290816	0	0	0	0	0	0	0	0	0	0	0	0	0	0	0	1	0	0	0	0	0	0	0	1	0	0	1	0	0
rpoC	P0A8T7	149	0.0554371	37.3004	155158	6.6673	1.00219	-0.23973	1407	46523	419.55	7.06039	6.751	1	0	7	0.13298	0.296375	0.206823	0.289979	0	0	0	0	0	0	0	0	1	0	0	0	0	0	0	0	0	0	0	0	1	0	0	0	1	0	1	0	0
csrA	P69913	39	0.0327869	39.5787	6855.81	8.1618	1.00299	-0.257377	61	52572.6	475.974	5.83097	29.5	0	0	2	0.133007	0.327869	0.196721	0.229508	0	0	0	0	0	0	0	0	0	1	0	0	0	0	0	0	0	0	0	1	0	0	0	0	0	0	0	0	0
atpC	P0A6E6	65	0.0431655	31.1403	15068.1	5.45526	1.0018	-0.094964	139	38938	353.215	7.06375	18.7	0	0	3	0.133063	0.280576	0.179856	0.345324	1	0	0	0	0	0	0	0	0	0	0	0	0	0	0	0	0	0	0	0	0	0	0	1	0	0	1	0	0
ycbB	P22525	10	0.0764228	43.7885	67811.7	8.63446	0.999934	-0.275772	615	52014.9	464.2	6.64597	13.65	0	0	7	0.133132	0.289431	0.252033	0.273171	0	0	0	0	0	0	0	0	0	1	0	0	0	0	0	0	0	0	0	1	0	0	0	0	0	0	1	0	0
fabD	P0AAI9	80	0.0614887	31.266	32416.8	4.94696	0.998286	0.154369	309	35541.5	324.575	7.22638	8.414	0	0	3	0.133136	0.275081	0.20712	0.36246	0	0	0	0	0	0	0	0	0	0	0	0	0	0	0	0	1	0	0	0	0	1	0	0	0	0	0	0	0
rbn	P0A8V0	13	0.0655738	29.6866	32929.2	5.71674	0.997825	-0.0609836	305	54480.6	489.231	5.87555	7.213	0	0	3	0.133176	0.298361	0.229508	0.288525	0	0	0	1	0	0	0	0	0	0	0	0	0	0	0	0	0	0	0	0	1	0	0	0	0	0	1	0	0
ompR	P0AA16	23	0.0627615	41.3159	27353.3	6.03754	1.00036	-0.345607	239	43564.5	394.087	6.18182	8.786	0	0	4	0.133274	0.301255	0.205021	0.330544	0	0	0	0	0	0	0	0	0	0	0	0	0	1	0	0	0	0	0	0	0	1	0	0	0	0	0	0	0
lon	P0A9M0	44	0.0420918	40.7476	87437.1	6.01227	1.00502	-0.312372	784	47482.7	428.523	5.80916	6.505	0	0	6	0.133333	0.294643	0.193878	0.311224	0	0	0	0	0	0	0	0	0	0	0	1	0	0	0	0	0	0	0	0	0	1	0	0	1	0	1	0	0
patA	P42588	33	0.0718954	38.1031	49660.8	6.05109	0.99787	0.0276688	459	43578.7	395.212	6.02007	8.061	0	0	2	0.133338	0.294118	0.220044	0.337691	0	0	0	0	0	0	0	0	0	0	0	1	0	0	0	0	0	0	0	0	0	1	0	0	1	0	0	0	0
mrdA	P0AD65	50	0.0963665	31.6095	70855.7	8.8045	0.998768	-0.353397	633	55471.9	503.02	6.54793	4.897	0	0	2	0.133434	0.315956	0.230648	0.244866	0	0	0	0	0	0	0	0	1	0	0	0	0	0	0	0	0	0	0	0	1	0	0	0	1	0	1	0	0
gltL	P0AAG3	8	0.0539419	23.9921	26660.8	6.60455	1.00236	-0.0626556	241	29212.9	266.625	6.47581	15.35	0	0	3	0.133615	0.307054	0.186722	0.286307	0	0	0	0	0	0	0	1	0	0	0	0	0	0	0	0	0	0	0	1	0	0	0	0	0	0	1	0	0
obgE	P42641	122	0.074359	29.2433	43285.4	4.74298	1.00721	-0.451538	390	40416.2	364.082	7.32739	31.53	2	0	5	0.133617	0.287179	0.210256	0.269231	0	0	0	0	0	0	0	0	1	0	0	0	0	0	0	0	0	0	0	0	1	0	0	0	0	0	1	0	0
grxC	P0AC62	19	0.060241	55.9181	9137.4	6.70697	1.00231	-0.314458	83	33413.4	304.579	6.11864	19.27	0	0	2	0.134094	0.26506	0.204819	0.277108	1	0	0	0	0	0	0	0	0	0	0	0	0	0	0	0	0	0	0	0	0	0	0	1	0	0	1	0	0
entC	P0AEJ2	24	0.0716113	48.8872	42931.1	5.49432	1.00148	-0.222251	391	51852.7	470.833	5.85998	16.36	0	0	5	0.134159	0.278772	0.240409	0.30179	0	0	1	0	0	0	0	0	0	0	0	0	0	0	0	0	0	0	0	0	1	0	0	0	1	0	1	0	0
yidC	P25714	131	0.113139	37.4259	61525.2	7.70038	0.995493	-0.121533	548	43246.2	391.977	6.84656	17.88	1	1	3	0.134277	0.332117	0.233577	0.25	0	0	1	0	0	0	0	0	0	0	0	0	0	0	0	0	0	0	0	0	1	0	0	0	1	0	1	0	0
rhlE	P25888	8	0.0352423	43.3271	49988.7	10.0573	1.00491	-0.506167	454	45347.8	407.625	5.68173	35.9	1	1	7	0.134315	0.259912	0.220264	0.277533	0	0	0	0	0	0	0	0	0	0	0	0	0	0	0	1	0	0	0	0	0	0	0	1	1	0	1	0	0
rplD	P60723	143	0.0497512	29.6736	22086.3	9.7243	1.00431	-0.235323	201	36604.4	329.615	7.21137	26.36	1	0	3	0.134444	0.288557	0.169154	0.293532	0	0	0	1	0	0	0	0	0	0	0	0	0	0	0	0	0	0	0	0	1	0	0	0	0	0	1	0	0
yddB	P31827	16	0.116456	33.5927	89281.8	6.00604	1.00144	-0.584304	790	44139.8	405.688	6.35303	14.17	1	0	8	0.134648	0.294937	0.265823	0.18481	0	0	0	0	0	0	0	0	1	0	0	0	0	0	0	0	0	0	0	0	1	0	0	0	0	0	1	0	0
ftsH	P0AAI3	106	0.0621118	36.0078	70707.3	5.90656	1.00376	-0.263043	644	51723.9	468.792	6.41033	16.3	1	1	4	0.13467	0.281056	0.236025	0.287267	1	0	0	0	0	0	0	0	0	0	0	0	0	0	0	0	0	0	0	0	0	0	0	1	1	0	1	0	0
ychF	P0ABU2	123	0.0688705	23.7017	39666.9	4.8703	1.00419	-0.16281	363	41497.8	374.089	7.51344	6.336	0	0	4	0.134897	0.294766	0.198347	0.30854	0	0	0	0	0	1	0	0	0	0	0	0	0	0	0	0	0	0	0	0	0	0	0	1	1	0	0	0	0
rplE	P62399	150	0.0949721	13.0408	20301.3	9.49091	1.00177	-0.282123	179	38971.3	351.727	7.08406	6.703	0	0	2	0.134972	0.312849	0.173184	0.256983	1	0	0	0	0	0	0	0	0	0	0	0	0	0	0	0	0	0	0	0	0	0	0	1	0	0	0	0	0
mdtF	P37637	11	0.0838959	32.5365	111516	5.32599	0.993394	0.31784	1037	53726.4	492	6.67032	4.628	0	0	5	0.135255	0.344262	0.239151	0.297011	1	0	0	0	0	0	0	0	0	0	0	0	0	0	0	0	0	0	0	0	0	0	0	1	0	0	1	0	0
rpsC	P0A7V3	156	0.055794	25.7369	25982.9	10.2734	1.00394	-0.421888	233	38616.6	348.853	7.04623	16.3	0	0	2	0.135371	0.283262	0.193133	0.248927	0	0	0	0	0	1	0	0	0	0	0	0	0	0	0	0	0	0	0	0	0	0	0	1	0	0	1	0	0
rplM	P0AA10	157	0.0704225	35.9359	16018.3	9.90533	1.00182	-0.540141	142	39306.6	354.771	7.00863	19.01	0	0	2	0.13546	0.274648	0.15493	0.246479	0	0	0	0	0	0	0	0	1	0	0	0	0	0	0	0	0	0	0	0	1	0	0	0	0	0	1	0	0
yajC	P0ADZ7	42	0.0727273	37.3065	11887	9.57172	0.995013	0.395455	110	43820.6	395.881	5.94782	30.9	0	0	3	0.135502	0.345455	0.190909	0.3	0	0	0	0	0	0	0	0	0	0	0	0	0	0	0	1	0	0	0	0	0	0	0	1	0	0	1	0	0
rplR	P0C018	142	0.0512821	32.3513	12769.5	10.4157	1.00173	-0.394872	117	36760	330.923	7.16157	22.22	0	0	2	0.135643	0.247863	0.145299	0.324786	0	0	1	0	0	0	0	0	0	0	0	0	0	0	0	0	0	0	0	0	1	0	0	0	0	0	1	0	0
map	P0AE18	94	0.0568182	27.3034	29330.5	5.64056	0.999762	-0.162121	264	41439.8	375.33	7.51815	7.575	0	0	2	0.135654	0.306818	0.200758	0.231061	1	0	0	0	0	0	0	0	0	0	0	0	0	0	0	0	0	0	0	0	0	0	0	1	1	0	1	0	0
ftsZ	P0A9A6	120	0.0417755	24.4822	40323.5	4.64935	1.00226	-0.00469974	383	53600.4	484.042	6.44404	16.97	0	0	4	0.135732	0.274151	0.221932	0.308094	0	0	0	0	1	0	0	0	0	0	0	0	0	0	0	0	0	0	0	0	0	0	1	0	1	0	0	0	0
cpxR	P0AE88	30	0.0474138	35.5707	26311.8	5.39276	1.00145	-0.344397	232	45684	411.5	6.67996	18.96	1	0	3	0.135763	0.318966	0.193966	0.323276	0	0	0	0	0	0	0	0	0	0	0	1	0	0	0	0	0	0	0	0	0	1	0	0	0	0	0	0	0
greA	P0A6W5	38	0.0506329	28.281	17640.7	4.71173	1.00897	-0.366456	158	60584.5	547.632	6.0709	7.594	0	0	2	0.1358	0.297468	0.177215	0.303797	0	0	0	0	0	0	0	0	0	0	0	0	0	1	0	0	0	0	0	0	0	1	0	0	1	0	1	0	0
fbaB	P0A991	74	0.0828571	30.7466	38108.8	6.24799	0.997154	-0.148	350	40506.6	368.514	6.08111	8	0	0	3	0.13612	0.302857	0.234286	0.277143	0	0	0	0	0	0	0	0	0	0	0	0	0	0	0	0	1	0	0	0	0	1	0	0	1	0	1	0	0
smpB	P0A832	118	0.08125	30.93	18268.9	9.89569	1.00328	-0.58125	160	42091.8	378.89	7.31567	33.12	1	0	2	0.136169	0.28125	0.175	0.28125	0	0	0	0	0	0	0	0	0	0	0	0	0	0	0	0	1	0	0	0	0	1	0	0	0	0	1	0	0
htpG	P0A6Z3	49	0.0865385	35.3295	71421.6	5.08588	1.00616	-0.523558	624	49799	451.102	5.85482	4.967	0	0	4	0.136265	0.302885	0.174679	0.298077	0	0	0	0	0	0	0	0	1	0	0	0	0	0	0	0	0	0	0	0	1	0	0	0	1	0	1	1	0
rpsE	P0A7W1	150	0.0359281	32.0713	17603.2	10.1091	1.00242	-0.100599	167	39167.1	353.253	7.13091	16.16	0	0	2	0.136427	0.263473	0.263473	0.281437	1	0	0	0	0	0	0	0	0	0	0	0	0	0	0	0	0	0	0	0	0	0	0	1	0	0	1	0	0
rsuA	P0AA43	18	0.0649351	23.8403	25865	5.74652	0.998813	-0.362771	231	31232.8	280.389	6.42919	11.68	0	0	3	0.136517	0.298701	0.181818	0.264069	0	0	0	0	0	0	0	0	0	0	0	0	0	0	1	0	0	0	0	0	1	0	0	0	0	0	1	0	0
rpsI	P0A7X3	142	0.0692308	39.4469	14856	10.9435	1.00423	-0.686923	130	39334.7	354.915	7.22442	36.15	0	0	2	0.136593	0.269231	0.2	0.246154	1	0	0	0	0	0	0	0	0	0	0	0	0	0	0	0	0	0	0	0	0	0	0	1	0	0	1	0	0
rpsK	P0A7R9	135	0.0465116	30.3589	13844.8	11.3283	1.00253	-0.445736	129	36958.1	333.807	7.24326	33.33	0	0	4	0.136717	0.217054	0.263566	0.20155	1	0	0	0	0	0	0	0	0	0	0	0	0	0	0	0	0	0	0	0	0	0	0	1	0	0	1	0	0
pth	P0A7D1	53	0.0773196	22.6041	21082	9.03949	0.999777	-0.123711	194	41476.6	373.302	7.34713	7.216	0	0	3	0.13672	0.298969	0.237113	0.293814	0	0	0	0	0	0	0	0	0	0	0	0	0	0	0	0	1	0	0	0	0	1	0	0	1	0	0	0	0
rpsM	P0A7S9	131	0.0254237	39.5449	13099.2	10.7827	1.00286	-0.423729	118	37323.5	336.832	7.27637	34.74	1	0	2	0.136816	0.262712	0.194915	0.245763	1	0	0	0	0	0	0	0	0	0	0	0	0	0	0	0	0	0	0	0	0	0	0	1	0	0	1	0	0
degQ	P39099	26	0.0351648	20.8314	47204.5	5.76349	1.00486	0.0551648	455	44797.5	405.423	6.76686	7.912	0	0	7	0.136894	0.294505	0.287912	0.281319	0	0	0	0	0	0	0	0	1	0	0	0	0	0	0	0	0	0	0	0	1	0	0	0	0	0	1	0	0
tsf	P0A6P1	155	0.0459364	27.8018	30422.6	5.21539	1.00708	-0.118021	283	38533.3	347.703	7.05815	10.6	0	0	2	0.137028	0.272085	0.166078	0.342756	1	0	0	0	0	0	0	0	0	0	0	0	0	0	0	0	0	0	0	0	0	0	0	1	0	0	1	0	0
era	P06616	53	0.0631229	32.4568	33809.7	6.7298	1.0006	-0.192359	301	36685.6	330.547	7.48184	7.973	0	0	2	0.137165	0.322259	0.196013	0.275748	0	0	0	0	0	0	0	0	0	0	0	0	0	0	0	1	0	0	0	0	0	0	0	1	1	0	0	0	0
ompF	P02931	95	0.138122	13.813	39332.8	4.76019	1.00236	-0.398066	362	48219.9	439.611	6.03613	20.16	0	0	6	0.137251	0.312155	0.281768	0.209945	0	0	0	0	0	0	0	0	0	0	1	0	0	0	0	0	0	0	0	0	0	1	0	0	0	0	1	0	0
atpF	P0ABA0	91	0.0320513	52.7782	17263.7	5.99078	1.00771	-0.213462	156	35262.4	319.736	7.7707	34.61	0	0	6	0.137338	0.269231	0.0897436	0.423077	0	0	0	0	0	0	0	0	0	0	0	1	0	0	0	0	0	0	0	0	0	1	0	0	0	0	1	0	0
acrB	P31224	11	0.085796	28.6008	113572	5.38702	0.993889	0.265777	1049	56607.5	518	7.31094	6.291	0	0	7	0.137417	0.344137	0.224023	0.285033	0	0	0	0	0	0	0	0	0	0	0	0	1	0	0	0	0	0	0	0	0	1	0	0	0	0	1	0	0
ydhQ	P77552	20	0.0311005	24.3309	42875.5	4.42279	1.00246	0.0253589	418	33346.1	299.8	6.7231	6.937	0	0	2	0.137425	0.291866	0.284689	0.270335	0	0	0	0	0	1	0	0	0	0	0	0	0	0	0	0	0	0	0	0	0	0	0	1	1	0	1	0	0
dnaK	P0A6Y8	146	0.0360502	34.1538	69114.1	4.83136	1.0093	-0.408621	638	48542.7	439.527	6.47612	16.61	1	0	6	0.137679	0.253918	0.189655	0.286834	0	0	0	0	0	1	0	0	0	0	0	0	0	0	0	0	0	0	0	0	0	0	0	1	0	0	1	0	0
rne	P21513	37	0.0386428	73.2252	118195	5.47601	1.00877	-0.644581	1061	48459.6	437.811	7.13385	37.88	2	2	8	0.137786	0.236569	0.204524	0.31574	0	0	0	0	0	0	0	0	1	0	0	0	0	0	0	0	0	0	0	0	1	0	0	0	1	0	1	0	0
lepB	P00803	52	0.104938	40.0552	35959.9	6.84906	0.999975	-0.155864	324	46018.8	419.269	6.69236	25.61	1	1	5	0.137877	0.320988	0.237654	0.231481	1	0	0	0	0	0	0	0	0	0	0	0	0	0	0	0	0	0	0	0	0	0	0	1	0	0	1	0	0
ppiB	P23869	12	0.097561	21.947	18153.3	5.51398	1.00234	-0.311585	164	48776.6	437.417	6.52337	19.51	0	0	3	0.137931	0.286585	0.237805	0.189024	0	0	0	0	0	0	0	0	0	0	0	0	0	0	0	0	0	1	0	1	0	0	0	0	0	0	0	0	0
qmcA	P0AA53	3	0.0491803	37.7243	33742.7	5.59772	1.00104	-0.0196721	305	46391.3	417.667	5.91148	14.42	0	0	5	0.138069	0.308197	0.2	0.314754	0	0	0	0	0	0	0	0	0	1	0	0	0	0	0	0	0	0	0	1	0	0	0	0	1	0	1	0	0
entE	P10378	17	0.0820896	46.0954	59111.4	5.41876	0.997386	-0.146642	536	53788.7	487.824	5.61888	6.343	0	0	2	0.138189	0.309701	0.216418	0.302239	0	0	0	0	0	0	0	0	0	0	0	0	0	0	0	1	0	0	0	0	0	0	0	1	0	0	1	1	0
talA	P0A867	81	0.0791139	46.0842	35658.4	5.88861	1.00196	-0.314873	316	40159.5	364.667	6.07948	18.03	1	0	4	0.138195	0.310127	0.177215	0.297468	0	0	0	0	0	0	0	0	0	0	0	1	0	0	0	0	0	0	0	0	0	1	0	0	1	0	1	0	0
nusG	P0AFG0	101	0.0883978	43.3735	20531.3	6.33917	1.00315	-0.39116	181	41849.4	376.663	7.69589	28.17	0	0	5	0.138212	0.303867	0.232044	0.237569	0	0	0	0	0	0	0	0	0	0	0	0	0	0	0	1	0	0	0	0	0	0	0	1	1	0	0	0	0
rlmE	P0C0R7	43	0.0813397	42.2904	23334.8	9.43549	1.00095	-0.244019	209	45849.8	412.744	5.9129	26.31	1	0	2	0.138213	0.30622	0.215311	0.239234	0	0	0	0	0	0	0	0	0	0	0	0	0	0	0	0	1	0	0	0	0	1	0	0	0	0	1	0	0
rpsA	P0AG67	157	0.05386	25.6908	61157.3	4.8924	1.00676	-0.300359	557	42312.2	382.293	7.20902	15.61	1	0	5	0.138287	0.308797	0.192101	0.285458	0	0	0	0	0	0	0	0	0	0	0	0	0	0	0	0	1	0	0	0	0	1	0	0	1	0	1	0	0
sufA	P77667	12	0.0983607	40.8475	13300	4.84833	0.999202	-0.103279	122	31065.1	282.583	6.32259	27.04	0	0	2	0.138307	0.295082	0.237705	0.245902	0	0	1	0	0	0	0	0	0	0	0	0	0	0	0	0	0	0	0	0	1	0	0	0	1	0	0	0	0
clpA	P0ABH9	33	0.0540897	35.2938	84205.9	5.91058	1.00298	-0.297889	758	58001.7	523.515	5.84813	21.37	1	1	5	0.1384	0.296834	0.19657	0.298153	0	0	0	0	0	0	0	0	0	1	0	0	0	0	0	0	0	0	0	1	0	0	0	0	1	0	1	0	0
secY	P0AGA2	149	0.115124	34.8213	48511.1	9.89447	0.98467	0.602483	443	41754.8	377.423	7.1308	12.64	0	0	3	0.13847	0.404063	0.216704	0.268623	1	0	0	0	0	0	0	0	0	0	0	0	0	0	0	0	0	0	0	0	0	0	0	1	0	0	0	0	0
ompT	P09169	20	0.135647	27.4315	35561.9	5.75507	1.00504	-0.644795	317	50173.4	461.3	6.55138	20.82	0	0	6	0.138522	0.293375	0.302839	0.198738	0	0	0	0	0	0	0	0	0	0	0	0	0	0	1	0	0	0	0	0	1	0	0	0	0	0	1	0	0
yibN	P0AG27	12	0.048951	20.9378	15596.1	9.37201	0.998795	0.0643357	143	39228	354.833	6.52338	21.67	0	0	2	0.138563	0.335664	0.202797	0.272727	0	0	0	0	0	0	0	0	0	0	0	0	0	1	0	0	0	0	0	0	0	1	0	0	0	0	1	0	0
clpB	P63284	63	0.0443407	37.8785	95583.9	5.36737	1.00454	-0.357526	857	47407.4	427.143	6.12508	11.31	1	0	6	0.138573	0.292882	0.186698	0.332555	0	0	0	0	0	0	0	0	0	0	0	0	0	0	1	0	0	0	0	0	1	0	0	0	1	0	1	0	0
rplP	P0ADY7	129	0.0735294	32.111	15281	11.2249	1.00405	-0.383824	136	36812.8	331.752	7.29902	21.32	0	0	2	0.138705	0.272059	0.176471	0.272059	0	0	0	0	0	0	0	0	0	1	0	0	0	0	0	0	0	0	0	1	0	0	0	0	0	0	0	0	0
infC	P0A707	105	0.0444444	39.1889	20563.7	9.53961	1.01146	-0.670556	180	38394.9	346.114	7.54235	26.11	0	0	4	0.138738	0.272222	0.177778	0.288889	0	0	0	0	0	0	0	0	1	0	0	0	0	0	0	0	0	0	0	0	1	0	0	0	1	0	1	0	0
rlmM	P0ADR6	14	0.10929	39.338	41904.7	7.03802	0.996178	-0.29153	366	32527.1	289.571	6.53905	4.098	0	0	2	0.138875	0.319672	0.199454	0.270492	0	0	0	0	0	0	0	0	0	0	0	1	0	0	0	0	0	0	0	0	0	1	0	0	1	0	0	0	0
yjjA	P18390	12	0.0304878	23.8854	17352.5	5.6485	1.0074	-0.209756	164	35312.7	315.917	6.64405	57.92	1	1	3	0.139013	0.256098	0.256098	0.329268	0	0	0	0	0	0	0	0	0	0	1	0	0	0	0	0	0	0	0	0	0	1	0	0	0	0	1	0	0
rplN	P0ADY3	128	0.0325203	36.6927	13540.9	10.4313	1.00201	-0.127642	123	37207.3	335.68	7.24097	12.19	0	0	2	0.139153	0.308943	0.235772	0.203252	0	0	0	0	0	0	0	1	0	0	0	0	0	0	0	0	0	0	0	1	0	0	0	0	1	0	1	0	0
rplK	P0A7J7	126	0.0422535	49.1113	14875.2	9.64069	1.00661	-0.0612676	142	38059.7	343.492	7.29418	38.02	0	0	4	0.13921	0.246479	0.232394	0.274648	1	0	0	0	0	0	0	0	0	0	0	0	0	0	0	0	0	0	0	0	0	0	0	1	0	0	0	0	0
speD	P0A7F6	8	0.0909091	48.1341	30384.3	5.19012	0.997827	-0.312879	264	33825.9	306.125	5.8941	6.06	0	0	2	0.139649	0.32197	0.185606	0.257576	0	0	0	0	0	0	0	0	1	0	0	0	0	0	0	0	0	0	0	0	1	0	0	0	0	0	1	1	0
sodA	P00448	43	0.116505	34.1451	23096.8	6.4444	1.00226	-0.429126	206	39556.6	359.442	6.48161	11.65	0	0	3	0.139687	0.291262	0.218447	0.305825	0	0	0	0	0	0	0	0	0	0	0	0	0	0	0	1	0	0	0	0	0	0	0	1	1	0	1	0	0
dhaK	P76015	4	0.0617978	34.2135	38214.8	4.81537	0.998566	-0.113202	356	46474.9	420.5	5.65573	13.48	0	0	5	0.139715	0.294944	0.235955	0.269663	0	0	0	0	0	0	0	0	1	0	0	0	0	0	0	0	0	0	0	0	1	0	0	0	1	0	1	0	0
rplF	P0AG55	125	0.0508475	19.4763	18903.5	9.70966	1.00134	-0.227119	177	37388.3	337.024	7.37491	17.51	0	0	3	0.140192	0.288136	0.214689	0.237288	0	0	0	0	0	0	0	0	0	0	0	0	0	0	0	1	0	0	0	0	0	0	0	1	0	0	1	0	0
ygdG	P38506	40	0.0677291	46.839	28165.8	6.19684	0.999361	-0.322709	251	48312.1	433.15	6.55736	16.73	0	0	4	0.140367	0.290837	0.187251	0.282869	1	0	0	0	0	0	0	0	0	0	0	0	0	0	0	0	0	0	0	0	0	0	0	1	0	0	1	0	0
uspE	P0AAC0	16	0.0696203	45.3835	35706.4	5.15692	0.996702	-0.207278	316	34619.7	310.25	5.94328	8.227	0	0	3	0.140612	0.329114	0.183544	0.291139	1	0	0	0	0	0	0	0	0	0	0	0	0	0	0	0	0	0	0	0	0	0	0	1	0	0	1	0	0
rpsH	P0A7W7	125	0.0461538	32.9546	14126.4	9.44135	1.00639	-0.1	130	36331.8	327.552	7.34739	20.76	0	0	1	0.140704	0.284615	0.2	0.3	0	0	0	0	0	0	0	0	0	0	0	0	0	0	0	1	0	0	0	0	0	0	0	1	0	0	0	0	0
hslJ	P52644	2	0.0357143	12.1529	15165.5	6.72089	1.00403	-0.131429	140	37573.4	341	7.25238	25	0	0	4	0.140762	0.242857	0.242857	0.35	0	0	0	0	0	0	0	0	1	0	0	0	0	0	0	0	0	0	0	0	1	0	0	0	0	0	0	0	0
grpE	P09372	72	0.0203046	40.598	21797.6	4.68134	1.00901	-0.372081	197	47799.7	431.722	6.27015	30.96	1	1	2	0.140812	0.253807	0.162437	0.380711	0	0	0	0	0	0	0	0	0	0	0	0	0	0	0	1	0	0	0	0	0	0	0	1	0	0	1	0	0
galM	P0A9C3	11	0.0982659	36.5226	38190	4.84479	1.0029	-0.466185	346	35738.6	322.727	5.66006	16.18	0	0	6	0.140845	0.283237	0.260116	0.251445	0	0	0	0	0	0	0	0	0	1	0	0	0	0	0	0	0	0	0	1	0	0	0	0	0	0	1	0	0
rplJ	P0A7J3	112	0.0545455	29.3679	17711.4	9.03778	1.00041	0.0454545	165	35764.6	322.045	7.55835	11.51	0	0	2	0.140952	0.266667	0.139394	0.418182	1	0	0	0	0	0	0	0	0	0	0	0	0	0	0	0	0	0	0	0	0	0	0	1	0	0	0	0	0
yhbO	P45470	27	0.0697674	30.5437	18858.2	5.26959	1.00616	-0.24186	172	42431.7	385.148	6.02307	21.51	0	0	3	0.140975	0.302326	0.197674	0.238372	0	0	0	0	0	0	0	0	0	0	0	0	0	0	0	1	0	0	0	0	0	0	0	1	0	0	0	0	0
rpsG	P02359	144	0.0614525	61.4631	20018.9	10.3646	1.00594	-0.459777	179	39829	358.556	7.13139	31.84	0	0	3	0.140998	0.268156	0.217877	0.318436	0	0	0	0	0	0	0	0	0	0	0	0	1	0	0	0	0	0	0	0	0	1	0	0	0	0	1	0	0
uup	P43672	16	0.0645669	39.3545	72066	5.35541	1.00404	-0.466772	635	48740.7	436.5	6.92199	5.354	0	0	3	0.141037	0.303937	0.185827	0.329134	0	0	0	0	0	0	0	0	0	0	0	0	0	0	0	1	0	0	0	0	0	0	0	1	1	0	1	0	0
yaaA	P0A8I3	5	0.108527	32.0539	29585.5	6.85846	1.00332	-0.402713	258	52762	474.6	5.81691	13.56	0	0	2	0.141172	0.321705	0.209302	0.27907	0	0	0	0	0	0	0	0	0	1	0	0	0	0	0	0	0	0	0	1	0	0	0	0	1	0	1	0	0
rluB	P37765	36	0.0515464	45.8914	32711	10.0294	1.00354	-0.584536	291	42981.5	385.528	7.16391	25.42	1	0	3	0.141293	0.285223	0.233677	0.250859	0	0	0	0	0	0	0	0	0	0	0	0	0	0	0	1	0	0	0	0	0	0	0	1	1	0	1	0	0
rplV	P61175	128	0.0181818	26.2964	12226.1	10.2328	1.00497	-0.349091	110	35981.5	324.25	7.32455	21.81	0	0	3	0.14136	0.272727	0.145455	0.254545	0	0	0	1	0	0	0	0	0	0	0	0	0	0	0	0	0	0	0	0	1	0	0	0	0	0	1	0	0
holE	P0ABS8	28	0.0657895	29.2408	8846.19	9.15411	1.00144	-0.453947	76	32714.8	296	6.47328	32.89	0	0	2	0.141409	0.302632	0.157895	0.394737	0	0	0	0	0	0	0	0	0	1	0	0	0	0	0	0	0	0	0	1	0	0	0	0	0	0	0	0	0
groS	P0A6F9	115	0.0206186	19.2144	10386.8	5.14703	1.00851	-0.00412371	97	43854.7	398.957	6.98258	12.37	0	0	2	0.141412	0.329897	0.237113	0.268041	0	0	0	0	0	0	0	0	0	0	0	1	0	0	0	0	0	0	0	0	0	1	0	0	0	0	0	0	0
rplC	P60438	143	0.0526316	11.388	22243.2	9.9046	1.006	-0.234928	209	37527.5	338.972	7.17102	22.96	0	0	4	0.14144	0.277512	0.23445	0.220096	0	0	0	0	0	0	0	1	0	0	0	0	0	0	0	0	0	0	0	1	0	0	0	0	1	0	1	0	0
xseA	P04994	18	0.0570175	47.58	51831.6	9.99249	1.0005	-0.527632	456	63696.6	577.278	5.81293	12.5	0	0	3	0.141469	0.278509	0.186404	0.260965	0	0	0	0	0	0	0	0	0	1	0	0	0	0	0	0	0	0	0	1	0	0	0	0	1	0	1	0	0
prlC	P27298	8	0.111765	39.4884	77166.3	5.1507	1.00163	-0.416324	680	51677.7	465.75	5.69447	8.676	0	0	6	0.141975	0.307353	0.208824	0.323529	0	0	0	0	0	0	0	0	0	0	0	0	0	0	0	0	1	0	0	0	0	1	0	0	0	0	1	0	0
rpsQ	P0AG63	123	0.047619	29.8881	9704.33	9.64044	1.00159	-0.292857	84	35846.8	322.959	7.39077	19.04	0	0	2	0.14198	0.333333	0.142857	0.190476	0	0	0	0	0	0	0	0	0	0	0	0	0	0	0	0	1	0	0	0	0	1	0	0	1	0	0	0	0
modA	P37329	9	0.0856031	25.6557	27363.9	7.80927	1.00224	-0.0202335	257	34445.4	311	6.03135	5.447	0	0	2	0.142194	0.299611	0.206226	0.303502	1	0	0	0	0	0	0	0	0	0	0	0	0	0	0	0	0	0	0	0	0	0	0	1	0	0	1	0	0
dsbC	P0AEG6	19	0.0720339	35.6712	25621.4	6.29596	0.999969	-0.102542	236	42266.9	382	6.6405	11.86	0	0	2	0.142463	0.279661	0.199153	0.275424	0	0	0	0	0	0	0	0	1	0	0	0	0	0	0	0	0	0	0	0	1	0	0	0	0	0	1	0	0
mrcA	P02918	30	0.0929412	36.7268	93635	6.15497	0.999081	-0.255294	850	52342.3	477	7.37188	11.52	0	0	7	0.142488	0.298824	0.24	0.252941	0	0	0	0	0	0	0	0	1	0	0	0	0	0	0	0	0	0	0	0	1	0	0	0	1	0	1	0	0
rpsO	P0ADZ4	136	0.0449438	51.2843	10268.6	10.402	1.00159	-0.673034	89	37826.1	340.485	7.28602	35.95	0	0	3	0.142617	0.269663	0.146067	0.292135	0	0	0	0	0	0	0	0	0	0	0	0	0	0	0	1	0	0	0	0	0	0	0	1	0	0	1	0	0
mlaC	P0ADV7	46	0.0947867	24.9474	23962.3	9.35443	0.99997	-0.41564	211	43906.7	397.783	6.58358	28.43	0	0	3	0.142639	0.298578	0.170616	0.28436	0	0	0	0	1	0	0	0	0	0	0	0	0	0	0	0	0	0	0	0	0	0	1	0	0	0	1	0	0
yhhW	P46852	2	0.0952381	45.6771	26279.1	5.20624	1.0009	-0.470563	231	30211	273	5.56451	11.68	0	0	3	0.142857	0.30303	0.225108	0.246753	0	0	0	0	0	0	0	1	0	0	0	0	0	0	0	0	0	0	0	1	0	0	0	0	1	0	1	1	0
rplA	P0A7L0	129	0.0299145	2.03974	24729.3	9.64423	1.00526	-0.108547	234	37812.1	340.767	7.29366	12.82	0	0	3	0.142883	0.273504	0.200855	0.290598	1	0	0	0	0	0	0	0	0	0	0	0	0	0	0	0	0	0	0	0	0	0	0	1	0	0	1	0	0
rpsJ	P0A7R5	137	0.0291262	18.0553	11735.4	9.68109	0.999262	-0.352427	103	35822.9	322.971	7.20222	13.59	0	0	2	0.142993	0.300971	0.126214	0.262136	0	0	0	0	0	0	0	0	0	0	0	0	0	1	0	0	0	0	0	0	0	1	0	0	0	0	1	0	0
pnp	P05055	123	0.04782	32.4662	77100.1	5.11383	1.00229	-0.144866	711	43690.1	394.675	7.14336	6.61	1	0	3	0.143001	0.291139	0.203938	0.288326	0	0	0	0	0	0	0	0	0	1	0	0	0	0	0	0	0	0	0	1	0	0	0	0	1	0	1	0	0
yncE	P76116	28	0.0566572	29.4133	38612.5	9.21967	1.00433	-0.268839	353	54209.2	489.179	6.0969	17.28	1	0	3	0.143462	0.29745	0.206799	0.260623	0	0	0	0	0	0	1	0	0	0	0	0	0	0	0	0	0	0	0	0	0	0	1	0	1	0	1	0	0
slyA	P0A8W2	6	0.0138889	57.691	16352.8	6.59625	1.00075	-0.277083	144	26152.2	233.333	6.75637	11.8	0	0	2	0.143571	0.305556	0.152778	0.354167	0	0	0	1	0	0	0	0	0	0	0	0	0	0	0	0	0	0	0	0	1	0	0	0	1	0	0	0	0
dsbG	P77202	2	0.0846774	46.2431	27494.7	8.31769	1.00306	-0.217742	248	42449.3	386.5	6.34802	9.677	0	0	2	0.143596	0.306452	0.217742	0.294355	0	0	0	0	0	0	0	0	0	1	0	0	0	0	0	0	0	0	0	1	0	0	0	0	0	0	1	0	0
htpX	P23894	20	0.0716724	40.17	31923	6.6048	0.99132	0.344027	293	50752.6	461	6.19022	12.62	0	0	3	0.143601	0.331058	0.21843	0.34471	0	0	0	0	0	0	0	0	0	0	1	0	0	0	0	0	0	0	0	0	0	1	0	0	0	0	0	0	0
typA	P32132	80	0.0593081	29.2862	67354.7	5.15997	1.00191	-0.297858	607	39819.9	359.413	7.52224	9.225	0	0	4	0.143811	0.304778	0.214168	0.243822	0	0	0	0	0	0	0	1	0	0	0	0	0	0	0	0	0	0	0	1	0	0	0	0	0	0	1	0	0
yaeP	P0A8K5	8	0.0757576	24.0152	7214.15	4.53644	0.99778	0.0257576	66	24565.3	218.375	5.74898	12.12	0	0	2	0.144247	0.318182	0.151515	0.439394	0	0	0	1	0	0	0	0	0	0	0	0	0	0	0	0	0	0	0	0	1	0	0	0	0	0	0	0	0
ridA	P0AF93	10	0.0546875	43.5391	13611.4	5.36078	1.00051	0.0859375	128	32245.2	297.4	5.79934	16.4	0	0	2	0.14425	0.296875	0.195312	0.265625	0	0	0	0	0	0	0	0	0	0	0	0	0	0	0	1	0	0	0	0	0	0	0	1	0	0	0	0	0
ygeR	Q46798	7	0.063745	22.2769	26564.2	10.1119	1.00232	-0.253785	251	53592.8	487.857	7.01227	35.45	1	0	4	0.144363	0.262948	0.314741	0.191235	0	0	0	0	0	0	0	0	0	0	0	0	0	0	0	1	0	0	0	0	0	0	0	1	1	0	1	0	0
secF	P0AG93	30	0.0804954	29.8201	35382	5.56757	0.989867	0.400929	323	55669.7	502.6	6.72952	12.69	0	0	3	0.144913	0.374613	0.213622	0.303406	1	0	0	0	0	0	0	0	0	0	0	0	0	0	0	0	0	0	0	0	0	0	0	1	1	0	1	0	0
rplS	P0A7K6	130	0.0608696	44.6678	13133.1	10.6192	1.00541	-0.526957	115	36442.7	327.769	7.34567	28.69	0	0	2	0.144943	0.304348	0.2	0.208696	0	0	0	0	0	0	0	0	0	0	0	0	0	0	0	1	0	0	0	0	0	0	0	1	0	0	1	0	0
tig	P0A850	160	0.0601852	37.2047	48192.1	4.82513	1.01042	-0.427546	432	36778	333.387	7.0914	6.018	0	0	2	0.145064	0.287037	0.171296	0.328704	0	0	0	0	0	0	0	0	0	0	0	0	0	1	0	0	0	0	0	0	0	1	0	0	0	0	1	0	0
nlpD	P0ADA3	31	0.0580475	43.5929	40148.5	9.51813	1.00518	-0.403166	379	50538	460.581	7.06211	37.2	1	1	6	0.145188	0.237467	0.313984	0.189974	0	0	0	0	0	0	0	0	0	0	0	0	0	0	0	1	0	0	0	0	0	0	0	1	1	0	1	0	0
rcsB	P0DMC7	12	0.0509259	35.0574	23670.3	6.84991	1.00229	0.0212963	216	35544.6	316.25	5.89109	14.81	0	0	3	0.145191	0.342593	0.24537	0.287037	0	0	0	0	0	0	0	0	0	0	0	1	0	0	0	0	0	0	0	0	0	1	0	0	1	0	0	0	0
gph	P32662	22	0.0714286	32.6349	27388.8	4.57782	0.999827	-0.133333	252	45623.8	413.273	6.14997	28.17	0	0	4	0.145293	0.309524	0.222222	0.313492	0	0	0	0	0	0	0	0	0	0	0	1	0	0	0	0	0	0	0	0	0	1	0	0	0	0	0	0	0
ygiF	P30871	14	0.073903	29.746	48388.3	5.73065	0.997687	-0.260277	433	40489.8	360.571	6.87038	7.852	0	0	4	0.145404	0.307159	0.184758	0.339492	1	0	0	0	0	0	0	0	0	0	0	0	0	0	0	0	0	0	0	0	0	0	0	1	1	0	1	0	0
hrpA	P43329	23	0.0738462	42.3015	149026	7.88751	1.00198	-0.441	1300	48961.7	438.565	6.79976	4.769	0	0	5	0.145435	0.313846	0.185385	0.28	0	0	0	0	0	0	0	0	0	0	0	0	0	0	0	0	1	0	0	0	0	1	0	0	1	0	1	1	0
mukE	P22524	22	0.0811966	65.4189	26974.2	4.92328	1.00156	-0.485043	234	41362.4	367.682	6.69502	31.19	1	0	3	0.145753	0.303419	0.209402	0.337607	0	0	0	0	0	0	0	0	0	0	0	0	0	0	0	1	0	0	0	0	0	0	0	1	1	0	1	0	0
loiP	P25894	8	0.047619	35.4413	26842.1	5.74823	1.00253	-0.204365	252	33834.6	307.75	5.90808	42.46	1	1	3	0.145816	0.238095	0.246032	0.325397	0	0	0	0	0	0	0	0	1	0	0	0	0	0	0	0	0	0	0	0	1	0	0	0	0	0	1	0	0
yciN	P0AB61	11	0.0722892	17.4181	9385.52	5.47382	1.00136	-0.379518	83	50493.2	445.727	5.75817	27.71	0	0	2	0.145829	0.301205	0.156627	0.301205	0	0	0	0	0	0	0	0	0	0	0	1	0	0	0	0	0	0	0	0	0	1	0	0	0	0	0	0	0
erpA	P0ACC3	29	0.0877193	27.5702	12100.4	4.10858	1.00329	-0.0885965	114	38564.8	349.759	5.60888	14.91	0	0	2	0.146012	0.298246	0.298246	0.210526	0	0	0	0	0	0	0	0	0	0	0	0	0	0	0	1	0	0	0	0	0	0	0	1	0	0	1	0	0
rplL	P0A7K2	116	0.0165289	33.4653	12295.1	4.60248	1.00846	0.295041	121	36207.3	326.06	7.42621	38.84	1	0	2	0.146022	0.264463	0.140496	0.46281	0	0	0	0	0	0	0	0	0	0	0	0	0	0	0	1	0	0	0	0	0	0	0	1	0	0	0	0	0
frr	P0A805	130	0.027027	41.5411	20638.3	6.4361	1.01246	-0.534054	185	39285.8	353.877	7.38214	41.08	1	1	4	0.146031	0.254054	0.172973	0.286486	0	0	0	0	0	0	0	1	0	0	0	0	0	0	0	0	0	0	0	1	0	0	0	0	1	0	1	0	0
rluF	P32684	4	0.0517241	35.19	32476.2	9.68439	1.00873	-0.521724	290	34000.2	302.75	7.15701	22.06	1	1	2	0.14616	0.289655	0.237931	0.213793	0	0	0	0	0	0	0	0	0	1	0	0	0	0	0	0	0	0	0	1	0	0	0	0	1	0	0	0	0
ftsY	P10121	109	0.0482897	47.5386	54512.7	4.47076	1.01052	-0.334608	497	45547.4	411.147	7.30988	23.74	1	1	6	0.14629	0.27163	0.156942	0.374245	1	0	0	0	0	0	0	0	0	0	0	0	0	0	0	0	0	0	0	0	0	0	0	1	1	0	0	0	0
yccU	P75874	11	0.0510949	21.1985	14701	6.72284	0.996009	0.0963504	137	27077.1	251	5.38032	17.51	0	0	3	0.146324	0.313869	0.19708	0.29927	0	0	0	0	0	0	0	0	1	0	0	0	0	0	0	0	0	0	0	0	1	0	0	0	1	0	0	0	0
rpsR	P0A7T7	129	0.12	44.7413	8986.32	10.5954	0.999091	-0.774667	75	36656.4	329.984	7.4702	28	0	0	2	0.146401	0.293333	0.12	0.213333	1	0	0	0	0	0	0	0	0	0	0	0	0	0	0	0	0	0	0	0	0	0	0	1	0	0	1	0	0
rpmA	P0A7L8	142	0.0588235	25.8318	9124.36	10.5849	1.01104	-0.637647	85	35366.9	318.958	7.12111	45.88	0	0	2	0.146604	0.211765	0.258824	0.211765	1	0	0	0	0	0	0	0	0	0	0	0	0	0	0	0	0	0	0	0	0	0	0	1	0	0	0	0	0
phoU	P0A9K7	20	0.0497925	41.7345	27417.2	5.13629	0.998683	-0.272199	241	50036.9	455.7	6.72884	15.35	0	0	2	0.146807	0.290456	0.149378	0.286307	0	0	1	0	0	0	0	0	0	0	0	0	0	0	0	0	0	0	0	0	1	0	0	0	0	0	0	0	0
yqfB	P67603	5	0.106796	37.0156	11905.3	4.68158	1.00069	-0.372816	103	39264.3	352.8	5.39086	6.796	0	0	1	0.146825	0.31068	0.116505	0.213592	0	0	0	0	0	0	0	0	0	0	0	0	0	1	0	0	0	0	0	0	0	1	0	0	1	0	1	0	0
feoB	P33650	13	0.0905563	34.2454	84472.7	5.80963	0.988212	0.421863	773	39040.9	354.769	5.36236	3.492	0	0	2	0.147441	0.369987	0.221216	0.302717	0	0	0	0	0	0	0	0	1	0	0	0	0	0	0	0	0	0	0	0	1	0	0	0	1	0	0	0	0
slt	P0AGC3	25	0.102326	40.3073	73352.3	8.84735	1.00045	-0.502791	645	40322.3	366.12	7.14547	6.356	0	0	4	0.147493	0.27907	0.206202	0.299225	0	0	0	1	0	0	0	0	0	0	0	0	0	0	0	0	0	0	0	0	1	0	0	0	1	0	1	0	0
chrR	P0AGE6	8	0.0585106	35.4335	20375.3	5.00653	0.998224	0.0595745	188	35815.8	327.875	6.02007	4.787	0	0	2	0.147541	0.324468	0.234043	0.271277	0	0	0	0	0	0	0	0	0	0	0	0	0	0	0	1	0	0	0	0	0	0	0	1	0	0	0	0	0
envC	P37690	13	0.0477327	42.8341	46594.1	9.90961	1.00866	-0.688067	419	37729.5	342.308	7.42891	47.25	1	1	8	0.14764	0.23389	0.190931	0.329356	0	0	0	0	0	0	0	0	0	0	0	0	0	0	0	0	1	0	0	0	0	1	0	0	0	0	0	0	0
atpH	P0ABA4	97	0.0451977	37.1186	19332	4.94476	0.999938	0.0627119	177	30078.4	273.32	7.52565	15.25	0	0	2	0.147744	0.293785	0.163842	0.389831	0	0	0	0	0	0	0	0	0	0	0	0	0	0	0	1	0	0	0	0	0	0	0	1	1	0	0	0	0
dinJ	Q47150	8	0.0348837	24.85	9405.68	5.24481	1.00622	-0.14186	86	34404.6	306.25	6.31503	29.06	0	0	3	0.147755	0.290698	0.151163	0.325581	1	0	0	0	0	0	0	0	0	0	0	0	0	0	0	0	0	0	0	0	0	0	0	1	1	0	0	0	0
mrcB	P02919	35	0.0805687	42.127	94291.4	9.09979	1.00228	-0.419194	844	56954.2	518.114	7.08234	19.78	2	2	4	0.147954	0.291469	0.240521	0.255924	1	0	0	0	0	0	0	0	0	0	0	0	0	0	0	0	0	0	0	0	0	0	0	1	1	0	1	0	0
ygfZ	P0ADE8	14	0.0766871	42.211	36093.7	5.17535	1.00143	-0.247239	326	33965	303.643	5.47301	10.12	0	0	2	0.147965	0.282209	0.196319	0.343558	1	0	0	0	0	0	0	0	0	0	0	0	0	0	0	0	0	0	0	0	0	0	0	1	1	0	1	0	0
ubiE	P0A887	16	0.0956175	31.3355	28072.9	7.7713	0.997286	-0.168127	251	33723.7	305.562	5.66772	10.75	0	0	2	0.148292	0.318725	0.203187	0.25498	0	0	0	0	0	0	0	0	0	0	0	0	0	0	0	0	0	1	0	1	0	0	0	0	1	0	1	0	0
lptA	P0ADV1	31	0.0594595	34.226	20126.6	8.96149	1.007	-0.444324	185	44985.5	408	6.6339	38.37	1	0	3	0.14864	0.275676	0.237838	0.194595	0	0	0	0	0	0	0	0	1	0	0	0	0	0	0	0	0	0	0	0	1	0	0	0	0	0	0	0	0
ydhS	P77148	11	0.088015	51.9347	60754.3	5.13007	0.999982	-0.318165	534	36208.7	326.091	6.66514	5.992	0	0	5	0.148871	0.314607	0.181648	0.28839	0	0	0	0	0	0	0	0	1	0	0	0	0	0	0	0	0	0	0	0	1	0	0	0	1	0	1	0	0
fepA	P05825	19	0.0924933	29.0044	82105.9	5.38556	1.00452	-0.581099	746	57548.6	522.737	5.72928	16.62	0	0	10	0.149315	0.272118	0.285523	0.213137	0	0	0	0	0	0	0	0	0	0	0	1	0	0	0	0	0	0	0	0	0	1	0	0	0	0	1	0	0
nusA	P0AFF6	85	0.0484848	35.1481	54870.3	4.52667	1.00495	-0.27798	495	42333.8	382.012	7.55551	5.252	0	0	3	0.14958	0.292929	0.153535	0.337374	0	0	0	0	0	0	0	0	0	0	0	1	0	0	0	0	0	0	0	0	0	1	0	0	1	0	1	0	0
ydiE	P0ACX9	20	0.031746	44.0095	7117.07	9.77179	1.01229	-0.849206	63	44156.5	398	6.41002	100	1	1	1	0.149749	0.238095	0.206349	0.238095	0	0	0	0	0	0	0	0	0	0	0	0	0	0	1	0	0	0	0	0	1	0	0	0	0	0	1	0	0
rplO	P02413	126	0.0347222	45.0236	14980.2	11.1849	1.00661	-0.25	144	36460.7	328.548	7.3477	46.52	1	1	2	0.149769	0.25	0.277778	0.263889	0	0	0	0	0	0	0	0	0	0	0	0	0	0	1	0	0	0	0	0	1	0	0	0	0	0	0	0	0
rpsS	P0A7U3	114	0.0652174	36.7196	10430.2	10.5237	1.00251	-0.619565	92	33685.9	304.079	7.51308	43.47	0	0	3	0.149805	0.26087	0.206522	0.217391	0	0	0	0	0	0	0	0	0	0	0	0	1	0	0	0	0	0	0	0	0	1	0	0	0	0	1	0	0
fes	P13039	13	0.105	42.4997	45651.4	6.07672	0.996929	-0.38375	400	60324.6	548.615	5.92167	9	0	0	3	0.150028	0.31	0.225	0.265	0	0	0	0	0	0	0	0	0	0	0	0	0	0	0	0	1	0	0	0	0	1	0	0	0	0	1	0	0
hdeA	P0AES9	26	0.0545455	21.4345	11857.5	5.05573	1.0072	-0.208182	110	31952.3	288.808	6.00977	41.81	1	0	3	0.150087	0.281818	0.181818	0.272727	0	0	0	0	0	0	0	0	1	0	0	0	0	0	0	0	0	0	0	0	1	0	0	0	0	0	0	0	0
yhjD	P37642	9	0.106825	29.9807	37911	9.73175	0.98969	0.210089	337	48475.5	440.667	6.89216	17.5	1	0	2	0.150277	0.364985	0.198813	0.284866	0	0	0	0	0	0	0	0	0	0	0	0	0	0	0	0	1	0	0	0	0	1	0	0	1	0	1	0	0
cspB	P36995	7	0.126761	29.8915	7716.63	6.53827	1.00216	-0.0901408	71	16864.5	154.429	7.4478	12.67	0	0	2	0.150786	0.309859	0.28169	0.169014	0	0	0	0	0	0	0	0	0	0	0	0	0	0	0	1	0	0	0	0	0	0	0	1	0	0	1	0	0
rlmF	P75782	7	0.0844156	49.05	34225.5	9.29755	0.999751	-0.382468	308	30462.9	271.714	8.05716	20.77	0	0	3	0.150894	0.275974	0.246753	0.269481	0	0	0	0	0	0	0	0	0	0	0	0	0	0	0	1	0	0	0	0	0	0	0	1	0	0	1	0	0
treA	P13482	25	0.100885	50.5423	63636	5.59955	1.00331	-0.579823	565	41148.8	372.4	6.05205	15.22	1	0	6	0.15102	0.272566	0.238938	0.263717	0	0	0	0	0	0	0	0	1	0	0	0	0	0	0	0	0	0	0	0	1	0	0	0	1	0	1	0	0
cirA	P17315	19	0.102564	28.2308	73894.8	5.10626	1.00561	-0.599698	663	54819	498.579	5.72852	28.65	1	1	10	0.151061	0.289593	0.276018	0.193062	0	0	0	0	1	0	0	0	0	0	0	0	0	0	0	0	0	0	0	0	0	0	1	0	0	0	1	0	0
sufB	P77522	15	0.0989899	32.7255	54744.7	5.05841	1.0005	-0.298384	495	29883.2	272.6	5.59725	6.666	0	0	3	0.151137	0.284848	0.236364	0.258586	0	0	0	0	0	0	0	0	0	0	0	0	0	0	0	1	0	0	0	0	0	0	0	1	1	0	1	0	0
ymdB	P0A8D6	3	0.0621469	35.5814	18880.2	5.44476	0.993256	0.00734463	177	38028.6	350.667	5.26695	13.55	0	0	3	0.151141	0.305085	0.20339	0.288136	0	0	0	0	0	0	0	0	1	0	0	0	0	0	0	0	0	0	0	0	1	0	0	0	0	0	0	0	0
yciK	P31808	6	0.0674603	46.8317	27932.6	7.66644	0.998562	-0.321032	252	49725.7	450.667	6.66195	19.04	0	0	4	0.151257	0.269841	0.230159	0.281746	0	0	0	0	0	0	1	0	0	0	0	0	0	0	0	0	0	0	0	0	0	0	1	0	0	0	1	0	0
ydhZ	P0ACX5	15	0.0144928	38.0174	7907.25	9.35602	1.00382	-0.350725	69	32910.1	301.8	6.95144	18.84	0	0	2	0.151314	0.289855	0.130435	0.347826	0	0	0	0	0	1	0	0	0	0	0	0	0	0	0	0	0	0	0	0	0	0	0	1	0	0	0	0	0
rplU	P0AG48	120	0.0776699	34.0592	11564.2	9.84589	1.0045	-0.368932	103	33732.3	303.408	7.45843	24.27	0	0	2	0.151364	0.31068	0.165049	0.203883	0	0	0	0	0	0	0	0	0	0	0	0	0	0	0	0	0	0	1	0	0	0	1	0	1	0	1	1	0
hemL	P23893	14	0.084507	38.5268	45365.6	4.73297	0.993544	0.201643	426	64384.5	580.357	5.61502	7.276	0	0	2	0.151631	0.300469	0.234742	0.316901	0	0	0	0	0	0	0	0	0	0	0	0	0	0	0	1	0	0	0	0	0	0	0	1	1	0	0	0	0
ynfM	P43531	4	0.122302	30.4981	45257	10.4011	0.982501	0.638849	417	31863.2	290	5.47583	12.7	1	0	4	0.151724	0.383693	0.266187	0.302158	0	0	0	0	0	0	0	0	0	0	0	0	0	0	0	1	0	0	0	0	0	0	0	1	1	0	0	0	0
fhuE	P16869	20	0.120713	26.2421	81231.7	4.75153	1.00228	-0.521674	729	60872.8	552.9	5.97626	15.08	1	0	6	0.151745	0.283951	0.271605	0.21262	0	0	0	0	0	0	0	0	0	1	0	0	0	0	0	0	0	0	0	1	0	0	0	0	1	0	1	0	0
rpsF	P02358	117	0.0666667	67.103	15703.3	4.93304	1.00576	-0.826667	135	35007.9	315.897	7.52563	38.51	1	0	2	0.151813	0.22963	0.133333	0.340741	0	0	0	0	0	0	0	0	0	0	0	0	0	0	1	0	0	0	0	0	1	0	0	0	1	0	0	0	0
eptC	P0CB39	5	0.136915	30.6232	66609	6.87775	0.99582	-0.323224	577	50671.4	455.6	6.88202	11.09	0	0	7	0.151888	0.353553	0.227036	0.246101	0	0	0	0	0	0	1	0	0	0	0	0	0	0	0	0	0	0	0	0	0	0	1	0	0	0	1	0	0
elaA	P0AEH3	3	0.0849673	51.7955	17419.5	4.71991	0.996063	-0.218301	153	25289.2	230.333	5.68679	12.41	0	0	2	0.151954	0.346405	0.176471	0.261438	0	0	0	0	0	0	0	1	0	0	0	0	0	0	0	0	0	0	0	1	0	0	0	0	0	0	0	0	0
der	P0A6P5	90	0.0693878	39.6549	55035.2	5.59613	1.00239	-0.333878	490	38350.9	345.822	7.2606	15.3	2	0	3	0.152005	0.310204	0.206122	0.271429	0	0	0	0	0	0	0	0	0	0	0	0	0	0	0	0	0	1	0	1	0	0	0	0	0	0	1	0	0
rcsD	P39838	33	0.0662921	41.2542	100371	5.05573	0.999237	-0.234494	890	40735	366.455	6.19269	13.25	0	0	8	0.152237	0.323596	0.204494	0.292135	0	0	0	0	0	0	0	0	0	0	0	0	0	0	1	0	0	0	0	0	1	0	0	0	0	0	1	0	0
plsB	P0A7A7	21	0.0817844	40.5362	91380.4	8.51215	0.995195	-0.178563	807	42608	385.333	6.2976	7.806	0	0	8	0.152249	0.325898	0.214374	0.306072	0	0	0	0	0	0	0	0	0	0	0	0	0	0	0	1	0	0	0	0	0	0	0	1	1	0	1	0	0
ydcS	P76108	6	0.112861	25.785	42294.7	7.00104	1.00002	-0.324147	381	41286.5	375.167	6.16243	11.02	1	0	3	0.152377	0.293963	0.238845	0.228346	0	0	0	0	0	0	0	0	0	0	0	0	0	0	0	1	0	0	0	0	0	0	0	1	0	0	1	0	0
yibQ	P37691	11	0.0689655	44.1464	35352.3	9.62518	1.00049	-0.229467	319	34439.4	313.182	6.89011	21.63	0	0	5	0.152395	0.291536	0.263323	0.263323	0	0	0	0	1	0	0	0	0	0	0	0	0	0	0	0	0	0	0	0	0	0	1	0	0	0	0	0	0
prfB	P07012	106	0.0684932	47.3726	41250.2	4.64252	1.01007	-0.689863	365	34693.7	312.868	7.65144	20.54	0	0	7	0.152424	0.263014	0.194521	0.29589	0	0	0	0	1	0	0	0	0	0	0	0	0	0	0	0	0	0	0	0	0	0	1	0	0	0	1	0	0
ygiB	P0ADT2	14	0.0717489	46.5655	23479.2	9.43878	1.00651	-0.538565	223	36177.5	325.857	6.52114	60.53	3	0	6	0.152565	0.147982	0.278027	0.29148	0	0	0	0	0	0	0	0	1	0	0	0	0	0	0	0	0	0	0	0	1	0	0	0	0	0	1	0	0
yebF	P33219	6	0.0762712	34.0669	12961.6	8.82367	1.00145	-0.349153	118	35613.8	323.333	5.73187	14.4	0	0	2	0.152577	0.271186	0.186441	0.237288	0	0	0	0	0	0	0	0	1	0	0	0	0	0	0	0	0	0	0	0	1	0	0	0	0	0	1	0	0
hchA	P31658	58	0.106007	38.1742	31190.1	5.62836	1.00044	-0.224028	283	38244.1	345.724	6.25378	14.48	1	0	2	0.152653	0.29682	0.236749	0.289753	0	0	0	0	0	0	0	0	0	0	0	0	0	0	0	0	1	0	0	0	0	1	0	0	0	0	0	0	0
srmB	P21507	24	0.0495495	37.6559	49913.5	9.27338	1.00549	-0.557432	444	51147.7	458.375	7.35924	29.27	1	1	5	0.152713	0.263514	0.171171	0.297297	0	0	0	0	0	0	0	0	0	0	0	0	0	0	0	0	1	0	0	0	0	1	0	0	0	0	1	0	0
efp	P0A6N4	98	0.0957447	15.3053	20591.1	4.89691	1.00347	-0.220745	188	31751.5	286.01	7.77308	23.4	0	0	4	0.152984	0.308511	0.223404	0.255319	1	0	0	0	0	0	0	0	0	0	0	0	0	0	0	0	0	0	0	0	0	0	0	1	1	0	1	0	0
rplI	P0A7R1	125	0.0469799	19.9322	15768.9	6.16534	1.00385	0.090604	149	37230	335.36	7.46144	5.369	0	0	2	0.153364	0.308725	0.187919	0.342282	0	0	0	0	0	0	0	0	0	0	0	0	0	1	0	0	0	0	0	0	0	1	0	0	0	0	0	0	0
rplQ	P0AG44	131	0.0551181	45.8984	14364.4	11.0521	1.00198	-0.564567	127	36374	327.924	7.29154	29.13	0	0	2	0.153382	0.23622	0.19685	0.322835	0	0	0	0	0	0	0	0	0	0	0	0	0	0	1	0	0	0	0	0	1	0	0	0	0	0	1	0	0
yibT	Q2M7R5	2	0.101449	36.0333	7995.2	9.39496	1.00226	-0.534783	69	13708.6	120.5	2.56815	40.57	0	0	3	0.153527	0.333333	0.246377	0.289855	0	0	0	0	0	1	0	0	0	0	0	0	0	0	0	0	0	0	0	0	0	0	0	1	0	0	0	0	0
btuB	P06129	19	0.131922	24.5507	68406.2	5.22601	0.99934	-0.534039	614	51443.5	466.526	5.64949	8.794	0	0	5	0.153881	0.312704	0.2557	0.174267	0	0	0	0	0	0	0	1	0	0	0	0	0	0	0	0	0	0	0	1	0	0	0	0	1	0	1	0	0
sodC	P0AGD1	38	0.0231214	35.3711	17680.8	5.94672	1.01027	-0.276879	173	37836	340.421	5.80346	53.17	1	1	5	0.153989	0.219653	0.289017	0.283237	0	0	0	0	0	0	0	0	1	0	0	0	0	0	0	0	0	0	0	0	1	0	0	0	0	0	0	0	0
yeeX	P0A8M6	17	0.0550459	27.6073	12777.6	9.29877	1.01365	-0.848624	109	46547.1	416.824	6.03493	30.27	0	0	2	0.154248	0.275229	0.165138	0.266055	0	0	0	1	0	0	0	0	0	0	0	0	0	0	0	0	0	0	0	0	1	0	0	0	1	0	0	0	0
sspA	P0ACA3	27	0.0943396	49.9443	24304.6	5.22137	0.999946	-0.265094	212	34050.8	307.222	6.73379	18.86	0	0	4	0.154671	0.325472	0.216981	0.320755	1	0	0	0	0	0	0	0	0	0	0	0	0	0	0	0	0	0	0	0	0	0	0	1	0	0	0	0	0
yjgM	P39337	2	0.0898204	41.4467	18622.2	5.22504	0.995833	-0.122156	167	24331.6	216.5	5.74878	20.35	0	0	3	0.154734	0.311377	0.185629	0.341317	0	0	0	0	0	0	0	0	0	0	0	1	0	0	0	0	0	0	0	0	0	1	0	0	0	0	0	0	0
rplW	P0ADZ0	116	0.04	21.455	11199	9.93524	1.00813	-0.373	100	35180.5	316.94	7.44298	22	0	0	3	0.154876	0.3	0.14	0.3	0	0	0	0	0	0	0	1	0	0	0	0	0	0	0	0	0	0	0	1	0	0	0	0	1	0	1	0	0
ftsI	P0AD68	57	0.0714286	33.384	63876.7	9.64362	0.999749	-0.15034	588	58799.4	531.614	6.26574	9.863	0	0	4	0.155072	0.306122	0.263605	0.25	0	0	0	0	0	0	0	0	1	0	0	0	0	0	0	0	0	0	0	0	1	0	0	0	1	0	1	0	0
mreB	P0A9X4	52	0.0432277	38.6522	36952	5.19244	0.999179	0.0573487	347	56467.9	513.115	6.26343	6.916	0	0	3	0.155086	0.29683	0.256484	0.29683	0	0	0	0	0	0	0	0	0	1	0	0	0	0	0	0	0	0	0	1	0	0	0	0	0	0	0	0	0
fliC	P04949	29	0.0301205	23.1996	51294.4	4.4964	1.00923	-0.365663	498	48774	447.034	5.46003	28.51	1	1	11	0.15543	0.226908	0.283133	0.228916	1	0	0	0	0	0	0	0	0	0	0	0	0	0	0	0	0	0	0	0	0	0	0	1	1	0	1	0	0
rluC	P0AA39	48	0.0532915	42.0263	36026.1	9.84991	1.00217	-0.460815	319	44421.7	400.292	6.9832	7.836	0	0	3	0.155824	0.291536	0.181818	0.285266	0	0	0	0	0	0	0	0	1	0	0	0	0	0	0	0	0	0	0	0	1	0	0	0	1	0	0	0	0
rpsN	P0AG59	102	0.0594059	49.8564	11580.4	11.1629	1.0086	-0.79505	101	30605.4	276.343	7.70009	56.43	0	0	4	0.156207	0.227723	0.19802	0.277228	1	0	0	0	0	0	0	0	0	0	0	0	0	0	0	0	0	0	0	0	0	0	0	1	0	0	1	0	0
yggX	P0A8P3	16	0.10989	45.0077	10952.4	5.91376	1.00585	-0.857143	91	27025	240.438	6.18728	18.68	0	0	2	0.156226	0.274725	0.153846	0.32967	0	0	0	0	0	0	0	0	0	0	0	0	0	0	0	1	0	0	0	0	0	0	0	1	0	0	1	0	0
gnsA	P0AC92	1	0.0526316	48.8035	6575.54	5.39203	1.01813	-0.545614	57	76662.1	682	6.19049	22.8	0	0	2	0.156891	0.263158	0.122807	0.350877	0	0	0	0	0	0	0	0	0	0	0	1	0	0	0	0	0	0	0	0	0	1	0	0	0	0	1	0	0
rplT	P0A7L3	120	0.101695	30.9441	13496.8	11.4713	0.997373	-0.336441	118	35136.3	316.208	7.509	23.72	0	0	3	0.157702	0.313559	0.110169	0.262712	1	0	0	0	0	0	0	0	0	0	0	0	0	0	0	0	0	0	0	0	0	0	0	1	1	0	1	0	0
sbmC	P33012	10	0.140127	37.2879	18081.2	4.61249	0.999443	-0.363057	157	34649	313.5	6.72716	14.01	0	0	3	0.158214	0.343949	0.197452	0.248408	0	0	0	0	0	0	0	0	0	0	0	1	0	0	0	0	0	0	0	0	0	1	0	0	0	0	1	0	0
yebC	P0A8A0	28	0.0487805	18.2114	26422.3	4.71429	1.00715	-0.384146	246	38370.8	346.179	6.83344	22.35	0	0	3	0.158362	0.227642	0.199187	0.317073	1	0	0	0	0	0	0	0	0	0	0	0	0	0	0	0	0	0	0	0	0	0	0	1	1	0	1	0	0
degP	P0C0V0	49	0.0400844	32.5677	49353.7	8.64789	1.00522	-0.0672996	474	46265.5	419.082	6.22163	20.67	1	0	5	0.158364	0.272152	0.310127	0.248945	0	0	0	0	0	0	0	0	1	0	0	0	0	0	0	0	0	0	0	0	1	0	0	0	1	0	1	0	0
yajO	P77735	14	0.0740741	44.3435	36419.7	5.185	1.00221	-0.404321	324	37306.8	334.143	5.87951	11.72	0	0	6	0.158401	0.296296	0.212963	0.302469	0	0	0	0	0	0	0	0	0	0	0	0	0	1	0	0	0	0	0	0	0	1	0	0	0	0	1	0	0
selB	P14081	74	0.0618893	33.9645	68866.6	6.10724	0.998421	-0.353909	614	33042.4	296.676	8.45557	7.817	0	0	6	0.158468	0.289902	0.174267	0.322476	0	0	0	0	0	0	0	1	0	0	0	0	0	0	0	0	0	0	0	1	0	0	0	0	0	0	1	0	0
ynfB	P76170	23	0.0442478	55.3805	12908.5	9.15009	1.00789	-0.746018	113	32243.7	290.348	6.34032	43.36	1	0	3	0.15858	0.230088	0.176991	0.292035	0	0	0	0	0	0	0	0	1	0	0	0	0	0	0	0	0	0	0	0	1	0	0	0	0	0	1	0	0
rbfA	P0A7G2	37	0.0601504	50.1948	15154.3	5.93195	1.0032	-0.398496	133	35383.3	319.27	7.68197	28.57	0	0	2	0.158808	0.285714	0.172932	0.315789	1	0	0	0	0	0	0	0	0	0	0	0	0	0	0	0	0	0	0	0	0	0	0	1	0	0	1	0	0
bamA	P0A940	82	0.120988	26.6467	90551.6	4.9295	1.00291	-0.482963	810	45824.8	416.049	6.7002	6.049	0	0	4	0.15887	0.311111	0.253086	0.195062	1	0	0	0	0	0	0	0	0	0	0	0	0	0	0	0	0	0	0	0	0	0	0	1	1	0	1	0	0
yfiF	P0AGJ5	35	0.057971	42.8128	37783.9	8.93585	1.0076	-0.681739	345	40377	361.171	7.34294	38.26	1	1	3	0.159481	0.228986	0.249275	0.234783	0	0	0	0	0	0	0	0	0	0	0	1	0	0	0	0	0	0	0	0	0	1	0	0	0	0	0	0	0
clpS	P0A8Q6	20	0.103774	29.1396	12178.9	4.93622	0.996956	-0.180189	106	44697.9	400.9	6.25676	16.98	0	0	2	0.159641	0.330189	0.122642	0.320755	0	0	0	0	0	1	0	0	0	0	0	0	0	0	0	0	0	0	0	0	0	0	0	1	1	0	1	0	0
ppiA	P0AFL3	15	0.0842105	26.9411	20431.1	8.80438	1.00175	-0.134737	190	44334.5	400.133	6.23417	21.05	0	0	5	0.15978	0.278947	0.257895	0.231579	0	0	0	0	1	0	0	0	0	0	0	0	0	0	0	0	0	0	0	0	0	0	1	0	0	0	1	0	0
rplY	P68919	101	0.0744681	41.1373	10693.3	9.59894	1.00941	-0.468085	94	31297.9	282.782	7.82882	28.72	0	0	2	0.159833	0.287234	0.148936	0.276596	0	0	0	0	1	0	0	0	0	0	0	0	0	0	0	0	0	0	0	0	0	0	1	0	0	0	0	0	0
yedY	P76342	5	0.113772	30.386	37368.5	9.15729	0.999228	-0.288922	334	34231.5	307.6	5.92518	11.97	0	0	3	0.159948	0.314371	0.245509	0.281437	0	0	0	0	0	0	0	0	1	0	0	0	0	0	0	0	0	0	0	0	1	0	0	0	1	0	0	0	0
ahpF	P35340	11	0.0575816	28.1058	56176.4	5.46857	1.00242	-0.122649	521	37402	339	5.44046	5.182	0	0	3	0.160097	0.299424	0.224568	0.274472	0	0	0	0	0	0	0	0	0	1	0	0	0	0	0	0	0	0	0	1	0	0	0	0	0	0	1	0	0
yidQ	P0ADM4	21	0.0545455	35.8836	11825.5	5.68634	0.998662	-0.0354545	110	34320.1	311.286	6.99252	43.63	0	0	3	0.160318	0.245455	0.272727	0.281818	0	0	0	0	0	0	0	1	0	0	0	0	0	0	0	0	0	0	0	1	0	0	0	0	0	0	0	0	0
tatE	P0A843	11	0.0298507	7.55821	7024.21	9.04999	1.00294	0.122388	67	33723.1	302.273	5.7388	59.7	0	0	2	0.160902	0.298507	0.149254	0.373134	0	0	0	0	0	1	0	0	0	0	0	0	0	0	0	0	0	0	0	0	0	0	0	1	0	0	1	0	0
hslU	P0A6H5	26	0.0406321	56.4869	49593.2	5.23895	1.0069	-0.363205	443	45252.1	410.462	6.02259	14.89	1	0	4	0.160982	0.27991	0.176072	0.320542	0	0	0	0	0	0	0	0	0	0	0	0	0	0	0	1	0	0	0	0	0	0	0	1	1	0	1	0	0
grxB	P0AC59	20	0.0790698	40.6814	24349.9	7.7243	1.00251	-0.263721	215	24594	223.7	6.18047	8.837	0	0	4	0.161377	0.325581	0.209302	0.288372	0	0	0	0	0	0	0	0	1	0	0	0	0	0	0	0	0	0	0	0	1	0	0	0	1	1	1	0	0
rplX	P60624	109	0.0480769	10.2077	11316.1	10.2109	1.01202	-0.380769	104	31930	287.651	7.65998	26.92	0	0	3	0.161415	0.288462	0.230769	0.192308	1	0	0	0	0	0	0	0	0	0	0	0	0	0	0	0	0	0	0	0	0	0	0	1	0	0	0	0	0
cheA	P07363	35	0.0366972	45.7754	71381.6	4.78497	1.00168	-0.0873089	654	48155.4	437.229	5.50456	15.74	2	0	5	0.161929	0.304281	0.206422	0.318043	0	0	0	0	0	0	0	0	0	0	0	0	0	0	0	1	0	0	0	0	0	0	0	1	1	0	1	1	0
tatB	P69425	18	0.0350877	51.6591	18420.6	5.13275	1.01091	-0.380117	171	38708.3	350.833	6.83228	64.32	1	1	2	0.162629	0.239766	0.22807	0.333333	0	0	0	0	1	0	0	0	0	0	0	0	0	0	0	0	0	0	0	0	0	0	1	0	0	0	0	0	0
ycgN	P0A8L5	8	0.0915033	52.5366	17910.2	4.89874	0.998159	-0.507843	153	37111.3	330.375	8.03653	15.68	0	0	2	0.163072	0.267974	0.156863	0.300654	1	0	0	0	0	0	0	0	0	0	0	0	0	0	0	0	0	0	0	0	0	0	0	1	0	0	1	0	0
yggL	P38521	5	0.111111	69.8315	12880.4	4.90692	1.00721	-0.677778	108	28524.5	252.6	7.10409	14.81	0	0	2	0.163104	0.305556	0.148148	0.287037	1	0	0	0	0	0	0	0	0	0	0	0	0	0	0	0	0	0	0	0	0	0	0	1	0	0	1	0	0
exuR	P0ACL2	10	0.0813953	32.7004	29835.3	5.39545	1.00049	-0.524419	258	28541	256.5	6.01704	10.85	0	0	3	0.163353	0.286822	0.151163	0.302326	0	0	0	1	0	0	0	0	0	0	0	0	0	0	0	0	0	0	0	0	1	0	0	0	1	0	1	0	0
entA	P15047	13	0.0725806	21.6536	26249.4	4.97125	0.997421	0.0326613	248	54673.7	497.385	5.8469	8.87	0	0	2	0.16378	0.282258	0.209677	0.294355	0	0	1	0	0	0	0	0	0	0	0	0	0	0	0	0	0	0	0	0	1	0	0	0	0	0	0	0	0
damX	P11557	38	0.0280374	57.0255	46161.3	5.68744	1.01824	-0.935047	428	56249	509.079	6.30953	92.28	1	1	2	0.164073	0.170561	0.268692	0.257009	0	0	1	0	0	0	0	0	0	0	0	0	0	0	0	0	0	0	0	0	1	0	0	0	0	0	1	0	0
fepB	P0AEL6	16	0.0628931	34.0984	34282.6	5.76056	0.999444	-0.0676101	318	56940.9	514.562	5.77431	20.12	0	0	5	0.164096	0.298742	0.207547	0.339623	0	0	0	0	0	0	0	0	0	0	0	0	0	0	1	0	0	0	0	0	1	0	0	0	1	0	1	0	0
curA	P76113	20	0.0753623	41.0441	37609.3	5.52594	0.999992	-0.267536	345	36741.8	332.5	5.8585	15.36	1	0	4	0.164211	0.304348	0.257971	0.231884	0	0	0	0	0	1	0	0	0	0	0	0	0	0	0	0	0	0	0	0	0	0	0	1	1	0	1	0	0
secG	P0AG99	62	0.0727273	26.3827	11365	6.09052	0.997171	0.375455	110	33551	304.806	8.40633	70.9	1	0	3	0.164462	0.3	0.309091	0.327273	0	0	0	0	0	0	0	0	0	0	0	0	0	0	0	0	0	0	1	0	0	0	1	0	0	0	0	0	0
tolC	P02930	49	0.0649087	34.5241	53740	5.46051	1.00414	-0.427383	493	51101.7	465.02	6.39788	31.84	2	2	6	0.164487	0.271805	0.259635	0.275862	0	0	0	0	0	0	0	0	1	0	0	0	0	0	0	0	0	0	0	0	1	0	0	0	0	0	1	0	0
yaiL	P51024	2	0.0446927	25.4156	19922.5	7.8338	1.01167	-0.472626	179	20999.6	185	7.1405	58.65	2	1	2	0.164865	0.268156	0.145251	0.340782	1	0	0	0	0	0	0	0	0	0	0	0	0	0	0	0	0	0	0	0	0	0	0	1	0	0	0	0	0
ydeI	P31130	9	0.0615385	41.2346	14120.9	6.40057	1.00517	-0.297692	130	28128.9	258.111	5.82924	46.15	1	0	2	0.164873	0.269231	0.223077	0.238462	0	0	0	0	0	0	0	0	1	0	0	0	0	0	0	0	0	0	0	0	1	0	0	0	0	0	0	0	0
yfgD	P76569	2	0.0252101	29.7277	13398.4	5.89484	1.00838	-0.360504	119	25255.5	230	9.26843	20.16	0	0	2	0.165217	0.294118	0.210084	0.369748	0	0	0	0	0	0	0	0	0	0	0	0	0	0	0	0	1	0	0	0	0	1	0	0	1	0	0	1	0
fliF	P25798	16	0.0471014	48.2344	60588.4	6.50763	1.00571	-0.475543	552	43206.9	398.375	5.01401	38.58	2	1	6	0.165359	0.264493	0.262681	0.282609	0	0	0	0	0	0	0	0	0	0	0	1	0	0	0	0	0	0	0	0	0	1	0	0	0	0	1	0	0
orn	P0A784	14	0.0883978	44.0961	20815.4	4.96271	0.999593	-0.371823	181	65555.1	581.571	6.14923	7.182	0	0	2	0.165438	0.309392	0.165746	0.325967	0	0	0	0	0	0	0	0	0	0	0	0	0	0	0	1	0	0	0	0	0	0	0	1	1	0	1	0	0
rhlB	P0A8J8	15	0.0688836	44.2941	47125.4	7.28986	0.998606	-0.346318	421	60041.4	540.2	5.94348	18.76	1	0	4	0.165618	0.289786	0.194774	0.299287	0	0	0	0	0	0	0	0	0	0	0	0	0	0	0	1	0	0	0	0	0	0	0	1	1	0	1	0	0
potF	P31133	4	0.1	25.033	40839.2	5.83759	1.00151	-0.193243	370	31464.5	278.5	6.38669	11.35	0	0	3	0.166068	0.321622	0.227027	0.275676	0	0	0	0	0	0	0	0	0	0	0	0	0	0	0	0	1	0	0	0	0	1	0	0	1	0	1	0	0
phoA	P00634	33	0.0488323	31.7788	49438	5.7431	1.00547	-0.312951	471	40649.8	369.97	6.3876	17.83	0	0	10	0.166189	0.229299	0.235669	0.305732	0	0	0	0	0	0	0	0	1	0	0	0	0	0	0	0	0	0	0	0	1	0	0	0	0	0	1	0	0
uspA	P0AED0	30	0.0555556	37.0361	16066.2	5.11493	0.995417	-0.0555556	144	39694.2	353.733	6.36899	13.19	0	0	3	0.16651	0.340278	0.194444	0.284722	1	0	0	0	0	0	0	0	0	0	0	0	0	0	0	0	0	0	0	0	0	0	0	1	1	0	0	0	0
hflK	P0ABC7	21	0.0572792	29.111	45544.3	6.18866	1.00994	-0.631742	419	53830.2	484.905	6.09909	39.61	2	2	2	0.16665	0.238663	0.27685	0.26253	1	0	0	0	0	0	0	0	0	0	0	0	0	0	0	0	0	0	0	0	0	0	0	1	1	0	1	0	0
mdoG	P33136	5	0.113503	28.1249	57911.8	6.69965	1.00436	-0.541096	511	49972	445.2	7.60514	13.11	0	0	5	0.167116	0.295499	0.240705	0.219178	0	0	0	0	0	0	0	0	0	0	1	0	0	0	0	0	0	0	0	0	0	1	0	0	1	0	1	0	0
exbD	P0ABV2	19	0.0567376	19.3589	15526.8	4.69843	0.999182	0.012766	141	49361.7	448.789	6.11503	56.02	1	1	2	0.167116	0.304965	0.184397	0.304965	1	0	0	0	0	0	0	0	0	0	0	0	0	0	0	0	0	0	0	0	0	0	0	1	1	0	0	0	0
fhuA	P06971	29	0.116466	30.0371	82181.2	5.46539	1.00367	-0.481258	747	53752.3	484.828	6.22432	9.638	0	0	7	0.167141	0.281124	0.262383	0.216867	1	0	0	0	0	0	0	0	0	0	0	0	0	0	0	0	0	0	0	0	0	0	0	1	1	0	0	0	0
yfiB	P07021	12	0.06875	39.1037	17244.4	8.71002	1.00358	-0.289375	160	28572.6	256.5	9.53299	30	0	0	5	0.167316	0.25625	0.25	0.275	0	0	0	0	0	0	0	1	0	0	0	0	0	0	0	0	0	0	0	1	0	0	0	0	0	0	0	0	0
exbB	P0ABU7	16	0.0696721	21.607	26287.1	7.88763	0.992654	0.264754	244	56572.8	515.938	5.76908	37.7	1	1	3	0.167656	0.336066	0.213115	0.327869	0	0	0	0	0	1	0	0	0	0	0	0	0	0	0	0	0	0	0	0	0	0	0	1	0	0	0	0	0
hflC	P0ABC3	25	0.0748503	33.7824	37649.4	6.29926	1.00349	-0.364671	334	49908.4	452.44	6.62098	25.44	1	0	4	0.168862	0.293413	0.176647	0.275449	0	0	0	0	0	0	0	0	0	0	0	0	0	0	1	0	0	0	0	0	1	0	0	0	1	0	1	0	0
ynhG	P76193	40	0.0598802	34.4266	36081.9	9.42218	1.00159	-0.23503	334	36177.3	327.05	6.69074	16.46	1	0	2	0.168934	0.287425	0.290419	0.251497	0	0	0	0	0	0	0	0	1	0	0	0	0	0	0	0	0	0	0	0	1	0	0	0	1	0	1	0	0
yecJ	P0AD10	7	0.0240964	59.0422	9122.48	4.88409	0.997944	0.0819277	83	27078.5	245.143	6.63275	24.09	0	0	2	0.168998	0.313253	0.168675	0.301205	0	0	0	0	0	0	0	0	0	0	0	0	0	0	0	1	0	0	0	0	0	0	0	1	0	0	0	0	0
ycgL	P0AB43	14	0.0740741	55.8509	12414.4	9.16205	1.00914	-0.669444	108	43617.3	393.357	6.75971	30.55	0	0	2	0.169058	0.287037	0.212963	0.25	0	0	0	0	0	0	0	0	0	0	0	0	1	0	0	0	0	0	0	0	0	1	0	0	0	0	1	0	0
rimM	P0A7X6	88	0.0934066	30.4995	20605.2	4.60773	1.00132	-0.29011	182	27911	252.091	8.01003	10.43	0	0	2	0.169131	0.335165	0.197802	0.21978	0	0	0	0	0	0	0	0	0	0	0	0	0	0	0	1	0	0	0	0	0	0	0	1	0	0	1	0	0
yegQ	P76403	3	0.0949227	39.0314	51192.6	5.79718	0.99995	-0.409934	453	32468	291.667	7.66587	6.181	0	0	2	0.169143	0.293598	0.222958	0.284768	0	0	0	0	1	0	0	0	0	0	0	0	0	0	0	0	0	0	0	0	0	0	1	0	0	0	1	0	0
yedD	P31063	11	0.0510949	27.9197	14983.1	4.86664	1.00115	-0.194891	137	35014.8	313.182	6.84805	24.81	0	0	2	0.169811	0.284672	0.19708	0.328467	0	0	0	0	0	0	0	0	1	0	0	0	0	0	0	0	0	0	0	0	1	0	0	0	0	0	1	0	0
yhjJ	P37648	48	0.064257	40.4438	55526.7	5.72638	1.00125	-0.33996	498	43858.6	398.062	6.16944	10.44	0	0	4	0.170199	0.287149	0.208835	0.305221	0	0	0	0	0	0	0	0	0	0	0	0	0	1	0	0	0	0	0	0	0	1	0	0	0	0	1	0	0
rpmH	P0A7P5	96	0.0434783	68.1696	5380.33	13.0024	1.00453	-1.11087	46	31402	283.448	7.86117	100	1	0	1	0.170336	0.173913	0.195652	0.217391	0	0	0	0	0	0	0	0	1	0	0	0	0	0	0	0	0	0	0	0	1	0	0	0	0	0	1	0	0
rpmG	P0A7N9	99	0.0727273	22.3511	6371.5	10.2484	1.01315	-0.803636	55	30677.2	276.626	7.87446	43.63	0	0	3	0.170671	0.272727	0.145455	0.2	1	0	0	0	0	0	0	0	0	0	0	0	0	0	0	0	0	0	0	0	0	0	0	1	0	0	1	0	0
rpmB	P0A7M2	108	0.0641026	40.8308	9006.38	11.4212	1.00075	-0.65	78	31107	280.167	7.5408	34.61	0	0	2	0.170864	0.269231	0.205128	0.217949	0	0	0	0	0	0	0	0	0	0	0	0	0	0	0	1	0	0	0	0	0	0	0	1	0	0	1	0	0
yaeH	P62768	18	0.078125	38.0414	15096	6.61395	1.01145	-0.810937	128	35689.8	318.389	6.1338	22.65	0	0	2	0.171523	0.320312	0.164062	0.226562	0	0	0	0	0	0	0	0	0	0	0	0	0	0	0	0	0	0	1	0	0	0	1	0	1	0	1	0	0
dacC	P08506	20	0.0975	17.8672	43608.4	7.73773	0.999941	-0.0785	400	64330.3	583.55	7.40905	11.5	1	0	3	0.171708	0.3075	0.2325	0.2725	0	0	0	0	0	0	0	0	0	0	0	0	0	0	0	0	1	0	0	0	0	1	0	0	0	0	1	0	0
prfC	P0A7I4	73	0.0793951	23.5826	59573.4	5.6546	1.00124	-0.326276	529	29280.6	262.904	8.50407	10.01	0	0	4	0.172207	0.300567	0.179584	0.270321	0	0	0	0	0	0	0	0	0	0	0	0	0	0	0	0	1	0	0	0	0	1	0	0	1	0	1	0	0
ppiC	P0A9L5	11	0.0752688	36.6237	10231.9	9.23053	1.00102	-0.105376	93	34724.4	316.455	6.524	17.2	0	0	3	0.172939	0.311828	0.204301	0.27957	1	0	0	0	0	0	0	0	0	0	0	0	0	0	0	0	0	0	0	0	0	0	0	1	1	0	0	0	0
speA	P21170	4	0.0820669	54.0099	73897.6	4.8316	0.998525	-0.296353	658	24734.7	224	8.60886	6.231	0	0	3	0.172991	0.305471	0.217325	0.294833	0	0	0	0	0	0	0	0	0	0	0	0	0	0	0	1	0	0	0	0	0	0	0	1	1	0	1	0	0
hns	P0ACF8	23	0.0364964	40.4642	15539.5	5.43622	1.01429	-0.751095	137	40042.4	357.13	7.47295	52.55	1	0	4	0.173728	0.233577	0.153285	0.379562	0	0	0	0	0	0	0	0	0	0	0	0	0	0	0	1	0	0	0	0	0	0	0	1	0	0	0	0	0
pal	P0A912	93	0.0635838	46.4179	18824	6.29218	1.00747	-0.453757	173	34602.4	314.398	7.93252	47.39	1	0	4	0.173877	0.248555	0.277457	0.294798	0	0	0	0	0	0	0	0	0	0	0	0	0	1	0	0	0	0	0	0	0	1	0	0	0	0	1	0	0
yeiP	P0A6N8	70	0.0842105	39.8958	21532.4	4.92377	1.0035	-0.379474	190	25615.5	231.4	8.66494	17.89	0	0	3	0.174034	0.310526	0.189474	0.278947	0	0	0	0	0	0	0	0	0	0	0	0	1	0	0	0	0	0	0	0	0	1	0	0	1	0	0	0	0
dacA	P0AEB2	24	0.0918114	19.9685	44443.4	8.31	0.999936	-0.136973	403	53815.9	489.583	6.94264	1.488	0	0	2	0.174128	0.310174	0.238213	0.255583	0	0	0	0	0	0	0	0	0	0	0	1	0	0	0	0	0	0	0	0	0	1	0	0	1	0	1	0	0
uspD	P0AAB8	20	0.0633803	61.0331	16292.8	6.36774	0.999292	-0.221127	142	33321.6	297.65	6.06495	7.746	0	0	2	0.174198	0.330986	0.183099	0.323944	1	0	0	0	0	0	0	0	0	0	0	0	0	0	0	0	0	0	0	0	0	0	0	1	1	0	0	0	0
cspE	P0A972	5	0.115942	8.48261	7463.35	8.08746	1.00934	-0.213043	69	44797.5	401.8	6.11249	26.08	0	0	2	0.174216	0.289855	0.289855	0.202899	0	0	0	0	0	0	0	0	0	0	0	0	0	0	0	1	0	0	0	0	0	0	0	1	0	0	0	0	0
yiaF	P0ADK0	18	0.0847458	40.7648	25662.8	6.0788	0.998799	-0.151271	236	34626.4	315.444	6.32086	13.55	0	0	3	0.174357	0.283898	0.211864	0.254237	1	0	0	0	0	0	0	0	0	0	0	0	0	0	0	0	0	0	0	0	0	0	0	1	0	0	0	0	0
secB	P0AG86	45	0.0967742	49.8955	17277.2	4.26471	0.995865	-0.187742	155	39279.6	358.511	6.67677	18.06	0	0	2	0.174549	0.290323	0.2	0.283871	0	0	0	0	0	0	0	0	0	0	0	0	0	0	0	1	0	0	0	0	0	0	0	1	0	0	1	0	0
ybjI	P75809	4	0.103321	24.2007	30195.8	4.83527	0.999279	-0.1369	271	29655.3	266.25	6.73862	5.166	0	0	2	0.174648	0.332103	0.206642	0.269373	0	0	0	0	0	0	0	0	0	0	0	0	0	0	0	1	0	0	0	0	0	0	0	1	0	0	1	0	0
rpsT	P0A7U7	89	0.0344828	59.7172	9684.28	11.1824	1.01154	-0.704598	87	31679.3	285.494	8.00761	59.77	0	0	3	0.174741	0.172414	0.149425	0.333333	1	0	0	0	0	0	0	0	0	0	0	0	0	0	0	0	0	0	0	0	0	0	0	1	0	0	1	0	0
blc	P0A901	11	0.129944	29.9266	19851.4	8.88397	0.99485	-0.214124	177	37976.7	337.909	5.96156	12.42	0	0	3	0.174872	0.327684	0.225989	0.237288	0	0	0	0	0	0	0	0	0	0	0	0	0	0	1	0	0	0	0	0	1	0	0	0	0	0	1	0	0
gss	P0AES0	10	0.105008	41.7294	70531.1	5.13019	0.998026	-0.341842	619	30878	280.8	6.10129	6.623	1	0	2	0.17557	0.329564	0.200323	0.260097	0	0	0	0	0	0	0	0	0	0	0	0	0	0	0	1	0	0	0	0	0	0	0	1	1	0	1	0	0
cheY	P0AE67	15	0.0697674	30.1372	14097.2	4.88666	1.00224	0.0271318	129	53574.7	491.267	5.3257	9.302	0	0	2	0.175736	0.310078	0.193798	0.379845	1	0	0	0	0	0	0	0	0	0	0	0	0	0	0	0	0	0	0	0	0	0	0	1	0	0	1	0	0
dsbD	P36655	10	0.104425	38.0467	61794.3	6.75031	0.98724	0.36	565	32176.7	289.8	5.80193	11.15	0	0	5	0.175983	0.366372	0.19823	0.300885	1	0	0	0	0	0	0	0	0	0	0	0	0	0	0	0	0	0	0	0	0	0	0	1	0	0	1	0	0
rnr	P21499	33	0.0725707	45.1197	92108.1	8.7774	1.00475	-0.551169	813	42320.8	381.394	6.99013	21.4	1	1	9	0.177658	0.276753	0.186962	0.281673	0	0	0	0	0	0	0	0	0	0	0	0	0	0	0	1	0	0	0	0	0	0	0	1	1	0	1	0	0
mukB	P22523	29	0.0578735	44.7832	170228	5.237	1.00469	-0.598991	1486	45054.3	403.828	6.70542	13.99	1	0	15	0.177782	0.273217	0.166891	0.345895	0	0	0	0	0	0	0	1	0	0	0	0	0	0	0	0	0	0	0	1	0	0	0	0	1	0	1	0	0
mdoB	P39401	13	0.114024	35.6127	85493	6.10236	0.998946	-0.235649	763	39022.6	351.154	6.8528	3.145	0	0	3	0.178094	0.332896	0.243775	0.231979	0	0	0	0	0	0	0	0	0	0	0	0	0	0	0	1	0	0	0	0	0	0	0	1	1	0	1	0	0
tar	P07017	14	0.0506329	39.9311	59943	5.38812	1.00062	-0.141591	553	44457.8	409.286	5.11227	36.52	3	3	5	0.17836	0.271248	0.20434	0.323689	0	0	0	0	0	0	0	1	0	0	0	0	0	0	0	0	0	0	0	1	0	0	0	0	0	0	1	0	0
yfgM	P76576	19	0.0582524	14.0738	22175.8	5.06537	1.0062	-0.221845	206	38525.9	345.947	6.42908	26.21	0	0	5	0.179066	0.276699	0.203883	0.364078	0	0	0	1	0	0	0	0	0	0	0	0	0	0	0	0	0	0	0	0	1	0	0	0	0	0	1	0	0
yacC	P0AA95	33	0.121739	31.5374	12853.6	5.28668	0.996444	0.00173913	115	38943	351.091	6.31625	9.565	0	0	2	0.179182	0.330435	0.2	0.304348	0	0	0	0	0	0	0	0	1	0	0	0	0	0	0	0	0	0	0	0	1	0	0	0	0	0	1	0	0
lolB	P61320	39	0.0917874	31.7657	23550.5	8.8858	1.00396	-0.643961	207	41480.4	375.923	6.8799	27.53	1	1	2	0.179729	0.289855	0.236715	0.231884	0	0	0	0	0	0	0	0	0	0	0	0	1	0	0	0	0	0	0	0	0	1	0	0	1	0	0	0	0
tamA	P0ADE4	16	0.112652	31.4326	64795.4	8.73065	1.00107	-0.415251	577	51592.2	467.562	6.60427	9.532	0	0	6	0.179789	0.320624	0.244367	0.206239	0	0	0	0	0	0	0	0	0	0	0	0	0	0	1	0	0	0	0	0	1	0	0	0	1	0	1	0	0
yohF	P33368	10	0.0513834	27.7458	26950.5	5.13654	0.997083	0.0794466	253	35146.6	322.4	6.55012	16.2	0	0	4	0.180211	0.288538	0.217391	0.312253	1	0	0	0	0	0	0	0	0	0	0	0	0	0	0	0	0	0	0	0	0	0	0	1	0	0	1	0	0
bamB	P77774	31	0.0688776	26.4357	41886.7	4.7182	0.998286	0.00892857	392	42874	388.065	6.58535	7.908	0	0	3	0.180466	0.329082	0.267857	0.255102	0	0	0	0	0	0	0	0	0	0	0	0	0	1	0	0	0	0	0	0	0	1	0	0	1	0	0	0	0
lpoB	P0AB38	37	0.0375587	61.8164	22515.4	6.41205	1.00286	-0.214554	213	48953.5	443.973	6.73343	49.29	1	1	3	0.180556	0.239437	0.295775	0.29108	0	0	0	0	0	0	0	0	0	0	0	0	0	0	0	0	1	0	0	0	0	1	0	0	0	0	1	0	0
ompA	P0A910	121	0.0895954	21.439	37200.3	5.98871	1.0019	-0.338728	346	38065.1	344.983	7.64183	14.16	0	0	5	0.181132	0.280347	0.265896	0.228324	0	0	0	0	0	0	0	0	1	0	0	0	0	0	0	0	0	0	0	0	1	0	0	0	0	0	1	0	0
allE	P75713	4	0.126437	32.7674	28730.1	4.92584	0.995753	-0.0927203	261	28374.7	255.25	6.87173	8.045	0	0	3	0.181195	0.348659	0.275862	0.249042	0	0	0	0	0	1	0	0	0	0	0	0	0	0	0	0	0	0	0	0	0	0	0	1	0	0	1	0	0
otsB	P31678	51	0.0714286	38.6071	29174.9	5.37775	0.998377	-0.145113	266	33882.4	305.353	6.17765	15.03	0	0	3	0.181211	0.289474	0.203008	0.304511	0	0	0	0	0	0	0	0	0	0	0	0	0	0	0	0	1	0	0	0	0	1	0	0	1	0	0	0	0
yheO	P64624	19	0.0625	30.8325	26820.3	5.3952	0.998712	-0.1625	240	35797.5	319.158	6.78124	19.16	0	0	3	0.181893	0.316667	0.225	0.2375	0	0	0	0	0	0	0	0	0	0	0	0	0	0	0	1	0	0	0	0	0	0	0	1	0	0	0	0	0
yjdC	P0ACU7	21	0.0732984	42.8786	21930.8	4.94696	0.995964	-0.305236	191	33844.2	305.095	6.51437	9.424	0	0	2	0.181988	0.303665	0.120419	0.361257	0	0	0	0	0	0	0	0	0	0	0	0	0	1	0	0	0	0	0	0	0	1	0	0	1	0	0	0	0
lolA	P61316	54	0.0985222	29.5488	22496.8	6.27826	1.00377	-0.503941	203	47555.6	429.889	7.07209	41.37	1	0	4	0.18239	0.270936	0.241379	0.192118	0	0	0	0	0	0	0	0	1	0	0	0	0	0	0	0	0	0	0	0	1	0	0	0	0	0	1	0	0
dsbA	P0AEG4	46	0.110577	26.3101	23104.3	5.94574	0.998985	-0.130769	208	40117.2	364.565	6.85515	23.07	1	0	2	0.182528	0.322115	0.182692	0.274038	0	0	0	0	0	0	0	0	1	0	0	0	0	0	0	0	0	0	0	0	1	0	0	0	1	0	1	0	0
skp	P0AEU7	50	0.0372671	30.2292	17688	9.6944	1.00953	-0.472671	161	38138.1	346.46	6.81263	36.02	0	0	4	0.182647	0.236025	0.15528	0.31677	0	0	0	0	0	0	0	0	1	0	0	0	0	0	0	0	0	0	0	0	1	0	0	0	0	0	1	0	0
surA	P0ABZ6	46	0.046729	38.6621	47283.2	6.47772	1.00404	-0.382477	428	45044.9	410.304	6.65065	11.21	0	0	6	0.182738	0.264019	0.219626	0.287383	0	0	0	0	0	0	0	0	1	0	0	0	0	0	0	0	0	0	0	0	1	0	0	0	1	0	1	0	0
otsA	P31677	40	0.101266	34.5582	53610.5	6.37115	0.998092	-0.281224	474	34544	310.525	6.2487	10.75	0	0	4	0.182916	0.333333	0.206751	0.291139	0	0	0	0	0	0	0	0	0	0	0	0	0	0	0	1	0	0	0	0	0	0	0	1	1	0	1	0	0
mscM	P39285	28	0.0641373	46.6837	123966	6.5506	0.994741	0.0177055	1107	51454.5	463.179	6.57877	21.22	4	1	7	0.183129	0.33785	0.188799	0.344173	0	0	0	0	0	0	0	0	0	0	0	0	0	0	1	0	0	0	0	0	1	0	0	0	0	1	1	0	0
hflX	P25519	47	0.056338	46.1876	48326.5	5.68439	1.00015	-0.332394	426	28818.9	260.191	8.35703	13.61	0	0	6	0.183171	0.309859	0.147887	0.309859	0	0	0	0	1	0	0	0	0	0	0	0	0	0	0	0	0	0	0	0	0	0	1	0	1	0	1	0	0
minE	P0A734	2	0.0454545	64.6625	10234.8	5.14691	1.00359	-0.294318	88	27194.5	250.5	5.81317	19.31	0	0	3	0.183633	0.340909	0.125	0.340909	1	0	0	0	0	0	0	0	0	0	0	0	0	0	0	0	0	0	0	0	0	0	0	1	0	0	0	0	0
rpmJ	P0A7Q6	88	0	32.9421	4364.29	10.6946	1.00165	-0.610526	38	28500.7	257.682	8.00584	47.36	0	0	2	0.183718	0.236842	0.157895	0.131579	0	0	0	0	0	0	0	0	1	0	0	0	0	0	0	0	0	0	0	0	1	0	0	0	0	0	1	0	0
yebY	P64506	16	0.0619469	31.6602	12378.3	7.73907	1.00088	0.00973451	113	22319	200.875	6.65395	15.04	0	0	4	0.184194	0.300885	0.238938	0.309735	0	0	0	0	0	0	0	0	0	0	1	0	0	0	0	0	0	0	0	0	0	1	0	0	0	0	0	0	0
csgG	P0AEA2	4	0.0758123	40.448	30556.8	6.75238	0.996718	-0.0245487	277	29860.4	275.5	6.11401	18.41	1	0	2	0.184211	0.33213	0.249097	0.267148	0	0	0	0	0	0	0	0	0	0	0	0	0	1	0	0	0	0	0	0	0	1	0	0	0	0	0	0	0
yghA	P0AG84	20	0.0680272	41.749	31487.6	6.31976	1.00271	-0.177891	294	33276.7	302.6	5.79528	19.72	1	0	4	0.184237	0.282313	0.221088	0.27551	0	0	0	0	0	0	0	0	0	0	0	0	0	0	0	1	0	0	0	0	0	0	0	1	0	0	1	0	0
ymbA	P0AB10	14	0.0855615	39.0246	20634.1	5.80646	0.996948	-0.157754	187	46193.9	420.214	6.21164	18.71	0	0	3	0.18562	0.347594	0.251337	0.240642	0	0	0	0	0	0	0	0	1	0	0	0	0	0	0	0	0	0	0	0	1	0	0	0	1	0	1	0	0
nfsA	P17117	5	0.0708333	45.4058	26800.4	6.44403	0.995626	-0.154583	240	23293.8	213	5.42916	16.66	0	0	4	0.185915	0.3125	0.208333	0.295833	0	0	0	0	0	0	0	0	0	0	0	0	0	0	0	0	1	0	0	0	0	1	0	0	1	0	0	0	0
ybiT	P0A9U3	4	0.0849057	36.087	59857.3	4.98871	1.00464	-0.380755	530	42626.7	386.75	6.62741	6.415	0	0	3	0.186167	0.311321	0.222642	0.301887	0	0	0	0	0	0	0	0	0	1	0	0	0	0	0	0	0	0	0	1	0	0	0	0	1	0	1	0	0
sseB	P0AFZ1	28	0.0697674	53.2051	28642.2	4.466	1.00502	-0.176357	258	35295.9	320.536	6.53093	10.46	0	0	2	0.186184	0.302326	0.20155	0.329457	0	0	0	0	0	0	0	0	0	0	0	0	0	0	0	1	0	0	0	0	0	0	0	1	0	0	0	0	0
ugpB	P0AG80	7	0.111872	31.9126	48448.2	6.28595	1.00609	-0.503196	438	35075.1	322.429	7.54055	15.75	0	0	4	0.186531	0.26484	0.246575	0.276256	0	0	0	0	0	0	0	0	1	0	0	0	0	0	0	0	0	0	0	0	1	0	0	0	0	0	1	0	0
yajD	P0AAQ2	5	0.104348	20.7565	13363.8	6.14008	1.00176	-0.830435	115	35283.2	320.4	7.51385	31.3	0	0	3	0.186642	0.26087	0.191304	0.26087	1	0	0	0	0	0	0	0	0	0	0	0	0	0	0	0	0	0	0	0	0	0	0	1	0	0	1	0	0
yejK	P33920	18	0.0895522	38.6496	37822	4.87592	1.00164	-0.364478	335	29939.9	266.833	6.65732	13.43	0	0	2	0.187175	0.310448	0.19403	0.334328	0	0	0	0	0	0	0	0	0	0	0	0	0	0	0	1	0	0	0	0	0	0	0	1	1	0	0	0	0
wrbA	P0A8G6	53	0.0858586	35.8843	20845.3	5.59393	0.999236	-0.0818182	198	31195.6	279.736	6.35033	29.29	0	0	5	0.187306	0.272727	0.252525	0.267677	1	0	0	0	0	0	0	0	0	0	0	0	0	0	0	0	0	0	0	0	0	0	0	1	0	0	0	0	0
ftsA	P0ABH0	54	0.0428571	38.201	45329.5	5.84454	0.998137	-0.0245238	420	47227.8	428.833	6.67553	7.619	0	0	3	0.187416	0.314286	0.216667	0.269048	0	0	0	0	0	0	0	1	0	0	0	0	0	0	0	0	0	0	0	1	0	0	0	0	1	0	1	0	0
nlpE	P40710	10	0.0889831	28.2353	25844	5.00018	1.00273	-0.311017	236	25415	232.1	6.51499	20.76	1	0	3	0.187419	0.245763	0.237288	0.330508	0	0	0	0	0	0	0	0	0	0	0	0	0	0	0	0	0	1	0	1	0	0	0	0	0	0	0	0	0
yceB	P0AB26	16	0.0645161	32.2495	20499.5	6.15045	1.00397	-0.141935	186	45534.7	413.375	6.7021	13.97	0	0	4	0.187783	0.306452	0.209677	0.306452	0	0	0	0	0	0	0	0	0	0	0	1	0	0	0	0	0	0	0	0	0	1	0	0	0	0	0	0	0
yciH	P08245	29	0.00925926	27.5528	11396.1	9.37531	1.01284	-0.418519	108	24513.3	218.966	7.93978	37.96	0	0	3	0.188504	0.240741	0.231481	0.25	0	0	0	0	0	0	0	0	0	0	0	0	0	0	0	1	0	0	0	0	0	0	0	1	0	0	0	0	0
flgM	P0AEM4	16	0	31.1876	10340.5	5.2951	1.01289	-0.504124	97	43642.5	400.062	5.52612	56.7	1	0	2	0.188877	0.195876	0.247423	0.28866	0	0	0	0	0	0	0	0	0	0	0	0	0	0	0	1	0	0	0	0	0	0	0	1	0	0	1	0	0
ybcJ	P0AAS7	12	0.0428571	12.0171	7389.45	7.83832	1.00218	0.101429	70	46045.4	409.083	8.51318	22.85	0	0	2	0.189041	0.285714	0.185714	0.285714	1	0	0	0	0	0	0	0	0	0	0	0	0	0	0	0	0	0	0	0	0	0	0	1	1	0	0	1	0
mprA	P0ACR9	9	0.0454545	72.8563	20563.2	5.81818	1.00424	-0.6375	176	28554.9	260.333	7.34404	24.43	0	0	4	0.189074	0.255682	0.181818	0.346591	0	0	1	0	0	0	0	0	0	0	0	0	0	0	0	0	0	0	0	0	1	0	0	0	1	0	1	0	0
lpoA	P45464	44	0.0560472	42.7348	72824.3	5.26459	1.0033	-0.271681	678	47846.8	433.591	7.12638	23.74	1	1	9	0.189171	0.258112	0.256637	0.29056	0	0	0	0	0	0	0	0	0	0	0	0	0	0	0	0	0	1	0	1	0	0	0	0	0	0	1	1	0
yihD	P0ADP9	21	0.0674157	48.6854	10272.8	5.17902	1.0068	-0.423596	89	24486.6	218.952	5.55697	14.6	0	0	2	0.189648	0.325843	0.123596	0.359551	0	0	0	0	0	0	0	0	1	0	0	0	0	0	0	0	0	0	0	0	1	0	0	0	0	0	1	0	0
alsB	P39265	4	0.0643087	21.0167	32909.5	6.45258	1.00447	0.0144695	311	39927.8	364.75	6.61749	11.57	0	0	5	0.189856	0.292605	0.228296	0.302251	0	0	0	0	0	0	0	0	0	0	0	1	0	0	0	0	0	0	0	0	0	1	0	0	1	0	1	0	0
dcrB	P0AEE1	17	0.0216216	35.6838	19787.3	5.08453	1.00628	-0.229189	185	27542.2	251.765	7.1139	39.45	1	0	4	0.190421	0.264865	0.227027	0.27027	0	0	0	0	0	0	0	0	0	0	0	0	0	0	1	0	0	0	0	0	1	0	0	0	1	0	0	0	0
rpmE	P0A7M9	71	0.0714286	48.6729	7870.99	9.461	1.00054	-0.648571	70	23902.6	215.718	8.57956	30	0	0	2	0.190454	0.228571	0.257143	0.114286	0	0	0	0	0	0	0	0	1	0	0	0	0	0	0	0	0	0	0	0	1	0	0	0	1	0	1	0	0
rodZ	P27434	28	0.0504451	46.9439	36191.2	5.58478	1.00454	-0.391395	337	45500.6	416.107	6.59417	52.22	1	1	4	0.191314	0.228487	0.228487	0.290801	0	0	0	0	0	0	0	0	0	0	0	1	0	0	0	0	0	0	0	0	0	1	0	0	1	0	1	0	0
yeaH	P76235	30	0.0936768	59.2893	49391.8	6.7226	1.00447	-0.725293	427	31588.9	284.967	6.61342	33.48	1	1	4	0.191367	0.28103	0.206089	0.248244	0	0	0	0	0	0	0	0	0	0	0	0	0	0	0	0	1	0	0	0	0	1	0	0	0	0	1	0	0
tolA	P19934	24	0.0285036	36.753	43156.1	9.09686	1.02246	-0.609501	421	35962	329.583	6.73338	82.89	1	1	2	0.191783	0.125891	0.152019	0.472684	0	0	0	0	0	0	0	0	0	0	0	0	0	0	0	1	0	0	0	0	0	0	0	1	0	0	0	0	0
yjbR	P0AF50	5	0.0677966	55.6941	13519.3	6.05597	1.00324	-0.392373	118	14899.4	132.4	6.63182	24.57	0	0	2	0.191843	0.322034	0.186441	0.313559	0	0	0	0	0	0	0	0	0	0	0	0	0	0	0	0	1	0	0	0	0	1	0	0	0	0	0	0	0
folX	P0AC19	6	0.0666667	39.5242	14081.9	6.50934	0.997565	-0.425833	120	27557.2	253	5.64848	18.33	0	0	2	0.192358	0.333333	0.141667	0.258333	1	0	0	0	0	0	0	0	0	0	0	0	0	0	0	0	0	0	0	0	0	0	0	1	0	0	1	0	0
yfeY	P76537	34	0.078534	27.7916	20897.4	5.21307	1.00453	-0.351309	191	35980.7	325.559	7.09424	14.65	0	0	4	0.193513	0.256545	0.282723	0.230366	0	0	0	0	0	0	0	0	1	0	0	0	0	0	0	0	0	0	0	0	1	0	0	0	1	0	0	0	0
lrp	P0ACJ0	18	0.0609756	47.0598	18886.6	8.90375	1.00154	-0.419512	164	49146.2	441.667	6.37678	24.39	0	0	2	0.194088	0.335366	0.195122	0.262195	0	0	0	0	0	0	0	0	0	0	0	0	0	0	0	0	0	1	0	1	0	0	0	0	1	0	0	0	0
yqjC	P42616	39	0.0409836	37.6893	13905.5	8.81427	1.01881	-0.986885	122	34107.6	307.846	6.68227	76.22	1	1	2	0.194569	0.213115	0.122951	0.360656	0	0	0	0	0	0	0	0	1	0	0	0	0	0	0	0	0	0	0	0	1	0	0	0	0	0	1	0	0
yicC	P23839	18	0.0522648	51.2547	33174.5	5.09979	1.00432	-0.44216	287	38673.4	347.056	6.4684	6.968	0	0	3	0.194974	0.303136	0.139373	0.369338	0	0	0	0	0	0	0	1	0	0	0	0	0	0	0	0	0	0	0	1	0	0	0	0	1	0	1	0	0
proQ	P45577	38	0.0387931	27.1461	25892.2	9.66388	1.01276	-0.776293	232	37900.7	342.579	6.60336	53.87	1	1	3	0.195422	0.215517	0.189655	0.314655	0	0	0	1	0	0	0	0	0	0	0	0	0	0	0	0	0	0	0	0	1	0	0	0	0	0	1	0	0
yraP	P64596	16	0.0314136	19.7827	20027.7	9.03851	1.00291	0.0445026	191	44306.1	403.625	6.2877	25.65	1	0	2	0.195726	0.287958	0.21466	0.287958	0	0	0	0	0	0	0	0	1	0	0	0	0	0	0	0	0	0	0	0	1	0	0	0	0	0	1	0	0
efeO	P0AB24	11	0.072	29.9189	41137.1	4.9787	1.006	-0.314933	375	42585.1	388.091	6.27739	6.666	0	0	3	0.196065	0.277333	0.170667	0.312	0	0	0	0	0	0	0	0	0	0	0	0	0	0	0	0	1	0	0	0	0	1	0	0	0	0	1	0	0
seqA	P0AFY8	47	0.0662983	34.5878	20315.2	8.815	1.00203	-0.286188	181	44275	397.702	6.24034	13.25	0	0	4	0.196127	0.276243	0.176796	0.303867	0	0	0	0	0	0	0	0	1	0	0	0	0	0	0	0	0	0	0	0	1	0	0	0	1	0	0	0	0
fecA	P13036	7	0.105943	35.0181	85320.5	5.58978	1.00227	-0.516537	774	56305.3	511.571	5.6782	25.45	1	1	7	0.196314	0.280362	0.289406	0.223514	0	0	0	0	0	0	0	0	0	0	0	0	0	0	0	0	1	0	0	0	0	1	0	0	1	0	1	0	0
elaB	P0AEH5	47	0.0792079	32.6772	11305.5	5.34979	1.00661	-0.519802	101	30465.5	274.787	6.47334	39.6	1	0	2	0.196903	0.306931	0.168317	0.29703	0	0	0	0	0	0	0	0	0	0	0	0	0	0	0	1	0	0	0	0	0	0	0	1	0	0	0	0	0
yfcN	P0A8B2	6	0.0710383	63.4541	21013.1	8.40497	0.999735	-0.481967	183	25299.9	226	6.94845	15.84	0	0	3	0.19764	0.289617	0.153005	0.306011	0	0	0	0	0	0	0	0	1	0	0	0	0	0	0	0	0	0	0	0	1	0	0	0	0	0	1	0	0
osmC	P0C0L2	45	0.0629371	18.4259	15088	5.57037	1.00492	-0.121678	143	30491.1	276.2	6.31563	32.86	1	0	3	0.197683	0.258741	0.230769	0.265734	0	0	0	0	0	0	0	0	0	0	0	0	0	0	0	0	1	0	0	0	0	1	0	0	0	0	0	0	0
ivy	P0AD59	21	0.0700637	19.2439	16872.1	6.26691	1.00042	-0.102548	157	26913.4	245.762	6.3064	19.1	0	0	3	0.198217	0.248408	0.229299	0.273885	0	0	0	0	0	1	0	0	0	0	0	0	0	0	0	0	0	0	0	0	0	0	0	1	0	0	1	0	0
ybhB	P12994	25	0.101266	29.3146	17084.9	5.26971	0.996563	-0.18038	158	25567.5	230.08	8.67235	19.62	0	0	3	0.198366	0.291139	0.272152	0.196203	0	0	0	0	0	0	0	0	1	0	0	0	0	0	0	0	0	0	0	0	1	0	0	0	0	0	1	0	0
yceD	P0AB28	96	0.0635838	44.2017	19314.7	4.44647	1.00128	-0.192486	173	26283	236.74	8.07038	19.07	0	0	3	0.19875	0.306358	0.179191	0.300578	0	0	0	0	0	0	0	0	0	0	0	0	0	1	0	0	0	0	0	0	0	1	0	0	0	0	0	0	0
yqjG	P42620	10	0.134146	27.6823	37385.6	5.98993	0.995181	-0.368293	328	34261.8	306.3	6.44755	13.41	0	0	4	0.198825	0.332317	0.219512	0.213415	0	0	0	0	0	1	0	0	0	0	0	0	0	0	0	0	0	0	0	0	0	0	0	1	1	0	1	0	0
tolB	P0A855	36	0.0906977	38.3128	45955	6.97882	1.00098	-0.215349	430	43939.4	399.25	6.63979	16.51	0	0	5	0.199193	0.290698	0.304651	0.211628	0	0	0	0	0	0	0	0	1	0	0	0	0	0	0	0	0	0	0	0	1	0	0	0	1	0	1	0	0
minC	P18196	29	0.04329	42.3057	24775.2	6.38043	0.999721	-0.0510823	231	47841	432.966	6.92438	24.24	1	0	3	0.199347	0.277056	0.229437	0.311688	0	0	0	0	0	0	0	0	0	0	0	0	0	0	0	1	0	0	0	0	0	0	0	1	1	0	0	0	0
tatA	P69428	12	0.0449438	26.818	9663.86	5.72943	1.01403	-0.469663	89	33703.4	303	6.70583	100	1	1	1	0.199395	0.247191	0.168539	0.235955	0	0	0	0	0	1	0	0	0	0	0	0	0	0	0	0	0	0	0	0	0	0	0	1	0	0	1	0	0
yqiC	Q46868	15	0.0208333	54.8312	11275.8	5.89532	1.01472	-0.817708	96	24600	224.4	6.13993	40.62	0	0	2	0.199643	0.270833	0.135417	0.3125	0	0	0	0	0	0	0	1	0	0	0	0	0	0	0	0	0	0	0	1	0	0	0	0	0	0	1	0	0
dps	P0ABT2	45	0.0598802	24.9832	18695.1	5.72333	0.999487	-0.214371	167	33141.2	297.778	6.49397	19.76	0	0	2	0.200075	0.311377	0.155689	0.293413	0	0	0	0	0	0	0	0	0	0	0	0	0	0	0	1	0	0	0	0	0	0	0	1	0	0	0	0	0
fetA	P77279	2	0.0755556	38.6338	25381.7	5.26581	0.999593	-0.211556	225	23793.7	217	8.46301	12.44	0	0	2	0.200461	0.333333	0.226667	0.28	0	0	0	0	0	0	0	0	0	0	0	0	0	1	0	0	0	0	0	0	0	1	0	0	1	0	1	0	0
dkgA	Q46857	46	0.0727273	39.8145	31109.2	5.99896	1.00179	-0.375273	275	30316.8	274	6.42499	16.36	0	0	3	0.201285	0.323636	0.196364	0.254545	1	0	0	0	0	0	0	0	0	0	0	0	0	0	0	0	0	0	0	0	0	0	0	1	1	0	1	0	0
yciF	P21362	15	0.0361446	36.9307	18596.9	5.47394	1.00834	-0.455422	166	32172.7	291.533	5.91415	21.08	0	0	3	0.201692	0.259036	0.126506	0.409639	0	0	0	0	0	0	0	0	0	0	0	1	0	0	0	0	0	0	0	0	0	1	0	0	0	0	1	0	0
zapE	P64612	11	0.0853333	39.6219	43063	6.36798	0.996085	-0.288533	375	34820.2	317.364	7.36727	16.26	1	0	5	0.202234	0.314667	0.168	0.309333	0	0	0	0	0	0	0	0	0	0	0	0	0	1	0	0	0	0	0	0	0	1	0	0	0	0	1	1	0
ppiD	P0ADY1	26	0.0609952	28.0547	68149	4.9389	1.00791	-0.405457	623	36017.3	327.769	6.93444	14.44	0	0	10	0.2023	0.269663	0.202247	0.300161	0	0	0	0	0	0	0	0	0	0	1	0	0	0	0	0	0	0	0	0	0	1	0	0	1	0	1	0	0
rsgA	P39286	43	0.0628571	39.5129	39192.8	5.59381	1.00117	-0.404571	350	29371.4	263.372	7.78715	16.28	1	0	3	0.202472	0.3	0.22	0.231429	0	0	0	0	0	0	0	0	0	0	0	0	0	0	0	1	0	0	0	0	0	0	0	1	1	0	1	0	0
rlpA	P10100	24	0.0469613	41.9017	37527.6	5.51459	1.00459	-0.244751	362	43538.2	397	6.71787	41.43	1	1	6	0.202666	0.226519	0.309392	0.229282	0	0	0	0	0	0	0	0	0	0	0	0	0	0	1	0	0	0	0	0	1	0	0	0	0	0	1	0	0
lptD	P31554	55	0.127551	41.2831	89670	4.93646	1.00094	-0.65727	784	45495	415.255	6.88974	8.29	0	0	6	0.202942	0.303571	0.252551	0.19898	0	0	0	0	0	0	0	0	1	0	0	0	0	0	0	0	0	0	0	0	1	0	0	0	1	0	1	0	0
ycfP	P0A8E1	7	0.0944444	38.7694	21225.9	6.13202	1.00145	-0.591111	180	18815.4	172.143	5.39255	11.11	0	0	4	0.20332	0.322222	0.2	0.233333	0	0	0	0	0	0	0	1	0	0	0	0	0	0	0	0	0	0	0	1	0	0	0	0	0	0	1	0	0
rseB	P0AFX9	29	0.0880503	46.0031	35749.3	8.60272	0.99982	-0.257233	318	40633.8	365.621	6.60804	13.2	0	0	6	0.203716	0.311321	0.264151	0.254717	0	0	0	0	0	0	0	0	1	0	0	0	0	0	0	0	0	0	0	0	1	0	0	0	1	0	1	0	0
mqsA	Q46864	9	0.0687023	29.1374	14702.9	9.09747	1.0037	-0.322137	131	28192.4	251.667	6.10363	17.55	0	0	3	0.204857	0.282443	0.21374	0.259542	0	0	0	0	0	0	0	0	1	0	0	0	0	0	0	0	0	0	0	0	1	0	0	0	1	0	0	0	0
cspC	P0A9Y6	5	0.115942	8.38696	7402.27	6.53888	1.00906	-0.189855	69	29620.5	262.8	7.49718	15.94	0	0	2	0.20624	0.289855	0.26087	0.188406	1	0	0	0	0	0	0	0	0	0	0	0	0	0	0	0	0	0	0	0	0	0	0	1	0	0	0	0	0
yegP	P76402	47	0.0909091	33.5874	12024.1	9.43451	1.01359	-0.710909	110	31132.6	280.617	6.44048	60	0	0	3	0.20646	0.218182	0.290909	0.236364	1	0	0	0	0	0	0	0	0	0	0	0	0	0	0	0	0	0	0	0	0	0	0	1	0	0	1	0	0
yaiA	P0AAN5	16	0.0793651	25.7619	7281.11	6.0827	1.01406	-1.2746	63	30929.4	280.938	6.13763	73.01	1	0	3	0.206674	0.190476	0.206349	0.238095	0	0	0	0	0	0	0	0	0	0	0	0	1	0	0	0	0	0	0	0	0	1	0	0	0	0	0	0	0
yfdI	P76507	4	0.182844	33.2438	51482.9	8.79181	0.983049	0.488488	443	34772.6	308.25	8.02835	5.643	0	0	2	0.206813	0.474041	0.200903	0.207675	0	0	0	0	0	0	0	0	0	0	0	1	0	0	0	0	0	0	0	0	0	1	0	0	1	0	1	0	0
deaD	P0A9P6	13	0.0492846	42.9561	70545.3	8.74579	1.0052	-0.585692	629	46623.4	419.231	6.38846	28.77	2	2	5	0.207706	0.257552	0.214626	0.305246	1	0	0	0	0	0	0	0	0	0	0	0	0	0	0	0	0	0	0	0	0	0	0	1	1	0	1	0	0
psiF	P0AFM4	30	0.0377358	51.7642	11686.4	9.78375	1.00847	-0.569811	106	30872.2	278.667	6.58101	100	1	1	1	0.208134	0.188679	0.188679	0.292453	0	0	0	0	0	0	0	0	1	0	0	0	0	0	0	0	0	0	0	0	1	0	0	0	0	0	0	0	0
ybfF	P75736	5	0.0748031	36.1492	28436.9	5.86066	0.994472	-0.212992	254	37537.1	344	5.89716	7.874	0	0	2	0.20814	0.314961	0.200787	0.26378	0	0	0	0	0	0	0	0	1	0	0	0	0	0	0	0	0	0	0	0	1	0	0	0	0	0	1	0	0
yqjD	P64581	40	0.029703	35.8436	11051.4	9.0462	1.01156	-0.544554	101	29419	266.425	6.5742	77.22	1	1	2	0.208408	0.247525	0.207921	0.346535	0	0	0	0	0	0	0	0	0	0	0	0	0	0	0	1	0	0	0	0	0	0	0	1	0	0	0	0	0
matP	P0A8N0	19	0.0666667	47.3587	17693.2	9.51923	1.00691	-0.779333	150	50203.4	452.632	6.29362	36.66	0	0	4	0.210349	0.293333	0.153333	0.326667	0	0	0	0	0	0	0	0	1	0	0	0	0	0	0	0	0	0	0	0	1	0	0	0	0	0	1	0	0
yeaG	P0ACY3	48	0.113354	38.3418	74479.4	5.62726	1.00325	-0.528882	644	30098.5	270.979	6.40756	14.44	1	1	6	0.210886	0.315217	0.209627	0.27795	0	0	0	0	0	0	0	0	0	0	0	1	0	0	0	0	0	0	0	0	0	1	0	0	1	0	1	0	0
tamB	P39321	23	0.0540111	30.3939	136778	4.93243	1.0031	-0.182685	1259	48735.4	437.13	6.92402	6.115	0	0	7	0.211359	0.312947	0.255759	0.263701	0	0	0	0	0	0	0	0	0	0	0	0	0	0	0	1	0	0	0	0	0	0	0	1	0	0	1	0	0
ycgB	P29013	31	0.129412	49.5639	60813.2	5.66351	0.998883	-0.612549	510	29461.4	265.903	6.54432	10.39	0	0	4	0.212423	0.32549	0.198039	0.258824	1	0	0	0	0	0	0	0	0	0	0	0	0	0	0	0	0	0	0	0	0	0	0	1	1	0	1	0	0
yjdJ	P39274	13	0.0666667	51.1512	10467.9	7.8653	1.0102	-0.704444	90	28033.7	252.154	6.45043	24.44	0	0	2	0.21263	0.288889	0.155556	0.222222	0	0	0	1	0	0	0	0	0	0	0	0	0	0	0	0	0	0	0	0	1	0	0	0	0	0	1	0	0
minD	P0AEZ3	10	0.0518519	38.9426	29613.7	5.24591	1.00375	-0.118148	270	42127.9	380.9	6.82837	13.33	0	0	5	0.212654	0.314815	0.2	0.288889	1	0	0	0	0	0	0	0	0	0	0	0	0	0	0	0	0	0	0	0	0	0	0	1	1	0	0	0	0
yihI	P0A8H6	28	0.0118343	53.4331	19059	6.36957	1.02753	-1.37692	169	39410.8	351.929	6.84478	82.24	1	1	3	0.213923	0.147929	0.230769	0.331361	0	0	0	0	0	0	0	0	1	0	0	0	0	0	0	0	0	0	0	0	1	0	0	0	1	0	0	0	0
ygaU	P0ADE6	43	0.0604027	18.3383	16062.9	5.70758	1.01205	-0.458389	149	29724.2	268.791	6.6003	30.87	0	0	3	0.215176	0.268456	0.228188	0.221477	0	0	0	0	0	1	0	0	0	0	0	0	0	0	0	0	0	0	0	0	0	0	0	1	1	0	0	0	0
ydgJ	P77376	5	0.083815	41.163	38256.9	5.48846	0.99897	-0.221387	346	77844.5	703.4	5.49025	11.56	0	0	5	0.215525	0.317919	0.225434	0.283237	0	0	0	0	0	0	0	0	0	0	0	0	0	0	0	1	0	0	0	0	0	0	0	1	1	0	0	0	0
ydgH	P76177	46	0.0859873	33.9093	33902.9	9.27094	1.00574	-0.324204	314	35916.9	323.739	6.69726	15.28	0	0	5	0.216156	0.267516	0.219745	0.267516	0	0	0	0	0	0	0	0	1	0	0	0	0	0	0	0	0	0	0	0	1	0	0	0	1	0	1	0	0
yebT	P76272	8	0.0706956	28.1358	94969.3	5.77313	1.00116	-0.0984036	877	23267.8	209.75	6.15625	11.06	1	0	5	0.216329	0.321551	0.253136	0.261117	0	0	0	0	0	0	0	0	0	0	0	0	0	0	0	1	0	0	0	0	0	0	0	1	0	0	1	0	0
yjgR	P39342	2	0.062	30.5302	54331.6	5.91473	1.00199	-0.15	500	35539	323.5	7.52911	14.39	0	0	7	0.216383	0.306	0.24	0.288	0	0	0	0	0	0	0	0	0	0	0	0	0	0	0	1	0	0	0	0	0	0	0	1	1	0	0	0	0
tsr	P02942	11	0.0490018	34.7976	59442.3	4.88483	1.00129	-0.108348	551	45564.1	419.636	4.98016	16.51	0	0	7	0.218371	0.277677	0.206897	0.328494	0	0	0	0	0	0	0	0	0	1	0	0	0	0	0	0	0	0	0	1	0	0	0	0	0	0	0	0	0
ygaM	P0ADQ7	37	0.0458716	18.5064	11847.2	8.76593	1.00458	-0.47156	109	27489.3	247.297	6.59647	51.37	1	0	2	0.219781	0.220183	0.220183	0.284404	0	0	0	0	1	0	0	0	0	0	0	0	0	0	0	0	0	0	0	0	0	0	1	0	0	0	0	0	0
ompX	P0A917	61	0.152047	24.5854	18602.4	6.56134	0.99927	-0.319883	171	28011.3	255.393	8.43256	36.25	1	0	3	0.22081	0.298246	0.280702	0.19883	0	0	0	0	0	0	0	0	1	0	0	0	0	0	0	0	0	0	0	0	1	0	0	0	0	0	1	0	0
yggN	P0ADS9	46	0.041841	37.295	26428.9	8.96759	1.00758	-0.469456	239	38338.3	346.804	6.41644	15.48	0	0	3	0.220962	0.259414	0.213389	0.276151	0	0	0	0	0	0	0	0	0	0	1	0	0	0	0	0	0	0	0	0	0	1	0	0	0	0	0	0	0
yggE	P0ADS6	9	0.0569106	26.5512	26634.9	6.10004	1.0036	-0.251626	246	21831.8	200.333	6.42936	21.95	0	0	5	0.221852	0.272358	0.186992	0.300813	0	0	0	0	0	0	0	0	1	0	0	0	0	0	0	0	0	0	0	0	1	0	0	0	0	0	1	0	0
yccJ	P0AB14	48	0.0933333	42.1587	8524.39	4.70148	1.01119	-0.649333	75	24887.2	224.292	6.37059	42.66	0	0	2	0.222738	0.253333	0.16	0.346667	0	0	0	0	0	0	0	0	0	0	0	0	1	0	0	0	0	0	0	0	0	1	0	0	0	0	0	0	0
cnu	P64467	21	0.112676	41.3324	8416.47	6.24884	0.999233	-0.470423	71	25860.2	233.524	6.81103	12.67	0	0	2	0.222879	0.366197	0.15493	0.28169	0	0	0	0	0	0	0	0	0	0	0	0	0	0	0	0	1	0	0	0	0	1	0	0	1	0	0	0	0
yciE	P21363	8	0.0595238	64.4655	18961.2	4.93939	1.00451	-0.408929	168	37723.1	344.375	5.62241	13.69	0	0	2	0.223593	0.267857	0.196429	0.309524	0	0	0	0	0	0	0	0	0	0	0	1	0	0	0	0	0	0	0	0	0	1	0	0	0	0	0	0	0
cheW	P0A964	16	0.0538922	25.6976	18083.6	4.31049	0.995214	0.322156	167	49644.4	455.938	5.58311	19.16	0	0	2	0.223852	0.383234	0.209581	0.281437	0	0	0	0	0	0	0	0	0	0	0	0	0	0	0	0	1	0	0	0	0	1	0	0	1	0	0	0	0
rnb	P30850	13	0.076087	34.5761	72489.9	5.40179	1.00005	-0.276863	644	40654.7	367.462	6.50448	6.832	0	0	3	0.22399	0.298137	0.166149	0.304348	0	0	0	0	1	0	0	0	0	0	0	0	0	0	0	0	0	0	0	0	0	0	1	0	1	0	1	1	0
raiA	P0AD49	54	0.0353982	46.8858	12784.4	6.2038	1.00567	-0.535398	113	19552.9	175.648	9.31565	46.01	0	0	2	0.224038	0.256637	0.176991	0.318584	0	0	0	0	0	0	0	0	0	0	0	0	0	0	0	0	1	0	0	0	0	1	0	0	0	0	0	0	0
yecF	P0AD07	11	0.0405405	43.6122	8238.47	5.25031	1.00502	-0.258108	74	15965.3	144.455	7.21557	59.45	0	0	2	0.22404	0.22973	0.135135	0.405405	0	0	0	0	0	0	0	0	0	0	0	0	0	0	0	1	0	0	0	0	0	0	0	1	0	0	1	0	0
ybgS	P0AAV6	36	0.00793651	8.11032	12871.9	4.61395	1.01432	-0.711111	126	24266.4	220.167	6.45764	100	1	1	1	0.225461	0.126984	0.309524	0.253968	0	0	0	0	0	0	0	0	1	0	0	0	0	0	0	0	0	0	0	0	1	0	0	0	0	0	1	0	0
bamC	P0A903	60	0.0610465	26.5363	36842	5.33685	1.00294	-0.265116	344	37653.8	341.55	6.70857	28.48	0	0	8	0.225687	0.267442	0.241279	0.27907	1	0	0	0	0	0	0	0	0	0	0	0	0	0	0	0	0	0	0	0	0	0	0	1	0	0	1	0	0
ybgF	P45955	34	0.0722433	31.8198	28231.1	8.58136	1.00722	-0.468061	263	39637.5	362.294	6.72286	61.97	1	1	2	0.227959	0.247148	0.262357	0.250951	0	0	0	0	0	0	0	0	0	0	0	0	0	0	0	1	0	0	0	0	0	0	0	1	0	0	1	0	0
prlF	P15373	6	0.045045	56.509	12358.8	5.10846	1.00505	-0.578378	111	26917.7	246	6.96914	35.13	0	0	4	0.228997	0.243243	0.216216	0.243243	0	0	0	0	0	0	0	0	0	0	0	0	1	0	0	0	0	0	0	0	0	1	0	0	0	0	0	0	0
lptC	P0ADV9	43	0.078534	30.5702	21702.4	6.30011	0.999135	-0.372251	191	33588.4	304.372	6.8966	17.8	0	0	3	0.229752	0.324607	0.198953	0.230366	0	0	0	0	0	0	0	0	0	0	0	0	0	0	0	1	0	0	0	0	0	0	0	1	0	0	1	0	0
yifE	P0ADN2	28	0.116071	47.7616	13133.4	6.10187	1.00893	-1.06875	112	34412.3	309.143	6.97717	38.39	0	0	2	0.230129	0.241071	0.1875	0.25	1	0	0	0	0	0	0	0	0	0	0	0	0	0	0	0	0	0	0	0	0	0	0	1	0	0	0	0	0
ybaY	P77717	26	0.0315789	43.36	19431	7.86639	1.00044	0.176316	190	30978.7	279	6.94165	55.78	2	1	5	0.230631	0.268421	0.257895	0.247368	0	0	0	0	0	0	0	0	1	0	0	0	0	0	0	0	0	0	0	0	1	0	0	0	1	0	0	0	0
ftsN	P29131	53	0.0438871	74.2558	35792.8	10.1697	1.01324	-1.02351	319	46396.9	419.906	6.55251	78.68	1	1	2	0.230959	0.178683	0.216301	0.260188	1	0	0	0	0	0	0	0	0	0	0	0	0	0	0	0	0	0	0	0	0	0	0	1	0	0	1	0	0
lpp	P69776	25	0.0128205	14.1128	8323.39	9.30011	1.00499	-0.314103	78	35169.6	319.96	6.98192	75.64	0	0	3	0.232904	0.230769	0.205128	0.307692	0	0	0	0	0	0	0	0	1	0	0	0	0	0	0	0	0	0	0	0	1	0	0	0	0	0	0	0	0
hemY	P0ACB7	25	0.0552764	40.3402	45244.5	8.52472	0.997582	-0.361558	398	40672.9	368	6.72766	14.07	0	0	4	0.233043	0.298995	0.153266	0.349246	0	0	0	0	0	0	0	0	0	1	0	0	0	0	0	0	0	0	0	1	0	0	0	0	1	0	1	0	0
osmY	P0AFH8	44	0.0199005	16.393	21073.5	6.31525	1.011	-0.29204	201	30979.5	278.818	6.38616	41.29	2	0	3	0.233534	0.238806	0.20398	0.248756	0	0	0	0	0	0	0	0	0	0	0	0	0	0	0	0	1	0	0	0	0	1	0	0	0	0	1	0	0
proP	P0C0L7	6	0.106	38.1468	54845.2	6.76337	0.98555	0.5584	500	26149.5	241.833	6.77037	13	0	0	5	0.233632	0.4	0.206	0.288	0	0	0	0	0	0	0	0	0	1	0	0	0	0	0	0	0	0	0	1	0	0	0	0	0	0	1	0	0
sra	P68191	89	0	48.3733	5095.76	11.0436	1.01366	-1.26889	45	20982.6	188.843	8.24651	100	1	0	1	0.23395	0.177778	0.288889	0.155556	0	0	0	0	0	0	0	0	1	0	0	0	0	0	0	0	0	0	0	0	1	0	0	0	0	0	1	0	0
yahO	P75694	29	0.043956	17.3846	9895.27	5.79657	1.01044	-0.285714	91	23906.4	214.621	7.05588	30.76	0	0	3	0.238914	0.263736	0.164835	0.32967	0	0	0	0	0	0	0	0	1	0	0	0	0	0	0	0	0	0	0	0	1	0	0	0	0	0	1	0	0
ftsE	P0A9R7	19	0.0585586	34.6644	24438.9	9.36725	0.995563	-0.0774775	222	41750.8	380.368	7.15293	15.31	0	0	3	0.243116	0.315315	0.225225	0.27027	0	0	0	0	0	0	0	1	0	0	0	0	0	0	0	0	0	0	0	1	0	0	0	0	1	0	1	0	0
osmE	P0ADB1	38	0.0625	28.1393	12020.5	7.69891	0.99873	-0.265179	112	26339.4	238.368	6.49145	28.57	0	0	2	0.244425	0.232143	0.1875	0.25	0	0	0	0	0	0	0	0	0	0	0	1	0	0	0	0	0	0	0	0	0	1	0	0	0	0	0	0	0
yajG	P0ADA5	30	0.0572917	35.7286	20949.8	8.685	0.999034	-0.0895833	192	36040.9	327.467	6.96344	12.5	0	0	2	0.245318	0.291667	0.21875	0.25	0	0	0	0	1	0	0	0	0	0	0	0	0	0	0	0	0	0	0	0	0	0	1	0	0	0	1	0	0
ftsX	P0AC30	19	0.0880682	38.4094	38543.2	9.07794	0.992112	0.191761	352	47375.5	431.895	6.72107	21.59	1	1	2	0.247014	0.357955	0.227273	0.278409	0	0	0	0	0	0	0	0	0	0	0	1	0	0	0	0	0	0	0	0	0	1	0	0	0	0	1	0	0
spy	P77754	28	0.0434783	49.4621	18198.9	9.66022	1.01054	-0.757764	161	34796.8	317.5	6.53062	44.72	2	0	3	0.249156	0.167702	0.136646	0.36646	0	0	0	0	0	0	0	0	0	0	0	0	0	0	1	0	0	0	0	0	1	0	0	0	0	0	1	0	0
ydgA	P77804	22	0.0657371	28.0205	54688.3	5.06818	1.00727	-0.298606	502	42454.7	381.318	6.58658	16.93	0	0	6	0.25891	0.286853	0.258964	0.288845	0	0	0	0	0	0	0	0	0	0	0	1	0	0	0	0	0	0	0	0	0	1	0	0	1	0	1	0	0
lptE	P0ADC1	38	0.0466321	31.0959	21356.3	8.73041	1.00188	-0.251813	193	37324	337.105	7.02551	32.12	1	0	3	0.264793	0.274611	0.207254	0.274611	0	0	0	0	0	0	0	0	0	0	0	0	0	0	1	0	0	0	0	0	1	0	0	0	1	0	1	0	0
yjbD	P32685	4	0.0444444	16.3344	10531.9	10.1811	1.01924	-1.18556	90	23393.3	215	5.08185	71.11	1	0	3	0.265116	0.188889	0.155556	0.311111	1	0	0	0	0	0	0	0	0	0	0	0	0	0	0	0	0	0	0	0	0	0	0	1	0	0	1	0	0
slyB	P0A905	8	0.0258065	24.3755	15601.5	9.35577	1.00051	0.113548	155	20873.6	189.875	5.95836	30.32	0	0	2	0.266623	0.290323	0.329032	0.180645	0	0	0	0	0	0	0	1	0	0	0	0	0	0	0	0	0	0	0	1	0	0	0	0	0	0	0	0	0
amiC	P63883	17	0.0647482	40.7369	45633.9	9.58905	1.00297	-0.209592	417	36951	338.353	7.59833	17.5	0	0	5	0.267559	0.294964	0.218225	0.273381	0	0	0	0	0	0	0	0	0	0	0	0	0	0	0	1	0	0	0	0	0	0	0	1	1	0	1	0	0
stpA	P0ACG1	14	0.0522388	48.8701	15347.3	7.94965	1.01665	-0.79403	134	19922.3	176.786	7.43526	76.11	2	0	5	0.268687	0.231343	0.186567	0.350746	0	0	0	0	0	0	0	0	0	0	0	0	0	0	0	1	0	0	0	0	0	0	0	1	0	0	1	0	0
ydcL	P64451	14	0.0810811	23.991	24426.7	8.40143	1.00267	-0.268018	222	20908.6	187.857	7.04091	27.92	1	0	4	0.269582	0.288288	0.220721	0.22973	0	0	0	0	0	0	0	0	0	0	0	0	0	0	1	0	0	0	0	0	1	0	0	0	0	0	1	0	0
cspA	P0A9X9	7	0.114286	13.4229	7403.19	5.57806	1.00941	-0.251429	70	37579.5	335	7.56089	32.85	0	0	2	0.272495	0.271429	0.314286	0.157143	0	0	0	0	0	0	0	0	0	0	0	0	0	0	0	1	0	0	0	0	0	0	0	1	0	0	0	0	0
ygiC	P0ADT5	5	0.126943	34.87	45025.5	4.68805	0.999433	-0.38886	386	34522.4	315.6	6.639	5.699	0	0	3	0.275032	0.334197	0.186528	0.297927	0	0	0	1	0	0	0	0	0	0	0	0	0	0	0	0	0	0	0	0	1	0	0	0	1	0	0	0	0
yahJ	P77554	1	0.0586957	43.4505	50548.2	6.06403	0.999988	-0.244783	460	23550.5	207	8.8858	5.217	0	0	2	0.275362	0.280435	0.21087	0.3	0	0	0	0	0	0	0	0	1	0	0	0	0	0	0	0	0	0	0	0	1	0	0	0	1	0	1	1	0
hemX	P09127	27	0.0407125	42.3532	42962.5	4.67584	1.00646	-0.43486	393	38780.4	350.519	6.84741	46.31	2	1	3	0.278318	0.249364	0.183206	0.3257	0	0	0	0	0	0	0	0	0	0	0	0	0	0	0	0	1	0	0	0	0	1	0	0	0	0	1	0	0
yhjG	P37645	9	0.0612245	26.2777	74456.6	8.65167	1.00376	-0.211516	686	25262.8	229.667	6.69695	15.88	1	1	5	0.278665	0.298834	0.258017	0.271137	0	0	0	0	0	0	0	0	0	0	0	0	0	0	0	1	0	0	0	0	0	0	0	1	1	0	1	0	0
chaB	P0AE63	9	0.105263	49.6605	8944.71	6.5014	1.01822	-1.47763	76	21385.6	191.667	5.84955	100	1	1	1	0.289275	0.197368	0.144737	0.236842	0	0	0	0	0	0	0	0	0	0	0	0	1	0	0	0	0	0	0	0	0	1	0	0	0	0	1	0	0
nudK	P37128	1	0.078534	42.2937	21748.4	4.8786	1.00221	-0.335079	191	6855.81	61	8.1618	13.61	0	0	3	0.295082	0.335079	0.183246	0.277487	0	0	0	0	0	0	0	0	0	0	0	0	0	0	0	0	1	0	0	0	0	1	0	0	1	0	1	0	0
ygiW	P0ADU5	20	0.0615385	29.7115	14010.6	5.07623	1.00447	-0.272308	130	21671.3	196.85	6.55256	43.84	1	0	3	0.302007	0.276923	0.246154	0.184615	0	0	0	0	0	0	0	0	1	0	0	0	0	0	0	0	0	0	0	0	1	0	0	0	0	0	0	0	0
yjbJ	P68206	15	0.115942	17.6681	8325.15	5.44098	1.02164	-1.52609	69	20595.4	189.267	6.28301	28.98	0	0	2	0.302571	0.246377	0.144928	0.202899	0	0	0	0	0	0	0	0	0	0	0	1	0	0	0	0	0	0	0	0	0	1	0	0	0	0	1	0	0
amiA	P36548	5	0.0519031	32.2952	31411.7	10.0983	1.00376	-0.318339	289	35967.6	331.4	8.86835	33.21	1	1	4	0.319252	0.269896	0.228374	0.259516	0	0	0	0	0	0	0	0	0	0	0	0	0	0	0	1	0	0	0	0	0	0	0	1	1	0	1	0	0
wzzB	P76372	9	0.0521472	34.4782	36454.3	5.42743	1.00183	-0.264724	326	32974	298.556	6.64339	11.34	0	0	3	0.326014	0.319018	0.187117	0.288344	0	0	0	0	0	0	0	0	0	0	0	0	0	0	1	0	0	0	0	0	1	0	0	0	0	0	1	0	0
yaiW	P77562	2	0.0824176	48.2525	40413.9	9.58368	1.00394	-0.376923	364	17450.8	158	7.39111	24.17	1	0	6	0.363924	0.274725	0.230769	0.285714	0	0	0	0	0	0	0	0	0	0	0	0	0	0	0	1	0	0	0	0	0	0	0	1	1	0	1	0	0
pspE	P23857	9	0.0673077	29.7442	11475.2	7.86407	1.0012	-0.188462	104	13054.5	117	5.38549	21.15	0	0	2	0.364672	0.307692	0.192308	0.288462	0	0	0	0	1	0	0	0	0	0	0	0	0	0	0	0	0	0	0	0	0	0	1	0	1	0	0	0	0
rna	P21338	8	0.100746	42.3537	29617.3	8.8631	1.00199	-0.411567	268	38340.5	350.375	5.81796	25	0	0	4	0.402426	0.253731	0.242537	0.283582	0	0	0	0	0	0	0	0	1	0	0	0	0	0	0	0	0	0	0	0	1	0	0	0	1	0	1	0	0
yffS	P76550	0	0.0483271	25.958	29750.6	5.43866	1.01249	-0.639405	269	0	0	0	23.42	0	0	6	0	0.241636	0.223048	0.330855	0	0	0	0	0	0	0	0	0	0	0	0	0	0	0	1	0	0	0	0	0	0	0	1	1	0	1	0	1
crl	P24251	0	0.12782	30.3609	15654.8	6.31561	1.00274	-0.511278	133	0	0	0	25.56	0	0	2	0	0.323308	0.165414	0.285714	0	0	0	0	0	0	0	0	0	0	0	0	0	0	0	0	1	0	0	0	0	1	0	0	0	0	1	1	1
tabA	P0AF96	0	0.08	51.5635	16865.2	5.30768	1.00162	-0.248667	150	0	0	0	25.33	0	0	5	0	0.306667	0.173333	0.3	0	0	0	0	0	0	0	1	0	0	0	0	0	0	0	0	0	0	0	1	0	0	0	0	0	0	0	0	1
paaY	P77181	0	0.0510204	48.8046	21324.3	6.15826	0.997758	-0.0642857	196	0	0	0	15.81	0	0	2	0	0.316327	0.234694	0.244898	0	0	0	0	0	0	0	0	0	0	0	0	1	0	0	0	0	0	0	0	0	1	0	0	0	0	0	0	1
[truncated: 140 more columns]
