# Supplementary material for: Harnessing Machine Learning To Unravel Protein Degradation in Escherichia coli
Source: mSystems. 2021 Feb 2;6(1):e01296-20. doi: 10.1128/mSystems.01296-20 (PMC7857536; doi:10.1128/mSystems.01296-20)
Supplement: DATA SET S3 [file mSystems.01296-20-sd003.xlsx]

## Sheet: Sheet1
The stability of a protein was determined as described in the Results section, under the subheading "Statistical modelling of protein stability reveals that only a small subset of proteins undergoes rapid degradation". Slow-degrading ,Fast-degrading and Stable proteins are labeled 0 ,1 and 2, respectively.
Protein IDs	Gene names	Peptides	Razor + unique peptides	Unique peptides	Stability
P0A9Q7	adhE	36	36	36	2
P00968	carB	34	34	34	2
P0A6Y8	dnaK	34	34	34	2
P0A8T7	rpoC	33	33	33	0
P06959	aceF	31	31	31	2
P0A6F5	groL	31	31	31	2
P05793	ilvC	30	30	30	2
P0A8V2	rpoB	30	30	30	0
P0A705	infB	29	29	29	0
P07813	leuS	28	28	28	0
P09373	pflB	28	28	26	2
P0A6M8	fusA	26	26	26	0
P0A6P9	eno	26	26	26	2
P0AFG8	aceE	25	25	25	2
P18956	ggt	25	25	25	1
P00956	ileS	24	24	24	2
P00957	alaS	24	24	24	2
P08839	ptsI	24	24	24	2
P0A799	pgk	24	24	24	2
P0A9B2	gapA	24	24	24	2
P0AG67	rpsA	24	24	24	0
P23843	oppA	24	24	24	2
P23847	dppA	24	24	24	0
P36683	acnB	24	24	24	1
P77804	ydgA	24	24	24	0
P0A6T1	pgi	23	23	23	0
P0A6Z3	htpG	23	23	23	2
P0A825	glyA	23	23	23	2
P0AD61	pykF	23	23	23	0
P33363	bglX	23	23	23	2
P0A6P1	tsf	22	22	22	0
P00452	nrdA	21	21	21	0
P00864	ppc	21	21	21	2
P00961	glyS	21	21	21	2
P06971	fhuA	21	21	21	2
P09831	gltB	21	21	21	0
P0A940	bamA	21	21	21	2
P0A9M0	lon	21	21	21	2
P0AB24	efeO	21	21	21	2
P0AEM9	fliY	21	21	21	2
P43329	hrpA	21	21	21	2
P0AD96	livJ	21	21	20	0
P05458	ptrA	20	20	20	2
P06612	topA	20	20	20	0
P0ADY1	ppiD	20	20	20	2
P0AEE5	mglB	20	20	20	2
P04949	fliC	19	19	19	1
P08331	cpdB	19	19	19	2
P0A9P0	lpdA	19	19	19	2
P07118	valS	18	18	18	2
P0A870	talB	18	18	18	2
P0A9W3	ettA	18	18	18	2
P0AE06	acrA	18	18	18	0
P0AFG3	sucA	18	18	18	2
P0AFK9	potD	18	18	18	0
P10408	secA	18	18	18	2
P33136	mdoG	18	18	18	0
P35340	ahpF	18	18	18	2
P36938	pgm	18	18	18	0
P76578	yfhM	18	18	18	0
P00582	polA	17	17	17	2
P0A7L0	rplA	17	17	17	2
P0A836	sucC	17	17	17	0
P0A850	tig	17	17	17	0
P0A9C5	glnA	17	17	17	2
P0ACY3	yeaG	17	17	17	0
P0AEU0	hisJ	17	17	17	2
P0AEX9	malE	17	17	17	2
P0C0V0	degP	17	17	17	2
P15877	gcd	17	17	17	2
P63284	clpB	17	17	17	2
P00350	gnd	16	16	16	0
P00490	malP	16	16	16	2
P00561	thrA	16	16	16	2
P05055	pnp	16	16	16	2
P07024	ushA	16	16	16	2
P08506	dacC	16	16	16	0
P09551	argT	16	16	16	0
P0A9G6	aceA	16	16	16	2
P0AAI3	ftsH	16	16	16	2
P0ABH9	clpA	16	16	16	1
P0AG80	ugpB	16	16	16	0
P15254	purL	16	16	16	2
P23865	prc	16	16	16	2
P31224	acrB	16	16	16	0
P46837	yhgF	16	16	16	2
P69441	adk	16	16	16	0
P00370	gdhA	15	15	15	2
P00959	metG	15	15	15	2
P08200	icd	15	15	15	0
P09832	gltD	15	15	15	2
P0A7D4	purA	15	15	15	2
P0A8M3	thrS	15	15	15	2
P0AB71	fbaA	15	15	15	2
P0AB91	aroG	15	15	15	2
P0ADE6	ygaU	15	15	15	0
P0AE08	ahpC	15	15	15	2
P0AEQ3	glnH	15	15	15	0
P0AES4	gyrA	15	15	15	0
P0AES6	gyrB	15	15	15	0
P0AG82	pstS	15	15	15	0
P0AGE9	sucD	15	15	15	0
P10121	ftsY	15	15	15	2
P22106	asnB	15	15	15	2
P23721	serC	15	15	15	2
P27298	prlC	15	15	15	2
P28635	metQ	15	15	15	0
P30860	artJ	15	15	15	2
P31828	pqqL	15	15	15	2
P37329	modA	15	15	15	2
P37747	glf	15	15	15	0
P00509	aspC	14	14	14	0
P04816	livK	15	14	14	0
P07395	pheT	14	14	14	2
P08997	aceB	14	14	14	0
P0A6H5	hslU	14	14	14	2
P0A7K2	rplL	14	14	14	2
P0A7V0	rpsB	14	14	14	0
P0A9U3	ybiT	14	14	14	0
P0ABA6	atpG	14	14	14	0
P0AC53	zwf	14	14	14	2
P0AC59	grxB	14	14	14	2
P0AFH8	osmY	14	14	14	0
P0AG78	sbp	14	14	14	1
P17315	cirA	14	14	14	2
P37902	gltI	14	14	14	0
P75797	gsiB	14	14	14	2
P76116	yncE	14	14	14	2
P07001	pntA	13	13	13	2
P08957	hsdM	13	13	13	2
P09169	ompT	13	13	13	2
P0A6H1	clpX	13	13	13	0
P0A7E5	pyrG	13	13	13	0
P0A7I4	prfC	13	13	13	0
P0A7W7	rpsH	13	13	13	0
P0A858	tpiA	13	13	13	0
P0A867	talA	13	13	13	0
P0A879	trpB	13	13	13	2
P0ABK5	cysK	13	13	13	2
P0AC86	glgP	13	13	13	0
P0ADG7	guaB	13	13	13	0
P11557	damX	13	13	13	2
P11875	argS	13	13	13	0
P15639	purH	13	13	13	2
P16700	cysP	13	13	13	2
P21599	pykA	13	13	13	2
P25665	metE	13	13	13	2
P31554	lptD	13	13	13	2
P37636	mdtE	13	13	13	2
P39321	tamB	13	13	13	2
P69797	manX	13	13	13	2
P76558	maeB	13	13	13	0
P77338	mscK	13	13	13	2
P33570	tktB	13	13	12	0
P00448	sodA	12	12	12	0
P00946	manA	12	12	12	2
P05825	fepA	12	12	12	2
P06149	dld	12	12	12	2
P09151	leuA	12	12	12	0
P0AEC3	arcB	12	12	12	0
P0AG30	rho	12	12	12	0
P0AG55	rplF	12	12	12	0
P0AGD7	ffh	12	12	12	2
P15640	purD	12	12	12	2
P16659	proS	12	12	12	2
P21179	katE	12	12	12	1
P21499	rnr	12	12	12	0
P21889	aspS	12	12	12	0
P22259	pckA	12	12	12	2
P23538	ppsA	12	12	12	2
P27302	tktA	13	12	12	0
P33940	mqo	12	12	12	2
P38489	nfsB	12	12	12	2
P39342	yjgR	12	12	12	2
P45523	fkpA	12	12	12	0
P61175	rplV	12	12	12	0
P62399	rplE	12	12	12	2
P69783	crr	12	12	12	0
P76272	yebT	12	12	12	2
P77522	sufB	12	12	12	2
P77611	rsxC	12	12	12	0
Q46829	bglA	12	12	12	2
P02931	ompF	12	12	11	2
P00934	thrC	11	11	11	2
P00962	glnS	11	11	11	2
P02359	rpsG	11	11	11	0
P02925	rbsB	11	11	11	0
P04825	pepN	11	11	11	2
P05791	ilvD	11	11	11	2
P07003	poxB	11	11	11	0
P07004	proA	11	11	11	2
P09424	mtlD	11	11	11	2
P0A749	murA	11	11	11	0
P0A817	metK	11	11	11	2
P0A910	ompA	11	11	11	2
P0A9M8	pta	11	11	11	2
P0AAB6	galF	11	11	11	0
P0AB89	purB	11	11	11	2
P0DMC7	rcsB	11	11	11	0
P13009	metH	11	11	11	2
P21513	rne	11	11	11	2
P24182	accC	11	11	11	2
P25714	yidC	11	11	11	2
P30859	artI	11	11	11	0
P30958	mfd	11	11	11	0
P32132	typA	11	11	11	2
P37689	gpmI	11	11	11	2
P39099	degQ	11	11	11	0
P43672	uup	11	11	11	2
P46889	ftsK	11	11	11	0
P60438	rplC	11	11	11	0
P60560	guaC	11	11	11	2
P60624	rplX	11	11	11	0
P60723	rplD	11	11	11	0
P61889	mdh	11	11	11	2
P62707	gpmA	11	11	11	2
P75691	yahK	11	11	11	2
P76128	ddpA	11	11	11	2
P77348	mppA	11	11	11	2
Q46857	dkgA	11	11	11	0
P0AC33	fumA	13	13	10	2
P02413	rplO	10	10	10	0
P06715	gor	10	10	10	0
P07650	deoA	10	10	10	2
P0A6A6	leuC	10	10	10	0
P0A6C8	argB	10	10	10	0
P0A7A9	ppa	10	10	10	0
P0A7E1	pyrD	10	10	10	2
P0A7F3	pyrI	10	10	10	1
P0A7G6	recA	10	10	10	0
P0A7R1	rplI	10	10	10	2
P0A8F8	uvrB	10	10	10	2
P0A8L1	serS	10	10	10	2
P0A9A6	ftsZ	10	10	10	0
P0AAI9	fabD	10	10	10	2
P0AAR3	ybaK	10	10	10	2
P0ABA0	atpF	10	10	10	0
P0ABP8	deoD	10	10	10	0
P0ACJ8	crp	10	10	10	2
P0ADE4	tamA	10	10	10	2
P0AEI4	rimO	10	10	10	2
P0AFG6	sucB	10	10	10	2
P0AFM2	proX	10	10	10	1
P0AG84	yghA	10	10	10	0
P13482	treA	10	10	10	0
P15288	pepD	10	10	10	2
P15977	malQ	10	10	10	2
P18843	nadE	10	10	10	0
P27303	emrA	10	10	10	2
P31120	glmM	10	10	10	2
P31133	potF	10	10	10	2
P31663	panC	10	10	10	2
P45955	ybgF	10	10	10	2
P60422	rplB	10	10	10	0
P68919	rplY	10	10	10	0
P75830	macA	10	10	10	2
P76108	ydcS	10	10	10	2
P76177	ydgH	10	10	10	0
P76550	yffS	10	10	10	2
P04805	gltX	9	9	9	2
P06610	btuE	9	9	9	0
P08178	purM	9	9	9	0
P08622	dnaJ	9	9	9	2
P09127	hemX	9	9	9	0
P09323	nagE	9	9	9	2
P0A698	uvrA	9	9	9	2
P0A6D3	aroA	9	9	9	2
P0A6E4	argG	9	9	9	0
P0A6L0	deoC	9	9	9	0
P0A715	kdsA	9	9	9	0
P0A794	pdxJ	9	9	9	0
P0A7D7	purC	9	9	9	2
P0A7Z0	rpiA	9	9	9	0
P0A8A0	yebC	9	9	9	2
P0A953	fabB	9	9	9	2
P0A9J8	pheA	9	9	9	2
P0A9Q5	accD	9	9	9	2
P0ABB4	atpD	9	9	9	2
P0ABU2	ychF	9	9	9	0
P0ACC7	glmU	9	9	9	2
P0ADI4	entB	9	9	9	2
P0AEG4	dsbA	9	9	9	0
P0AEH1	rseP	9	9	9	0
P0AEP3	galU	9	9	9	0
P0AEU7	skp	9	9	9	2
P0AFF6	nusA	9	9	9	0
P0AFI2	parC	9	9	9	2
P14175	proV	9	9	9	1
P15042	ligA	9	9	9	0
P17445	betB	9	9	9	2
P17854	cysH	9	9	9	1
P18196	minC	9	9	9	2
P19934	tolA	9	9	9	2
P20083	parE	9	9	9	2
P21177	fadB	9	9	9	2
P25516	acnA	9	9	9	1
P25526	gabD	9	9	9	0
P25745	mnmA	9	9	9	2
P31677	otsA	9	9	9	0
P33599	nuoC	9	9	9	2
P37690	envC	9	9	9	2
P37744	rmlA1	9	9	9	0
P39265	alsB	9	9	9	1
P39838	rcsD	9	9	9	2
P62620	ispG	9	9	9	2
P67910	hldD	9	9	9	0
P68767	pepA	9	9	9	0
P75780	fiu	9	9	9	2
P76658	hldE	9	9	9	2
Q59385	copA	9	9	9	2
P00393	ndh	8	8	8	2
P00550	mtlA	8	8	8	0
P00579	rpoD	8	8	8	0
P00803	lepB	8	8	8	0
P00893	ilvI	8	8	8	2
P00954	trpS	8	8	8	2
P05042	fumC	8	8	8	1
P07012	prfB	8	8	8	2
P07023	tyrA	8	8	8	2
P07363	cheA	8	8	8	2
P09980	rep	8	8	8	2
P0A6J8	ddlA	8	8	8	2
P0A6K6	deoB	8	8	8	0
P0A6P5	der	8	8	8	0
P0A6W5	greA	8	8	8	0
P0A7G2	rbfA	8	8	8	2
P0A805	frr	8	8	8	0
P0A877	trpA	8	8	8	2
P0A8P3	yggX	8	8	8	2
P0A8X2	yceI	8	8	8	2
P0A9P6	deaD	8	8	8	1
P0A9T0	serA	8	8	8	2
P0AA10	rplM	8	8	8	2
P0AAH0	pstB	8	8	8	2
P0ABB0	atpA	8	8	8	2
P0ABH7	gltA	8	8	8	0
P0ABZ6	surA	8	8	8	0
P0ACF8	hns	8	8	8	0
P0ACZ4	evgA	8	8	8	0
P0ADT8	ygiM	8	8	8	2
P0AEB2	dacA	8	8	8	0
P0AET8	hdhA	8	8	8	2
P0AF08	mrp	8	8	8	2
P0AG90	secD	8	8	8	2
P0AGG8	tldD	8	8	8	2
P0AGJ9	tyrS	8	8	8	2
P0C0L2	osmC	8	8	8	0
P0C8J6	gatY	8	8	8	2
P0CB39	eptC	8	8	8	2
P10443	dnaE	8	8	8	2
P16869	fhuE	8	8	8	2
P17846	cysI	8	8	8	2
P22523	mukB	8	8	8	2
P25553	aldA	8	8	8	2
P31658	hchA	8	8	8	0
P33219	yebF	8	8	8	0
P36659	cbpA	8	8	8	2
P45464	lpoA	8	8	8	2
P52643	ldhA	8	8	8	2
P61316	lolA	8	8	8	0
P63389	yheS	8	8	8	2
P64596	yraP	8	8	8	2
P69425	tatB	8	8	8	2
P69786	ptsG	8	8	8	2
P77202	dsbG	8	8	8	0
P77488	dxs	8	8	8	2
P0A8N3	lysS	10	10	7	2
P00634	phoA	7	7	7	2
P00805	ansB	7	7	7	2
P00888	aroF	7	7	7	2
P02930	tolC	7	7	7	0
P02942	tsr	7	7	7	2
P04846	nlpA	7	7	7	2
P04968	ilvA	7	7	7	2
P05459	pdxB	7	7	7	2
P05719	hsdS	7	7	7	2
P06616	era	7	7	7	0
P06710	dnaX	7	7	7	2
P06988	hisD	7	7	7	2
P06999	pfkB	7	7	7	2
P09372	grpE	7	7	7	2
P0A6A3	ackA	7	7	7	2
P0A6B7	iscS	7	7	7	2
P0A6Q3	fabA	7	7	7	0
P0A786	pyrB	7	7	7	2
P0A7K6	rplS	7	7	7	0
P0A7V3	rpsC	7	7	7	0
P0A7V8	rpsD	7	7	7	0
P0A7W1	rpsE	7	7	7	0
P0A8D0	nrdR	7	7	7	2
P0A8E7	yajQ	7	7	7	2
P0A8G0	uvrC	7	7	7	2
P0A8H6	yihI	7	7	7	2
P0A8M0	asnS	7	7	7	2
P0A955	eda	7	7	7	2
P0A991	fbaB	7	7	7	0
P0A993	fbp	7	7	7	0
P0AA25	trxA	7	7	7	2
P0AAX8	ybiS	7	7	7	2
P0AB43	ycgL	7	7	7	2
P0ABB8	mgtA	7	7	7	1
P0ABD5	accA	7	7	7	2
P0ABT2	dps	7	7	7	1
P0AC38	aspA	7	7	7	2
P0ACD4	iscU	7	7	7	1
P0ACG1	stpA	7	7	7	2
P0AD49	raiA	7	7	7	1
P0ADS6	yggE	7	7	7	2
P0ADS9	yggN	7	7	7	0
P0ADV7	mlaC	7	7	7	0
P0AE52	bcp	7	7	7	2
P0AE63	chaB	7	7	7	0
P0AEE1	dcrB	7	7	7	0
P0AFK0	pmbA	7	7	7	2
P0AFM6	pspA	7	7	7	2
P0AG14	sohB	7	7	7	2
P0AG24	spoT	7	7	7	0
P0AG48	rplU	7	7	7	0
P10346	glnQ	7	7	7	2
P11447	argH	7	7	7	2
P13029	katG	7	7	7	2
P21156	cysD	7	7	7	1
P23827	eco	7	7	7	2
P23869	ppiB	7	7	7	2
P23882	fmt	7	7	7	2
P23930	lnt	7	7	7	2
P24251	crl	7	7	7	0
P26646	acuI	7	7	7	2
P28304	qorA	7	7	7	2
P29745	pepT	7	7	7	2
P31119	aas	7	7	7	2
P31134	potG	7	7	7	2
P31545	efeB	7	7	7	2
P31827	yddB	7	7	7	2
P31979	nuoF	7	7	7	2
P33362	osmF	7	7	7	0
P33650	feoB	7	7	7	2
P36767	rdgC	7	7	7	2
P37313	dppF	7	7	7	2
P37626	yhiI	7	7	7	0
P37645	yhjG	7	7	7	2
P37760	rfbD	7	7	7	2
P38038	cysJ	7	7	7	2
P39180	flu	7	7	7	2
P39315	qorB	7	7	7	2
P42616	yqjC	7	7	7	0
P42641	obgE	7	7	7	2
P60757	hisG	7	7	7	2
P64451	ydcL	7	7	7	2
P68206	yjbJ	7	7	7	2
P75809	ybjI	7	7	7	0
P76569	yfgD	7	7	7	2
P77499	sufC	7	7	7	2
P77718	thiI	7	7	7	2
P77754	spy	7	7	7	0
P77774	bamB	7	7	7	2
Q46868	yqiC	7	7	7	2
P04391	argI	8	8	6	0
P00909	trpC	6	6	6	2
P00926	dsdA	6	6	6	2
P03004	dnaA	6	6	6	2
P05194	aroD	6	6	6	2
P06129	btuB	6	6	6	2
P08395	sppA	6	6	6	2
P09148	galT	6	6	6	2
P0A6A8	acpP	6	6	6	0
P0A6L2	dapA	6	6	6	0
P0A6N4	efp	6	6	6	0
P0A6N8	yeiP	6	6	6	2
P0A6P7	engB	6	6	6	0
P0A6U3	mnmG	6	6	6	2
P0A780	nusB	6	6	6	2
P0A7J3	rplJ	6	6	6	0
P0A7L3	rplT	6	6	6	0
P0A7M2	rpmB	6	6	6	0
P0A7M9	rpmE	6	6	6	0
P0A7S9	rpsM	6	6	6	0
P0A7U7	rpsT	6	6	6	2
P0A7X6	rimM	6	6	6	0
P0A855	tolB	6	6	6	2
P0A862	tpx	6	6	6	0
P0A8A2	yeeN	6	6	6	2
P0A8B5	ybaB	6	6	6	2
P0A8N0	matP	6	6	6	2
P0A8Y5	yidA	6	6	6	2
P0A959	alaA	6	6	6	2
P0A9D2	gstA	6	6	6	0
P0A9K3	ybeZ	6	6	6	0
P0A9L5	ppiC	6	6	6	0
P0A9L8	proC	6	6	6	2
P0A9X4	mreB	6	6	6	2
P0AAC8	iscA	6	6	6	1
P0AAG3	gltL	6	6	6	2
P0AAS7	ybcJ	6	6	6	0
P0AB67	pntB	6	6	6	2
P0ABC3	hflC	6	6	6	0
P0ABC7	hflK	6	6	6	2
P0ABF6	cdd	6	6	6	2
P0ABH0	ftsA	6	6	6	2
P0ABJ1	cyoA	6	6	6	2
P0ABJ9	cydA	6	6	6	0
P0ACB2	hemB	6	6	6	0
P0ACF0	hupA	6	6	6	0
P0ACF4	hupB	6	6	6	0
P0ACX3	ydhR	6	6	6	2
P0AD65	mrdA	6	6	6	2
P0ADV1	lptA	6	6	6	0
P0ADY7	rplP	6	6	6	0
P0ADZ7	yajC	6	6	6	0
P0AE78	corC	6	6	6	2
P0AE91	creA	6	6	6	0
P0AEG6	dsbC	6	6	6	0
P0AES0	gss	6	6	6	2
P0AEZ3	minD	6	6	6	2
P0AF28	narL	6	6	6	2
P0AFD6	nuoI	6	6	6	2
P0AFU8	ribC	6	6	6	2
P0AG07	rpe	6	6	6	2
P0AG27	yibN	6	6	6	2
P0AGC3	slt	6	6	6	2
P0AGD1	sodC	6	6	6	1
P0AGJ5	yfiF	6	6	6	2
P0C0L7	proP	6	6	6	1
P14081	selB	6	6	6	2
P17169	glmS	6	6	6	2
P18133	pncB	6	6	6	0
P19926	agp	6	6	6	0
P20966	fruA	6	6	6	2
P21362	yciF	6	6	6	2
P21507	srmB	6	6	6	2
P24171	dcp	6	6	6	2
P24202	mrr	6	6	6	1
P24228	dacB	6	6	6	2
P25524	codA	6	6	6	1
P25798	fliF	6	6	6	2
P27550	acs	6	6	6	0
P28306	yceG	6	6	6	2
P30850	rnb	6	6	6	0
P30863	dkgB	6	6	6	2
P36879	yadG	6	6	6	0
P37095	pepB	6	6	6	1
P37146	nrdF	6	6	6	2
P37349	dhaM	6	6	6	2
P39172	znuA	6	6	6	2
P39371	nanM	6	6	6	2
P39401	mdoB	6	6	6	2
P40120	mdoD	6	6	6	0
P42588	patA	6	6	6	1
P43671	pqiB	6	6	6	2
P45395	kdsD	6	6	6	0
P45470	yhbO	6	6	6	0
P46125	yedI	6	6	6	2
P46853	yhhX	6	6	6	0
P60785	lepA	6	6	6	2
P61320	lolB	6	6	6	0
P62517	mdoH	6	6	6	2
P69811	fruB	6	6	6	2
P75694	yahO	6	6	6	0
P75792	ybiV	6	6	6	2
P76015	dhaK	6	6	6	2
P76055	ttcA	6	6	6	1
P76220	ydjY	6	6	6	1
P76372	wzzB	6	6	6	0
P76397	mdtA	6	6	6	2
P76402	yegP	6	6	6	2
P77562	yaiW	6	6	6	2
P77615	ycjW	6	6	6	2
P77667	sufA	6	6	6	2
P77689	sufD	6	6	6	2
Q46845	yghU	6	6	6	0
P77695	gnsB	6	6	5	2
P00887	aroH	5	5	5	2
P02918	mrcA	5	5	5	2
P02919	mrcB	5	5	5	2
P03841	malM	5	5	5	2
P04079	guaA	5	5	5	2
P05852	tsaD	5	5	5	0
P06721	metC	5	5	5	2
P06987	hisB	5	5	5	2
P07017	tar	5	5	5	2
P07604	tyrR	5	5	5	2
P07639	aroB	5	5	5	2
P08142	ilvB	5	5	5	2
P08245	yciH	5	5	5	0
P08312	pheS	5	5	5	2
P09053	avtA	5	5	5	2
P09546	putA	5	5	5	0
P0A6C1	nfo	5	5	5	2
P0A6C5	argA	5	5	5	2
P0A6D7	aroK	5	5	5	2
P0A6F9	groS	5	5	5	2
P0A6I3	coaA	5	5	5	2
P0A6Q6	fabZ	5	5	5	0
P0A6X7	ihfA	5	5	5	0
P0A6Y1	ihfB	5	5	5	2
P0A734	minE	5	5	5	2
P0A759	nagB	5	5	5	2
P0A7E9	pyrH	5	5	5	2
P0A7F6	speD	5	5	5	2
P0A7J7	rplK	5	5	5	0
P0A7N9	rpmG	5	5	5	0
P0A7X3	rpsI	5	5	5	0
P0A887	ubiE	5	5	5	2
P0A8F0	upp	5	5	5	2
P0A8F4	udk	5	5	5	0
P0A912	pal	5	5	5	2
P0A9A9	fur	5	5	5	2
P0A9C3	galM	5	5	5	2
P0A9H1	mug	5	5	5	2
P0A9M2	hpt	5	5	5	2
P0A9Q9	asd	5	5	5	2
P0A9W9	yrdA	5	5	5	0
P0AA04	ptsH	5	5	5	0
P0AAC0	uspE	5	5	5	2
P0AAG0	dppD	5	5	5	2
P0AAV6	ybgS	5	5	5	0
P0ABU0	menB	5	5	5	2
P0ABV2	exbD	5	5	5	2
P0AC41	sdhA	5	5	5	2
P0AC62	grxC	5	5	5	2
P0AC81	gloA	5	5	5	2
P0AC84	gloB	5	5	5	2
P0AC92	gnsA	6	5	5	2
P0ACP7	purR	5	5	5	2
P0AD68	ftsI	5	5	5	0
P0ADA3	nlpD	5	5	5	2
P0ADC1	lptE	5	5	5	2
P0ADG4	suhB	5	5	5	2
P0ADN2	yifE	5	5	5	2
P0ADX1	yhfA	5	5	5	0
P0AE18	map	5	5	5	2
P0AE22	aphA	5	5	5	2
P0AEF0	dnaC	5	5	5	2
P0AEJ2	entC	5	5	5	2
P0AF20	nagC	5	5	5	2
P0AF96	tabA	5	5	5	2
P0AFJ1	phnA	5	5	5	1
P0AFY8	seqA	5	5	5	2
P0AG20	relA	5	5	5	0
P0AG63	rpsQ	5	5	5	2
P0AGD3	sodB	5	5	5	1
P11454	entF	5	5	5	2
P11880	murF	5	5	5	2
P13024	fdhE	5	5	5	2
P14900	murD	5	5	5	1
P16456	selD	5	5	5	0
P16703	cysM	5	5	5	2
P20099	bisC	5	5	5	2
P21165	pepQ	5	5	5	2
P21363	yciE	5	5	5	2
P21888	cysS	5	5	5	2
P22256	gabT	5	5	5	2
P22731	livF	5	5	5	2
P22939	ispA	5	5	5	0
P23830	pssA	5	5	5	0
P23839	yicC	5	5	5	2
P24215	uxuA	5	5	5	2
P25397	tehB	5	5	5	0
P25437	frmA	5	5	5	0
P25519	hflX	5	5	5	2
P26612	amyA	5	5	5	2
P26616	maeA	5	5	5	0
P27127	rfaB	5	5	5	2
P27306	sthA	5	5	5	2
P27848	yigL	5	5	5	2
P28903	nrdD	5	5	5	2
P30177	ybiB	5	5	5	2
P31063	yedD	5	5	5	0
P31130	ydeI	5	5	5	0
P32684	rluF	5	5	5	2
P32695	dusA	5	5	5	2
P33195	gcvP	5	5	5	2
P33232	lldD	5	5	5	2
P33368	yohF	5	5	5	2
P33602	nuoG	5	5	5	1
P33920	yejK	5	5	5	2
P36979	rlmN	5	5	5	2
P37051	purU	5	5	5	2
P37330	glcB	5	5	5	0
P37637	mdtF	5	5	5	2
P37751	wbbK	5	5	5	0
P37759	rfbB	5	5	5	0
P37773	mpl	5	5	5	2
P39160	uxuB	5	5	5	2
P45577	proQ	5	5	5	0
P52061	rdgB	5	5	5	0
P52647	ydbK	5	5	5	2
P60664	hisF	5	5	5	2
P60906	hisS	5	5	5	2
P62615	ispE	5	5	5	2
P62623	ispH	5	5	5	2
P69428	tatA	5	5	5	0
P69874	potA	5	5	5	2
P75823	ltaE	5	5	5	2
P75831	macB	5	5	5	1
P76002	pliG	5	5	5	2
P76034	yciT	5	5	5	2
P76115	yncD	5	5	5	2
P76223	ynjB	5	5	5	0
P76290	cmoA	5	5	5	2
P76342	yedY	5	5	5	2
P76536	yfeX	5	5	5	2
P76537	yfeY	5	5	5	2
P76576	yfgM	5	5	5	0
P77279	fetA	5	5	5	0
P77293	yfdH	5	5	5	2
P77395	ybbN	5	5	5	2
Q46798	ygeR	5	5	5	2
Q46864	mqsA	5	5	5	1
Q46927	tcdA	5	5	5	0
P0A9X9	cspA	5	5	4	1
P00562	metL	4	4	4	2
P00894	ilvH	4	4	4	0
P00963	asnA	4	4	4	2
P04036	dapB	4	4	4	0
P04335	frsA	4	4	4	2
P04425	gshB	4	4	4	2
P05020	pyrC	4	4	4	2
P06960	argF	6	4	4	1
P06989	hisI	4	4	4	2
P07014	sdhB	4	4	4	2
P07021	yfiB	4	4	4	2
P07762	glgB	4	4	4	2
P08244	pyrF	4	4	4	2
P08373	murB	4	4	4	2
P09147	galE	4	4	4	2
P0A6Z1	hscA	4	4	4	2
P0A707	infC	4	4	4	2
P0A722	lpxA	4	4	4	2
P0A738	moaC	4	4	4	0
P0A7B5	proB	4	4	4	2
P0A7T7	rpsR	4	4	4	2
P0A7U3	rpsS	4	4	4	0
P0A8B2	yfcN	4	4	4	2
P0A8H8	yacG	4	4	4	2
P0A8I3	yaaA	4	4	4	2
P0A8J8	rhlB	4	4	4	0
P0A8M6	yeeX	4	4	4	0
P0A8N5	lysU	7	4	4	2
P0A8U6	metJ	4	4	4	0
P0A901	blc	4	4	4	2
P0A905	slyB	4	4	4	0
P0A917	ompX	4	4	4	0
P0A972	cspE	4	4	4	2
P0A9C9	glpX	4	4	4	2
P0A9D4	cysE	4	4	4	0
P0A9H7	cfa	4	4	4	1
P0A9N4	pflA	4	4	4	2
P0A9Y6	cspC	4	4	4	2
P0AAB4	ubiD	4	4	4	0
P0AB26	yceB	4	4	4	0
P0ABD8	accB	4	4	4	2
P0ABU5	elbB	4	4	4	2
P0ABZ4	kdsC	4	4	4	0
P0ACB0	dnaB	4	4	4	2
P0ACB7	hemY	4	4	4	0
P0ACJ0	lrp	4	4	4	0
P0AD59	ivy	4	4	4	2
P0ADE8	ygfZ	4	4	4	2
P0ADP9	yihD	4	4	4	2
P0ADT2	ygiB	4	4	4	1
P0ADU5	ygiW	4	4	4	2
P0ADY3	rplN	4	4	4	2
P0ADZ0	rplW	4	4	4	0
P0AE67	cheY	4	4	4	2
P0AED0	uspA	4	4	4	2
P0AED5	uvrY	4	4	4	1
P0AEI1	miaB	4	4	4	1
P0AEK2	fabG	4	4	4	2
P0AEM4	flgM	4	4	4	2
P0AES9	hdeA	4	4	4	2
P0AEZ1	metF	4	4	4	2
P0AF12	mtnN	4	4	4	2
P0AF18	nagA	4	4	4	2
P0AF93	ridA	4	4	4	2
P0AFC7	nuoB	4	4	4	2
P0AFI7	pdxH	4	4	4	2
P0AFL6	ppx	4	4	4	2
P0AFM4	psiF	4	4	4	0
P0AFP6	ybgI	4	4	4	2
P0AFR4	yciO	4	4	4	0
P0AG16	purF	4	4	4	0
P0AG59	rpsN	4	4	4	0
P0AG93	secF	4	4	4	2
P0C8J8	gatZ	4	4	4	2
P10378	entE	4	4	4	2
P10441	lpxB	4	4	4	2
P11458	nadA	4	4	4	0
P12008	aroC	4	4	4	2
P12996	bioB	4	4	4	1
P13036	fecA	4	4	4	2
P13445	rpoS	4	4	4	1
P17115	gutQ	4	4	4	2
P17952	murC	4	4	4	2
P18390	yjjA	4	4	4	0
P21338	rna	4	4	4	2
P23845	cysN	4	4	4	2
P23909	mutS	4	4	4	0
P23917	mak	4	4	4	2
P24186	folD	4	4	4	0
P24554	radA	4	4	4	2
P25742	rfaQ	4	4	4	2
P25906	ydbC	4	4	4	2
P27129	rfaJ	4	4	4	2
P27250	ahr	4	4	4	2
P27434	rodZ	4	4	4	0
P27833	rffA	4	4	4	2
P29013	ycgB	4	4	4	1
P29131	ftsN	4	4	4	2
P30011	nadC	4	4	4	0
P30126	leuD	4	4	4	1
P30128	greB	4	4	4	2
P30750	metN	4	4	4	2
P30864	yafC	4	4	4	2
P30871	ygiF	4	4	4	2
P31060	modF	4	4	4	2
P31069	kch	4	4	4	2
P31475	yieP	4	4	4	2
P32157	yiiM	4	4	4	0
P32685	yjbD	4	4	4	2
P33913	yejA	4	4	4	2
P36548	amiA	4	4	4	1
P36673	treR	4	4	4	0
P37642	yhjD	4	4	4	0
P37648	yhjJ	4	4	4	2
P37666	ghrB	4	4	4	2
P39173	yeaD	4	4	4	2
P39285	mscM	4	4	4	2
P40191	pdxK	4	4	4	0
P60390	rsmH	4	4	4	2
P60595	hisH	4	4	4	2
P60752	msbA	4	4	4	2
P61949	fldA	4	4	4	2
P62768	yaeH	4	4	4	0
P63883	amiC	4	4	4	0
P64490	yoaC	4	4	4	1
P64581	yqjD	4	4	4	0
P64604	mlaD	4	4	4	2
P67080	yggS	4	4	4	2
P68066	grcA	4	4	4	2
P69503	apt	4	4	4	2
P69776	lpp	4	4	4	2
P69828	gatA	4	4	4	2
P69924	nrdB	4	4	4	2
P75713	allE	4	4	4	0
P75777	ybhG	4	4	4	2
P75914	ycdX	4	4	4	2
P75974	cohE	4	4	4	2
P76113	curA	4	4	4	2
P76193	ynhG	4	4	4	0
P76235	yeaH	4	4	4	1
P76268	kdgR	4	4	4	2
P76403	yegQ	4	4	4	2
P77148	ydhS	4	4	4	2
P77434	alaC	4	4	4	2
P77554	yahJ	4	4	4	2
P77717	ybaY	4	4	4	2
P77721	ydjF	4	4	4	2
P77737	oppF	4	4	4	2
P77748	ydiJ	4	4	4	2
P77756	queC	4	4	4	0
Q46948	yajL	4	4	4	2
Q47622	sapA	4	4	4	2
P69910	gadB	13	13	3	2
P00960	glyQ	3	3	3	2
P03018	uvrD	3	3	3	2
P04994	xseA	3	3	3	2
P04995	sbcB	3	3	3	2
P06966	dicA	3	3	3	2
P09030	xthA	3	3	3	0
P0A6V1	glgC	3	3	3	0
P0A6V8	glk	3	3	3	0
P0A725	lpxC	3	3	3	1
P0A7E3	pyrE	3	3	3	2
P0A7L8	rpmA	3	3	3	2
P0A7P5	rpmH	3	3	3	0
P0A7R5	rpsJ	3	3	3	2
P0A7S3	rpsL	3	3	3	0
P0A832	smpB	3	3	3	2
P0A843	tatE	3	3	3	1
P0A847	tgt	3	3	3	2
P0A894	rapZ	3	3	3	0
P0A8E1	ycfP	3	3	3	2
P0A8G9	xseB	3	3	3	2
P0A8I8	rlmH	3	3	3	2
P0A8K5	yaeP	3	3	3	2
P0A8S1	argP	3	3	3	2
P0A8V0	rbn	3	3	3	2
P0A8Z0	yciA	3	3	3	1
P0A903	bamC	3	3	3	0
P0A908	mipA	3	3	3	2
P0A9D8	dapD	3	3	3	2
P0A9F6	gcvA	3	3	3	2
P0A9P4	trxB	3	3	3	2
P0A9R7	ftsE	3	3	3	2
P0AA39	rluC	3	3	3	2
P0AA53	qmcA	3	3	3	2
P0AA95	yacC	3	3	3	0
P0AAT6	rsfS	3	3	3	0
P0AB38	lpoB	3	3	3	2
P0AB61	yciN	3	3	3	2
P0ABA4	atpH	3	3	3	2
P0ABD3	bfr	3	3	3	2
P0ABQ0	coaBC	3	3	3	2
P0ABQ2	garR	3	3	3	2
P0ABS8	holE	3	3	3	1
P0ABU7	exbB	3	3	3	2
P0AC19	folX	3	3	3	2
P0AC30	ftsX	3	3	3	2
P0ACC3	erpA	3	3	3	1
P0ACL2	exuR	3	3	3	2
P0ACR9	mprA	3	3	3	2
P0ACU7	yjdC	3	3	3	2
P0ACX5	ydhZ	3	3	3	0
P0ACX9	ydiE	3	3	3	2
P0AD07	yecF	3	3	3	2
P0AD10	yecJ	3	3	3	2
P0ADA5	yajG	3	3	3	2
P0ADF6	edd	3	3	3	2
P0ADK0	yiaF	3	3	3	2
P0ADM4	yidQ	3	3	3	2
P0ADQ2	yiiD	3	3	3	2
P0ADR6	rlmM	3	3	3	2
P0ADR8	ygdH	3	3	3	0
P0ADT5	ygiC	3	3	3	2
P0ADV9	lptC	3	3	3	2
P0AE12	amn	3	3	3	2
P0AE88	cpxR	3	3	3	0
P0AEA2	csgG	3	3	3	0
P0AEH5	elaB	3	3	3	0
P0AEL6	fepB	3	3	3	2
P0AEN8	fucU	3	3	3	2
P0AF52	ghxP	3	3	3	2
P0AFG0	nusG	3	3	3	2
P0AFJ7	pitA	3	3	3	2
P0AFL3	ppiA	3	3	3	2
P0AFZ1	sseB	3	3	3	2
P0AG18	purE	3	3	3	2
P0AG86	secB	3	3	3	0
P0AG99	secG	3	3	3	0
P0AGA6	uhpA	3	3	3	0
P0AGB0	serB	3	3	3	0
P0AGB6	rpoE	3	3	3	2
P0C018	rplR	3	3	3	0
P0C079	relB	3	3	3	1
P10100	rlpA	3	3	3	0
P10384	fadL	3	3	3	2
P15034	pepP	3	3	3	0
P15067	glgX	3	3	3	2
P15373	prlF	3	3	3	2
P15770	aroE	3	3	3	2
P17443	murG	3	3	3	2
P21170	speA	3	3	3	1
P21645	lpxD	3	3	3	2
P23003	trmA	3	3	3	2
P23857	pspE	3	3	3	1
P23893	hemL	3	3	3	0
P23894	htpX	3	3	3	0
P24203	yjiA	3	3	3	2
P25888	rhlE	3	3	3	2
P25894	loiP	3	3	3	2
P27830	rffG	3	3	3	0
P30125	leuB	3	3	3	2
P31131	ydeJ	3	3	3	2
P31550	thiB	3	3	3	2
P31697	fimC	3	3	3	0
P33012	sbmC	3	3	3	2
P33030	yeiR	3	3	3	2
P36655	dsbD	3	3	3	0
P36929	rsmB	3	3	3	0
P36995	cspB	3	3	3	1
P37128	nudK	3	3	3	2
P37177	ptsP	3	3	3	0
P37194	slp	3	3	3	2
P37327	yfdC	3	3	3	0
P37647	kdgK	3	3	3	2
P37649	yhjK	3	3	3	2
P37691	yibQ	3	3	3	2
P37903	uspF	3	3	3	2
P39274	yjdJ	3	3	3	1
P40710	nlpE	3	3	3	2
P41407	azoR	3	3	3	2
P42620	yqjG	3	3	3	2
P45799	nudE	3	3	3	2
P46144	yedJ	3	3	3	0
P51024	yaiL	3	3	3	2
P52060	yggU	3	3	3	2
P52644	hslJ	3	3	3	2
P55734	ygaP	3	3	3	2
P60240	rapA	3	3	3	2
P60716	lipA	3	3	3	1
P61517	can	3	3	3	2
P63020	nfuA	3	3	3	2
P64429	ypfJ	3	3	3	0
P64463	ydfZ	3	3	3	2
P64467	cnu	3	3	3	2
P64624	yheO	3	3	3	2
P65556	yfcD	3	3	3	0
P67603	yqfB	3	3	3	2
P68191	sra	3	3	3	1
P75745	ybgK	3	3	3	2
P75791	ybiU	3	3	3	0
P75874	yccU	3	3	3	2
P75913	ghrA	3	3	3	2
P75958	lolE	3	3	3	2
P76004	ycgM	3	3	3	0
P76076	ydbL	3	3	3	0
P76170	ynfB	3	3	3	0
P76316	dcyD	3	3	3	2
P76507	yfdI	3	3	3	2
P77181	paaY	3	3	3	2
P77285	rsxG	3	3	3	2
P77376	ydgJ	3	3	3	2
P77552	ydhQ	3	3	3	1
P77625	yfbT	3	3	3	2
Q2M7R5	yibT	3	3	3	0
Q46856	yqhD	3	3	3	2
Q46920	queF	3	3	3	2
Q47150	dinJ	3	3	3	1
P00895	trpE	2	2	2	2
P02358	rpsF	2	2	2	0
P03023	lacI	2	2	2	2
P04693	tyrB	2	2	2	2
P0A6E1	aroL	2	2	2	2
P0A6E6	atpC	2	2	2	0
P0A6J1	cysC	2	2	2	1
P0A6L9	hscB	2	2	2	0
P0A6S7	gpsA	2	2	2	2
P0A6U8	glgA	2	2	2	2
P0A720	tmk	2	2	2	2
P0A784	orn	2	2	2	2
P0A796	pfkA	2	2	2	2
P0A7A7	plsB	2	2	2	2
P0A7C2	lexA	2	2	2	2
P0A7D1	pth	2	2	2	2
P0A7I7	ribA	2	2	2	2
P0A7Q6	rpmJ	2	2	2	2
P0A7R9	rpsK	2	2	2	0
P0A800	rpoZ	2	2	2	0
P0A8D6	ymdB	2	2	2	2
P0A8G6	wrbA	2	2	2	2
P0A8I5	trmB	2	2	2	2
P0A8L5	ycgN	2	2	2	2
P0A8Q6	clpS	2	2	2	1
P0A8W2	slyA	2	2	2	1
P0A964	cheW	2	2	2	2
P0A988	dnaN	2	2	2	2
P0A9K7	phoU	2	2	2	2
P0A9L3	fklB	2	2	2	0
P0A9T4	tas	2	2	2	2
P0AA16	ompR	2	2	2	0
P0AA43	rsuA	2	2	2	2
P0AAB8	uspD	2	2	2	2
P0AAN5	yaiA	2	2	2	2
P0AAQ2	yajD	2	2	2	2
P0AB10	ymbA	2	2	2	2
P0AB14	yccJ	2	2	2	0
P0AB28	yceD	2	2	2	0
P0ABI8	cyoB	2	2	2	2
P0AC69	grxD	2	2	2	2
P0ACA3	sspA	2	2	2	2
P0ACN4	allR	2	2	2	2
P0ADB1	osmE	2	2	2	0
P0ADC3	lolC	2	2	2	2
P0ADC6	lptG	2	2	2	2
P0ADI7	yecD	2	2	2	2
P0ADQ7	ygaM	2	2	2	0
P0ADZ4	rpsO	2	2	2	1
P0AEH3	elaA	2	2	2	1
P0AF43	yjbB	2	2	2	2
P0AF50	yjbR	2	2	2	0
P0AF67	tsaE	2	2	2	2
P0AFB5	glnL	2	2	2	2
P0AFB8	glnG	2	2	2	2
P0AFX4	rsd	2	2	2	2
P0AFX9	rseB	2	2	2	0
P0AG44	rplQ	2	2	2	0
P0AGA2	secY	2	2	2	0
P0AGE6	chrR	2	2	2	2
P0C0R7	rlmE	2	2	2	0
P0C0S1	mscS	2	2	2	0
P10908	ugpQ	2	2	2	2
P11446	argC	2	2	2	2
P12295	ung	2	2	2	2
P12994	ybhB	2	2	2	2
P13000	bioD1	2	2	2	2
P13039	fes	2	2	2	2
P15047	entA	2	2	2	2
P17117	nfsA	2	2	2	2
P17993	ubiG	2	2	2	2
P18335	argD	2	2	2	2
P19624	pdxA	2	2	2	2
P21829	ybhA	2	2	2	0
P22524	mukE	2	2	2	0
P22525	ycbB	2	2	2	2
P23836	phoP	2	2	2	0
P23908	argE	2	2	2	0
P24173	rfaC	2	2	2	1
P27836	wecG	2	2	2	2
P28248	dcd	2	2	2	0
P28631	holB	2	2	2	2
P28861	fpr	2	2	2	2
P28905	holC	2	2	2	2
P29018	cydD	2	2	2	2
P30870	glnE	2	2	2	2
P31057	panB	2	2	2	2
P31678	otsB	2	2	2	2
P31808	yciK	2	2	2	2
P32662	gph	2	2	2	2
P33221	purT	2	2	2	0
P37440	ucpA	2	2	2	2
P37643	yhjE	2	2	2	0
P37765	rluB	2	2	2	0
P37774	yecC	2	2	2	0
P38506	ygdG	2	2	2	2
P38521	yggL	2	2	2	0
P39176	erfK	2	2	2	0
P39286	rsgA	2	2	2	2
P39337	yjgM	2	2	2	0
P39406	rsmC	2	2	2	2
P42599	ygjR	2	2	2	2
P43531	ynfM	2	2	2	2
P45578	luxS	2	2	2	2
P46852	yhhW	2	2	2	2
P52697	pgl	2	2	2	0
P55138	ygcE	2	2	2	2
P60472	ispU	2	2	2	2
P60546	gmk	2	2	2	2
P60651	speB	2	2	2	0
P64506	yebY	2	2	2	2
P64612	zapE	2	2	2	2
P67095	yfcE	2	2	2	2
P69488	cutA	2	2	2	2
P69829	ptsN	2	2	2	2
P69908	gadA	12	2	2	2
P69913	csrA	2	2	2	0
P71298	intF	2	2	2	1
P75736	ybfF	2	2	2	2
P75782	rlmF	2	2	2	2
P75829	ybjX	2	2	2	1
P75838	ycaO	2	2	2	2
P75849	ycbL	2	2	2	0
P75949	nagZ	2	2	2	1
P76027	oppD	2	2	2	1
P77247	yniC	2	2	2	2
P77302	ydaM	2	2	2	1
P77444	sufS	2	2	2	2
P77735	yajO	2	2	2	2
P77808	yfaY	2	2	2	0
